# Supplementary material for: HSBDF-Derived Bioactive Components Broadly Inhibit Enteroviruses by Targeting 3C Protease and Attenuating Inflammatory Responses
Source: Biology (Basel). 2025 Nov 18;14(11):1615. doi: 10.3390/biology14111615 (PMC12650729; doi:10.3390/biology14111615)
Supplement: Supplementary file 1 [file biology-14-01615-s001.zip]

Archive with 6 entries (6 files):
- biology-3937341-supplementary.pdf
- Supplementary Table S1.xlsx
- Supplementary Table S2.xlsx
- Supplementary Table S3.xlsx
- Supplementary Table S4.xlsx
- Supplementary Table S5.xlsx
