# Supplementary material for: HSBDF-Derived Bioactive Components Broadly Inhibit Enteroviruses by Targeting 3C Protease and Attenuating Inflammatory Responses
Source: Biology (Basel). 2025 Nov 18;14(11):1615. doi: 10.3390/biology14111615 (PMC12650729; doi:10.3390/biology14111615)
Supplement: Supplementary file 1 [file biology-14-01615-s001.zip › Supplementary Table S1.xlsx]

## Sheet: Table S1
Name	Formula	CAS_num	Class	Annot. DeltaMass [ppm]	Annotation MW	Calc. MW	RT [min]	Area: 220629-540001-HB-P.raw (F1)	Relative content of each compound（μg/g）	Relative percentage of each compound（%）
4-Amino-7-phenylpyrazolo[5,1-c][1,2,4]triazine-3-carboxamide	C12 H10 N6 O	NA	Azoles	3.93	254.092	254.093	10.381	5.381e+07	3.85395	0.0178125
N-(2-AMINOETHYL)ETHYLENEUREA	C5 H11 N3 O	6281-42-1	Azolidines	-4.12	129.09	129.09	1.082	6.80116e+08	48.7109	0.225136
4-Ethyl-2-oxazolidinethione	C5 H9 N O S	13997-20-1	Azolidines	-4.43	131.04	131.04	1.568	1071523446	76.744	0.354702
Phenylacetylene	C8 H6	536-74-3	Benzene and substituted derivatives	-3.93	102.047	102.047	2.233	1369288103	98.0704	0.453269
Hordenine	C10 H15 N O	539-15-1	Benzene and substituted derivatives	-4.56	165.115	165.115	1.645	4.72566e+08	33.8459	0.156431
Modafinil	C15 H15 N O2 S	68693-11-8	Benzene and substituted derivatives	3.25	273.082	273.083	1.106	3.25592e+08	23.3194	0.107779
4-Bromophenylboric acid	C6 H6 B Br O2	5467-74-3	Benzene and substituted derivatives	0.09	199.964	199.964	0.674	3.16121e+08	22.6411	0.104644
N-Methylanthranilic Acid	C8 H9 N O2	119-68-6	Benzene and substituted derivatives	-4.13	151.063	151.063	3.505	2.32982e+08	16.6865	0.0771231
2,4-Dimethylbenzaldehyde	C9 H10 O	15764-16-6	Benzene and substituted derivatives	-4.87	134.073	134.073	6.225	2.04193e+08	14.6246	0.0675932
4-Hydroxyephedrine	C10 H15 N O2	365-26-4	Benzene and substituted derivatives	-4.81	181.11	181.109	2.208	1.60475e+08	11.4934	0.0531213
Phenacetin	C10 H13 N O2	62-44-2	Benzene and substituted derivatives	-4.8	179.095	179.094	1.711	138968192	9.9531	0.046002
N-(2,4-Dimethylphenyl)formamide	C9 H11 N O	60397-77-5	Benzene and substituted derivatives	-4.63	149.084	149.083	1.773	127453674	9.12842	0.0421904
Gallic acid	C7 H6 O5	149-91-7	Benzene and substituted derivatives	-4.94	170.022	170.021	1.741	1.13531e+08	8.13122	0.0375815
4-Phenylbutyric acid	C10 H12 O2	1821-12-1	Benzene and substituted derivatives	-4.25	164.084	164.083	4.886	6.80476e+07	4.87366	0.0225255
Benzoic acid 苯甲酸	C7 H6 O2	65-85-0	Benzene and substituted derivatives	-3.78	122.037	122.036	1.252	5.97869e+07	4.28202	0.019791
Phenethylacetate	C10 H12 O2	103-45-7	Benzene and substituted derivatives	-4.54	164.084	164.083	4.203	5.4307e+07	3.88954	0.017977
Benzoic acid	C7 H6 O2	65-85-0	Benzene and substituted derivatives	-4.23	122.037	122.036	6.721	5.17379e+07	3.70554	0.0171265
4-Methoxybenzaldehyde	C8 H8 O2	123-11-5	Benzene and substituted derivatives	-4.81	136.052	136.052	2.458	4.10997e+07	2.94362	0.013605
UK-416244	C17 H22 N2 O3 S2	402910-27-4	Benzene and substituted derivatives	2.61	366.107	366.108	11.909	3.85593e+07	2.76167	0.0127641
Dimefuron	C15 H19 Cl N4 O3	34205-21-5	Benzene and substituted derivatives	-3.03	338.115	338.114	11.871	2.78255e+07	1.9929	0.00921094
4-Amino-3-hydroxybenzoic acid	C7 H7 N O3	2374-03-0	Benzene and substituted derivatives	-4.91	153.043	153.042	2.489	2.45388e+07	1.7575	0.00812296
4,4'-Methylenebis(3-chloro-2,6-diethylaniline)	C21 H28 Cl2 N2	106246-33-7	Benzene and substituted derivatives	0.07	378.163	378.163	3.942	2.12925e+07	1.525	0.00704836
4-Ethynylaniline	C8 H7 N	14235-81-5	Benzene and substituted derivatives	-3.34	117.058	117.057	2.232	2.07974e+07	1.48954	0.00688448
Phlorobenzophenone	C13 H10 O4	3555-86-0	Benzene and substituted derivatives	-4.97	230.058	230.057	6.394	2.02939e+07	1.45348	0.00671781
tifenamil	C20 H25 N O S	82-99-5	Benzene and substituted derivatives	1.34	327.166	327.166	4.291	7.46639e+08	53.4754	0.247156
HJC0350	C15 H19 N O2 S	NA	Benzene and substituted derivatives	3.02	277.114	277.114	0.818	5.16976e+08	37.0266	0.171132
Ethyl 4-(dimethylamino)benzoate	C11 H15 N O2	10287-53-3	Benzene and substituted derivatives	-4.67	193.11	193.109	1.457	1.22638e+08	8.78354	0.0405964
NCGC00385960-01!methyl 4,6-dihydroxy-2,3-dimethylbenzoate	C10 H12 O4	NA	Benzene and substituted derivatives	-4.95	196.074	196.073	2.581	2.37345e+07	1.6999	0.00785671
NCGC00091427-03!4-methoxy-6-prop-2-enyl-1,3-benzodioxole	C11 H12 O3	607-91-0	Benzodioxoles	-5	192.079	192.078	5.207	1.37893e+08	9.87607	0.045646
D-(+)-Proline	C5 H9 N O2	344-25-2	Carboxylic acids and derivatives	-3.49	115.063	115.063	0.804	6775308010	485.257	2.2428
L-Norleucine	C6 H13 N O2	327-57-1	Carboxylic acids and derivatives	-4.28	131.095	131.094	1.361	1475251789	105.66	0.488346
L-Pyroglutamic acid	C5 H7 N O3	98-79-3	Carboxylic acids and derivatives	-4.6	129.043	129.042	1.151	1164874844	83.43	0.385603
Betaine	C5 H11 N O2	107-43-7	Carboxylic acids and derivatives	-3.62	117.079	117.079	0.785	9.77563e+08	70.0145	0.323598
L(-)-Pipecolinic acid	C6 H11 N O2	3105-95-1	Carboxylic acids and derivatives	-4.68	129.079	129.078	0.839	6.98865e+08	50.0537	0.231342
4-Guanidinobutyric acid	C5 H11 N3 O2	463-00-3	Carboxylic acids and derivatives	-4.92	145.085	145.084	1.086	5.93486e+08	42.5063	0.196459
Phenylglycine	C8 H9 N O2	2835-06-5	Carboxylic acids and derivatives	-4.18	151.063	151.063	3.032	5.7627e+08	41.2733	0.19076
Pipecolic acid	C6 H11 N O2	535-75-1	Carboxylic acids and derivatives	-3.52	129.079	129.079	1.075	5.35723e+08	38.3693	0.177338
Dimethyl 1,4-cyclohexanedicarboxylate	C10 H16 O4	94-60-0	Carboxylic acids and derivatives	-4.89	200.105	200.104	4.221	3.14669e+08	22.537	0.104163
Pyroglutamic acid	C5 H7 N O3	98-79-3	Carboxylic acids and derivatives	-4.29	129.043	129.042	0.946	279472111	20.0162	0.0925124
4-AMINOBUTANOATE	C4 H9 N O2	56-12-2	Carboxylic acids and derivatives	-1.73	103.063	103.063	0.782	1.14341e+08	8.18929	0.0378499
Methylhippuric acid	C10 H11 N O3	1205-08-9	Carboxylic acids and derivatives	-4.47	193.074	193.073	1.436	8.9737e+07	6.42709	0.0297052
Ala-Ile	C9 H18 N2 O3	29727-65-9	Carboxylic acids and derivatives	-4.59	202.132	202.131	2.4	6.79006e+06	0.486314	0.00224768
p-Coumaraldehyde	C9 H8 O2	20711-53-9	Cinnamaldehydes	-4.85	148.052	148.052	9.259	1.31366e+08	9.40862	0.0434855
trans-Cinnamaldehyde	C9 H8 O	104-55-2	Cinnamaldehydes	-4.29	132.058	132.057	6.221	1.07735e+08	7.7161	0.0356629
NCGC00380091-01![2,6-dihydroxy-5-[3,4,5-trihydroxy-6-(hydroxymethyl)oxan-2-yl]oxycyclohex-3-en-1-yl] (E)-3-(3,4-dihydroxyphenyl)prop-2-enoate	C21 H26 O12	NA	Cinnamic acids and derivatives	-4.86	470.142	470.14	6.874	1.41143e+08	10.1089	0.046722
Ferulic acid	C10 H10 O4	537-98-4	Cinnamic acids and derivatives	-4.9	194.058	194.057	8.198	4.70104e+07	3.36695	0.0155616
3-Methoxycinnamic acid	C10 H10 O3	6099-04-3	Cinnamic acids and derivatives	-4.54	178.063	178.062	4.83	2.44231e+07	1.74922	0.00808467
p-Coumaric acid 对羟基肉桂酸	C9 H8 O3	501-98-4	Cinnamic acids and derivatives	-4.52	164.047	164.047	4.853	2.14146e+07	1.53374	0.00708877
Cinnamic acid 肉桂酸	C9 H8 O2	140-10-3	Cinnamic acids and derivatives	-4.75	148.052	148.052	7.904	1.97093e+07	1.41161	0.00652428
p-Coumaric acid	C9 H8 O3	7400-08-0	Cinnamic acids and derivatives	-4.84	164.047	164.047	4.6	1.62839e+07	1.16628	0.0053904
NCGC00385000-01_C15H18O8_beta-D-Glucopyranose, 1-O-[(2E)-3-(2-hydroxyphenyl)-1-oxo-2-propen-1-yl]-	C15 H18 O8	NA	Cinnamic acids and derivatives	-4.75	326.1	326.099	5.756	2.81055e+07	2.01296	0.00930364
Pyrimethamine	C12 H13 Cl N4	58-14-0	Diazines	-3.3	248.083	248.082	7.697	1.18047e+08	8.45468	0.0390765
Uracil	C4 H4 N2 O2	66-22-8	Diazines	-2.93	112.027	112.027	1.17	8.95393e+07	6.41293	0.0296398
Cytosine	C4 H5 N3 O	71-30-7	Diazines	0.65	111.043	111.043	1.07	5.72407e+07	4.09966	0.0189481
Thymine	C5 H6 N2 O2	65-71-4	Diazines	-4.26	126.043	126.042	2.149	2.21744e+07	1.58816	0.0073403
2-Amino-4-methylpyrimidine	C5 H7 N3	108-52-1	Diazines	-3.08	109.064	109.064	17.696	2.27401e+06	0.162868	0.000752754
lactide	C6 H8 O4	95-96-5	Dioxanes	-4.89	144.042	144.042	1.869	6.06604e+08	43.4458	0.200801
Quercetin-3-O-β-D-glucose-7-O-β-D-gentiobioside 槲皮素-3-O-β-D-葡萄糖-7-O-β-D-龙胆双糖苷	C33 H40 O22	60778-02-1	Fatty Acyls	-4.7	788.201	788.197	4.987	5.82486e+07	4.17185	0.0192818
Isochamaejasmin	C30 H22 O10	93859-63-3	Flavonoids	1.4	542.121	542.122	0.788	1157517204	82.903	0.383168
(2S,3R)-5-hydroxy-3-[(2S,3R)-5-hydroxy-2-(4-hydroxyphenyl)-4-oxo-7-[(2S,3R,4S,5S,6R)-3,4,5-trihydroxy-6-(hydroxymethyl)oxan-2-yl]oxy-2,3-dihydrochromen-3-yl]-2-(4-hydroxyphenyl)-7-[(2S,3R,4S,5S,6R)-3,4,5-trihydroxy-6-(hydroxymethyl)oxan-2-yl]oxy-2,3-dihydrochromen-4-one	C42 H42 O20	NA	Flavonoids	-1.32	866.227	866.226	0.819	1.31112e+08	9.39042	0.0434014
Quercetin-3,4'-O-di-beta-glucoside	C27 H30 O17	29125-80-2	Flavonoids	-4.77	626.148	626.145	4.989	2.41844e+07	1.73212	0.00800566
Procyanidin B2 原花青素B2	C30 H26 O12	29106-49-8	Flavonoids	-4.83	578.142	578.14	4.962	1.94039e+07	1.38974	0.00642318
Isorhamnetin-3-O-rutinoside	C28 H32 O16	604-80-8	Flavonoids	-4.37	624.169	624.166	6.887	5.87626e+06	0.420866	0.00194519
Diinsinin	C36 H32 O15	176739-80-3	Flavonoids	-0.35	704.174	704.174	0.807	4.34255e+08	31.102	0.143749
5,7-dihydroxy-2-(4-hydroxyphenyl)-6-[(2S,3R,4R,5S,6R)-3,4,5-trihydroxy-6-(hydroxymethyl)oxan-2-yl]-8-[(2S,3R,4R,5R,6S)-3,4,5-trihydroxy-6-methyloxan-2-yl]chromen-4-one	C27 H30 O14	40581-17-7	Flavonoids	-4.74	578.164	578.161	6.426	1.6572e+08	11.8691	0.0548575
2-Furoic acid	C5 H4 O3	88-14-2	Furans	-2.91	112.016	112.016	1.518	1.56876e+08	11.2357	0.0519299
Perillene 紫苏烯	C10 H14 O	539-52-6	Heteroaromatic compounds	-4.68	150.104	150.104	6.617	5.83001e+07	4.17554	0.0192988
Adenine	C5 H5 N5	73-24-5	Imidazopyrimidines	-4.68	135.054	135.054	0.837	381568667	27.3285	0.126309
Hypoxanthine	C5 H4 N4 O	68-94-0	Imidazopyrimidines	-4.57	136.039	136.038	1.359	2.86983e+07	2.05542	0.00949988
Guanine	C5 H5 N5 O	73-40-5	Imidazopyrimidines	-4.85	151.049	151.049	1.978	1.73199e+07	1.24048	0.00573333
1-Benzyl-8-(4-chloro-3-methylphenoxy)-3,7-dimethyl-3,7-dihydro-1H-purine-2,6-dione	C21 H19 Cl N4 O3	NA	Imidazopyrimidines	4.2	410.115	410.116	8.677	6.21468e+06	0.445104	0.00205722
Indene	C9 H8	95-13-6	Indenes and isoindenes	-3.67	116.063	116.062	4.291	4.10621e+08	29.4093	0.135926
1H-Inden-1-ylidene	C9 H6	82539-36-4	Indenes and isoindenes	-3.65	114.047	114.047	4.272	3.70763e+08	26.5546	0.122732
4-Indolecarbaldehyde	C9 H7 N O	1047-86-6	Indoles and derivatives	-4.5	145.053	145.052	4.534	1.02505e+08	7.34155	0.0339317
Indole	C8 H7 N	120-72-9	Indoles and derivatives	-4	117.058	117.057	4.533	8.34888e+07	5.97959	0.0276369
1-tert-Butylsulfanyl-3-carbazol-9-yl-propan-2-ol	C19 H23 N O S	324773-72-0	Indoles and derivatives	1.97	313.15	313.151	3.67	9.23274e+08	66.1262	0.305627
Caprolactam	C6 H11 N O	105-60-2	Lactams	-2.78	113.084	113.084	4.585	1.14596e+08	8.20752	0.0379342
2-Naphthylamine	C10 H9 N	91-59-8	Naphthalenes	-4.56	143.073	143.073	4.527	4.86061e+07	3.48124	0.0160899
Tolnaftate	C19 H17 N O S	2398-96-1	Naphthalenes	2.29	307.103	307.104	5.039	3.01366e+07	2.15843	0.00997598
Choline	C5 H13 N O	62-49-7	Organonitrogen compounds	-1.96	103.1	103.1	0.764	5643950725	404.228	1.86829
3-Ethyl-3-nitro-1-nitrosoazetidine	C5 H9 N3 O3	157952-87-9	Organonitrogen compounds	-4.87	159.064	159.064	1.038	5.9953e+08	42.9392	0.19846
Histamine	C5 H9 N3	51-45-6	Organonitrogen compounds	-2.29	111.08	111.079	1.332	3.05679e+07	2.18932	0.0101188
3-Methylhistamine	C6 H11 N3	644-42-8	Organonitrogen compounds	-3.82	125.095	125.095	3.808	6.62884e+06	0.474767	0.00219432
4-(Trifluoroacetyl)benzoic acid	C9 H5 F3 O3	58808-59-6	Organooxygen compounds	-4.49	218.019	218.018	0.761	6.36789e+08	45.6078	0.210793
5-Hydroxymethyl-2-furaldehyde	C6 H6 O3	67-47-0	Organooxygen compounds	-3.48	126.032	126.031	2.497	388754568	27.8432	0.128688
Acetophenone	C8 H8 O	98-86-2	Organooxygen compounds	-3.1	120.058	120.057	1.639	1.91395e+08	13.708	0.0633566
3-Aminoacetophenon	C8 H9 N O	99-03-6	Organooxygen compounds	-4.51	135.068	135.068	1.248	1.37163e+08	9.82385	0.0454046
3,4-Dihydroxybenzaldehyde	C7 H6 O3	139-85-5	Organooxygen compounds	-4.84	138.032	138.031	4.937	8.81555e+07	6.31382	0.0291817
Xanthoxyline 花椒油素	C10 H12 O4	90-24-4	Organooxygen compounds	-4.99	196.074	196.073	5.039	2.85807e+07	2.04699	0.00946094
4-Hydroxybenzaldehyde	C7 H6 O2	123-08-0	Organooxygen compounds	-4.53	122.037	122.036	8.555	2.28561e+07	1.63699	0.00756594
Apocynin	C9 H10 O3	498-02-2	Organooxygen compounds	-4.99	166.063	166.062	3.612	1.52158e+07	1.08978	0.00503683
(2,5-Dioxodihydroimidazo[4,5-d]imidazole-1,3,4,6(2H,5H)-tetrayl)tetrakis(methylene) tetraacetate	C16 H22 N4 O10	NA	Others	3.76	430.134	430.135	5.01	8.4447e+08	60.4821	0.279541
N-{[(2R,4S,5R)-5-Ethyl-1-azabicyclo[2.2.2]oct-2-yl]methyl}-2-thiophenesulfonamide	C14 H22 N2 O2 S2	NA	Others	3.66	314.112	314.113	12.733	1.09224e+07	0.782278	0.00361559
1,4a-dimethyl-9-oxo-7-propan-2-yl-3,4,10,10a-tetrahydro-2H-phenanthrene-1-carboxylic acid	C20 H26 O3	NA	Others	-4.88	314.188	314.187	12.819	4.86234e+06	0.348248	0.00160956
MFCD00093880	C21 H18 O S	NA	Others	1.67	318.108	318.108	6.024	1119346642	80.1692	0.370532
2-{2-[(4,6-Dimethyl-2-pyrimidinyl)sulfanyl]ethyl}-1-methylpyridinium	C14 H18 N3 S	NA	Others	-0.57	260.122	260.122	17.868	1014706292	72.6747	0.335894
1-(2-Methoxyphenyl)-N-(2-thienylmethyl)methanamine	C13 H15 N O S	NA	Others	4.25	233.087	233.088	0.79	6.38254e+08	45.7127	0.211278
N-(1,3-Benzothiazol-2-yl)-2-(4-ethyl-1-piperazinyl)acetamide	C15 H20 N4 O S	NA	Others	1.53	304.136	304.136	0.778	5.12611e+08	36.7139	0.169687
8-({2-[4-(2-Furoyl)-1-piperazinyl]-2-oxoethyl}sulfanyl)-7-isopropyl-1,3-dimethyl-3,7-dihydro-1H-purine-2,6-dione	C21 H26 N6 O5 S	NA	Others	-2.97	474.169	474.167	0.791	4.42961e+08	31.7255	0.146631
N-(4-Nitrophenyl)-4,6-di(1-pyrrolidinyl)-1,3,5-triazin-2-amine	C17 H21 N7 O2	NA	Others	1.56	355.176	355.176	6.839	4.38951e+08	31.4383	0.145304
1,1,1-Trifluoro-3-(4-piperidinylmethyl)-2-hexanone	C12 H20 F3 N O	NA	Others	4.16	251.15	251.151	2.314	340399369	24.3799	0.112681
N-(3-Chloro-4-morpholinophenyl)-6-oxo-1,4,5,6-tetrahydro-3-pyridazinecarboxamide	C15 H17 Cl N4 O3	NA	Oxazinanes	-3.52	336.099	336.098	12.674	2.05384e+07	1.47099	0.00679875
ANETHOLE	C10 H12 O	4180-23-8	Phenol ethers	-4.72	148.089	148.088	11.3	6.06007e+07	4.34031	0.0200604
2-Methoxy-5-methylaniline	C8 H11 N O	120-71-8	Phenol ethers	-4.8	137.084	137.083	2.011	3.29273e+07	2.3583	0.0108998
Phloroglucinol	C6 H6 O3	108-73-6	Phenols	-3.93	126.032	126.031	3.755	3.7474e+08	26.8394	0.124049
Pyrogallol	C6 H6 O3	87-66-1	Phenols	-4.59	126.032	126.031	0.846	2.04388e+08	14.6386	0.0676578
DL-Metanephrine	C10 H15 N O3	5001-33-2	Phenols	-4.87	197.105	197.104	1.453	9.83575e+07	7.0445	0.0325588
Hydroquinone	C6 H6 O2	123-31-9	Phenols	-2.74	110.037	110.036	2.824	4.81656e+07	3.44969	0.015944
Etilefrine	C10 H15 N O2	709-55-7	Phenols	-4.97	181.11	181.109	1.309	3.04464e+07	2.18062	0.0100785
3-Phenylpropanoic acid	C9 H10 O2	501-52-0	Phenylpropanoic acids	-4.94	150.068	150.067	6.225	1328415299	95.143	0.439739
2-Oxo-3-piperidinecarbohydrazide	C6 H11 N3 O2	215778-26-0	Piperidines	-4.93	157.085	157.084	1.133	1363010550	97.6208	0.451191
D-(+)-Camphor	C10 H16 O	464-49-3	Prenol lipids	-4.86	152.12	152.119	7.431	1.25941e+08	9.02008	0.0416897
Citral	C10 H16 O	5392-40-5	Prenol lipids	-4.78	152.12	152.119	7.993	8.59368e+07	6.15492	0.0284473
α-Pinene-2-oxide	C10 H16 O	1686-14-2	Prenol lipids	-4.88	152.12	152.119	6.966	6.8414e+07	4.89991	0.0226468
Carveol	C10 H16 O	99-48-9	Prenol lipids	-4.6	152.12	152.119	6.325	2.99176e+07	2.14274	0.00990349
Kojic acid	C6 H6 O4	501-30-4	Pyrans	-4.7	142.027	142.026	1.377	1.09907e+08	7.87169	0.036382
4-Vinylpyridine	C7 H7 N	NA	Pyridines and derivatives	-2.12	105.058	105.058	3.055	301125292	21.567	0.0996801
Nicotinic acid	C6 H5 N O2	59-67-6	Pyridines and derivatives	-3.58	123.032	123.032	1.1	2.99596e+08	21.4575	0.0991738
Nicotinamide	C6 H6 N2 O	98-92-0	Pyridines and derivatives	-3.31	122.048	122.048	1.103	180274777	12.9115	0.0596755
6-Hydroxypicolinic acid	C6 H5 N O3	19621-92-2	Pyridines and derivatives	-4.97	139.027	139.026	1.133	9.8811e+07	7.07698	0.0327089
3-Hydroxy-2-methylpyridine	C6 H7 N O	1121-25-1	Pyridines and derivatives	-2.28	109.053	109.053	2.189	2.44602e+07	1.75187	0.00809693
Pyrrole-2-carboxylic acid	C5 H5 N O2	634-97-9	Pyrroles	-2.73	111.032	111.032	1.544	4.65943e+07	3.33715	0.0154239
Rofecoxib	C17 H14 O4 S	162011-90-7	Stilbenes	2.13	314.061	314.062	2.024	5.47686e+08	39.2261	0.181298
Salsoline	C11 H15 N O2	89-31-6	Tetrahydroisoquinolines	-4.85	193.11	193.109	7.257	4.11892e+07	2.95003	0.0136347
1,2,3,4-Tetramethyl-1,3-cyclopentadiene	C9 H14	4249-10-9	Unsaturated hydrocarbons	-4.67	122.11	122.109	10.677	1.38299e+08	9.90515	0.0457804
2-AMINO-3-(2-CHLORO-PHENYL)-PROPIONIC ACID	C9 H10 Cl NO2	14091-11-3	Internal standard	-5.28	199.04	199.039	4.512	1.57891e+08	1	/
