# Supplementary material for: HSBDF-Derived Bioactive Components Broadly Inhibit Enteroviruses by Targeting 3C Protease and Attenuating Inflammatory Responses
Source: Biology (Basel). 2025 Nov 18;14(11):1615. doi: 10.3390/biology14111615 (PMC12650729; doi:10.3390/biology14111615)
Supplement: Supplementary file 1 [file biology-14-01615-s001.zip › Supplementary Table S2.xlsx]

## Sheet: Table S2
Name	Formula	CAS_num	Class	Annot. DeltaMass [ppm]	Annotation MW	Calc. MW	RT [min]	Area: 220629-540001-HB-N.raw (F1)	Relative content of each compound（μg/g）	Relative percentage of each compound（%）
ANGOLENSIN (R)	C16 H16 O4	4931-27-5	Alpha-methyldeoxybenzoin flavonoids	-0.96	272.105	272.105	10.433	5.43081e+07	63.9248	0.0162579
Alizarin	C14 H8 O4	72-48-0	Anthracenes	-2.58	240.042	240.042	10.945	5.41363e+08	637.226	0.162065
Octyl gallate	C15 H22 O5	1034-01-1	Benzene and substituted derivatives	-1.34	282.147	282.146	10.154	3.61788e+08	425.852	0.108306
Cannabidiolic acid	C22 H30 O4	1244-58-2	Benzene and substituted derivatives	-0.54	358.214	358.214	10.576	7.81048e+07	91.9354	0.0233818
Usnic acid	C18 H16 O7	NA	Benzene and substituted derivatives	-1.03	344.09	344.089	14.28	1.42676e+07	16.794	0.00427119
Castillene C	C20 H18 O6	NA	Benzodioxoles	-0.44	354.11	354.11	11.724	6.83378e+08	804.388	0.204579
N-Acetyl-L-phenylalanine	C11 H13 N O3	2018-61-3	Carboxylic acids and derivatives	-3.35	207.09	207.089	6.495	1.96107e+08	230.833	0.0587073
Citric acid	C6 H8 O7	77-92-9	Carboxylic acids and derivatives	-4.6	192.027	192.026	1.102	5679693543	6685.44	1.7003
N-Acetyl-DL-tryptophan	C13 H14 N2 O3	87-32-1	Carboxylic acids and derivatives	-1.66	246.1	246.1	6.895	7.19485e+07	84.689	0.0215388
N-Fructosyl pyroglutamate	C11 H17 N O8	NA	Carboxylic acids and derivatives	-0.84	291.095	291.095	1.098	208473945	245.39	0.0624096
Plantamajoside 大车前苷	C29 H36 O16	104777-68-6	Cinnamic acids and derivatives	-0.17	640.2	640.2	5.175	1.06664e+08	125.552	0.0319314
Hydroxyferulic acid	C10 H10 O5	1782-55-4	Cinnamic acids and derivatives	-3.31	210.053	210.052	5.037	7.49437e+08	882.145	0.224354
Sinapinic acid	C11 H12 O5	530-59-6	Cinnamic acids and derivatives	-2.83	224.068	224.068	6.863	297890371	350.64	0.0891776
calceolarioside A	C23 H26 O11	84744-28-5	Cinnamic acids and derivatives	-0.65	478.148	478.147	6.81	1.21129e+08	142.579	0.0362618
2-(3,4-Dihydroxyphenyl)ethyl 3-O-(6-deoxy-β-L-mannopyranosyl)-6-O-[(2E)-3-(3,4-dihydroxyphenyl)-2-propenoyl]-β-D-glucopyranoside	C29 H36 O15	NA	Cinnamic acids and derivatives	-0.33	624.205	624.205	6.635	9.90183e+08	1165.52	0.296425
Feruloyl Lactate	C13 H14 O7	NA	Cinnamic acids and derivatives	-0.84	282.074	282.074	6.045	3.12301e+08	367.602	0.0934915
NCGC00180412-02![5-hydroxy-6-[2-(4-hydroxy-3-methoxyphenyl)ethoxy]-2-(hydroxymethyl)-4-(3,4,5-trihydroxy-6-methyloxan-2-yl)oxyoxan-3-yl] (E)-3-(4-hydroxy-3-methoxyphenyl)prop-2-enoate	C31 H40 O15	NA	Cinnamic acids and derivatives	-0.05	652.237	652.237	8.191	1.00495e+08	118.291	0.0300847
[(2S,3S,4R,5R)-4-hydroxy-2,5-bis(hydroxymethyl)-2-[(2R,3R,4S,5S,6R)-3,4,5-trihydroxy-6-(hydroxymethyl)oxan-2-yl]oxyoxolan-3-yl] (E)-3-(4-hydroxy-3-methoxyphenyl)prop-2-enoate	C22 H30 O14	NA	Cinnamic acids and derivatives	-0.61	518.164	518.163	4.715	9.84592e+07	115.894	0.0294751
1,7-Bis(4-hydroxyphenyl)-3,5-heptanediol	C19 H24 O4	79120-40-4	Diarylheptanoids	-0.37	316.167	316.167	8.517	3.40118e+07	40.0345	0.0101819
4-Chloro-N-(4-ethoxyphenyl)-N-{2-[4-(2-methoxyphenyl)-1-piperazinyl]-2-oxoethyl}benzenesulfonamide	C27 H30 Cl N3 O5 S	NA	Diazinanes	-2.12	543.159	543.158	6.199	6.76622e+08	796.437	0.202556
3-tert-Butyladipic acid	C10 H18 O4	10347-88-3	Fatty Acyls	-3.65	202.121	202.12	8.66	7.72705e+07	90.9534	0.023132
Azelaic acid	C9 H16 O4	123-99-9	Fatty Acyls	-4.39	188.105	188.104	7.474	6.92369e+08	814.972	0.20727
(R)-3-Hydroxy myristic acid	C14 H28 O3	28715-21-1	Fatty Acyls	-1.83	244.204	244.203	13.251	1.29548e+07	15.2488	0.00387821
Hexadecanedioic acid	C16 H30 O4	505-54-4	Fatty Acyls	-0.89	286.214	286.214	10.478	2.85421e+07	33.5962	0.00854447
(+/-)9,10-dihydroxy-12Z-octadecenoic acid	C18 H34 O4	53734-70-6	Fatty Acyls	-0.39	314.246	314.246	11.981	2.08826e+08	245.804	0.0625149
(+/-)9-HpODE	C18 H32 O4	63121-49-3	Fatty Acyls	-0.41	312.23	312.23	11.396	9.09631e+08	1070.71	0.272311
13(S)-HOTrE	C18 H30 O3	87984-82-5	Fatty Acyls	-0.82	294.219	294.219	12.544	127483845	150.058	0.0381641
Corchorifatty acid F	C18 H32 O5	95341-44-9	Fatty Acyls	-0.5	328.225	328.225	9.579	4.72546e+08	556.223	0.141463
(15Z)-9,12,13-Trihydroxy-15-octadecenoic acid	C18 H34 O5	NA	Fatty Acyls	-0.6	330.241	330.24	9.923	1519798281	1788.92	0.454973
FA 18:4+2O	C18 H28 O4	NA	Fatty Acyls	-0.54	308.199	308.199	10.766	1.10997e+08	130.653	0.0332286
epicatechin gallate	C22 H18 O10	1257-08-5	Flavonoids	-0.67	442.09	442.09	6.799	2.30389e+08	271.186	0.0689702
Catechin	C15 H14 O6	154-23-4	Flavonoids	-0.36	290.079	290.079	5.331	1178795269	1387.53	0.352889
4',5,7-trihydroxy-3,6-dimethoxyflavone	C17 H14 O7	18085-97-7	Flavonoids	-0.63	330.074	330.074	11.424	7.65229e+07	90.0734	0.0229082
Liguiritigenin-7-O-β-D-apiosyl-4'-O-β-D-glucoside 甘草苷元-7-O-β-D-芹糖-4'-O-β-D-葡萄糖苷	C26 H30 O13	199796-12-8	Flavonoids	-0.31	550.169	550.168	6.558	1506894871	1773.73	0.45111
baicalin	C21 H18 O11	21967-41-9	Flavonoids	-0.67	446.085	446.085	6.617	2.49405e+08	293.569	0.074663
Kaempferol-3-O-glucuronoside	C21 H18 O12	22688-78-4	Flavonoids	-0.34	462.08	462.08	6.731	197936853	232.987	0.0592552
Velutin	C17 H14 O6	25739-41-7	Flavonoids	-0.63	314.079	314.079	11.542	2.00418e+08	235.908	0.059998
Procyanidin B2 原花青素B2	C30 H26 O12	29106-49-8	Flavonoids	-0.66	578.142	578.142	5.141	6.20172e+07	72.9991	0.0185657
apigenin-7-O-glucuronide	C21 H18 O11	29741-09-1	Flavonoids	-0.47	446.085	446.085	7.222	2.48859e+08	292.927	0.0744995
Isorhamnetin	C16 H12 O7	480-19-3	Flavonoids	-0.39	316.058	316.058	10.539	2.76456e+08	325.41	0.082761
Naringenin	C15 H12 O5	480-41-1	Flavonoids	-0.59	272.068	272.068	9.683	1.22495e+08	144.186	0.0366705
Luteolin	C15 H10 O6	491-70-3	Flavonoids	-0.95	286.048	286.047	9.927	9.89212e+07	116.438	0.0296135
Isoliquiritin 异甘草苷	C21 H22 O9	5041-81-6	Flavonoids	-0.41	418.126	418.126	7.716	4.62817e+08	544.771	0.138551
Eriodictyol	C15 H12 O6	552-58-9	Flavonoids	-0.81	288.063	288.063	8.763	6.18265e+07	72.7746	0.0185086
apigetrin	C21 H20 O10	578-74-5	Flavonoids	-0.71	432.106	432.105	8.855	1463043311	1722.12	0.437982
Liquiritigenin	C15 H12 O4	578-86-9	Flavonoids	-1.3	256.074	256.073	8.684	3.73837e+08	440.035	0.111913
(2R,3R)-2-(2,6-dihydroxyphenyl)-3,5,7-trihydroxy-2,3-dihydrochromen-4-one	C15 H12 O7	80366-15-0	Flavonoids	-1.11	304.058	304.058	8.057	1.1148e+07	13.122	0.0033373
7-hydroxy-2-[4-[(2S,3R,4S,5S,6R)-3,4,5-trihydroxy-6-(hydroxymethyl)oxan-2-yl]oxyphenyl]-2,3-dihydrochromen-4-one	C21 H22 O9	NA	Flavonoids	-0.3	418.126	418.126	6.673	2901575010	3415.38	0.868627
Kanzakiflavone 2	C16 H10 O6	NA	Flavonoids	-1.01	298.048	298.047	10.294	2818770920	3317.91	0.843838
5,7-Dihydroxy-2-(4-hydroxyphenyl)-6,8-bis[3,4,5-trihydroxy-6-(hydroxymethyl)tetrahydro-2H-pyran-2-yl]-4H-chromen-4-one	C27 H30 O15	NA	Flavonoids	-0.53	594.158	594.158	5.73	2.82343e+08	332.34	0.0845234
7-Hydroxy-2-(4-hydroxyphenyl)-4-oxo-3,4-dihydro-2H-chromen-5-yl β-D-glucopyranoside	C21 H22 O10	NA	Flavonoids	-0.38	434.121	434.121	7.294	1.22489e+08	144.179	0.0366689
Kaempferol 3-alpha-L-arabinopyranoside	C20 H18 O10	NA	Flavonoids	0.17	418.09	418.09	6.994	9.45025e+07	111.237	0.0282906
Sternbin	C16 H14 O6	NA	Flavonoids	-1.46	302.079	302.079	10.431	3.17371e+07	37.3571	0.00950096
4-[5-(4-hydroxy-3-methoxyphenyl)-3,4-dimethyloxolan-2-yl]-2-methoxyphenol	C20 H24 O5	74683-16-2	Furanoid lignans	-1.27	344.162	344.162	9.484	7.94209e+07	93.4845	0.0237757
Picrotoxinin	C15 H16 O6	17617-45-7	Furopyrans	-0.34	292.095	292.095	7.62	2.12966e+08	250.677	0.0637543
Hydroxysuberic acid	C8 H14 O5	73141-47-6	Hydroxy acids and derivatives	-4.12	190.084	190.083	6.335	7.05084e+07	82.9938	0.0211077
3,5-dihydroxydecanoic acid	C10 H20 O4	NA	Hydroxy acids and derivatives	-3.47	204.136	204.135	7.949	2.10102e+07	24.7306	0.0062897
D-(+)-Tryptophan	C11 H12 N2 O2	153-94-6	Indoles and derivatives	-3.69	204.09	204.089	4.54	9.06671e+07	106.722	0.0271425
Mycophenolic acid	C17 H20 O6	24280-93-1	Isocoumarans	-1.14	320.126	320.126	10.621	1.47403e+07	17.3505	0.00441273
Isomucronulatol 7-O-glucoside 黄芪异黄烷苷	C23 H28 O10	136087-29-1	Isoflavonoids	-0.71	464.168	464.168	8.556	8.73824e+07	102.856	0.0261591
Glycitein	C16 H12 O5	40957-83-3	Isoflavonoids	-0.89	284.068	284.068	8.898	4.8999e+08	576.756	0.146685
Genistein	C15 H10 O5	446-72-0	Isoflavonoids	-1.41	270.053	270.052	12.153	2811727994	3309.62	0.84173
Daidzein	C15 H10 O4	486-66-8	Isoflavonoids	-1.64	254.058	254.057	8.969	1.61091e+08	189.617	0.0482248
Sissotrine	C22 H22 O10	5928-26-7	Isoflavonoids	-0.35	446.121	446.121	9.587	6.7455e+07	79.3998	0.0201936
Glabridin 光甘草定	C20 H20 O4	59870-68-7	Isoflavonoids	-0.68	324.136	324.136	11.87	1.96589e+07	23.1401	0.00588518
Calocarpin	C20 H20 O4	NA	Isoflavonoids	-1.17	324.136	324.136	12.129	2.23773e+07	26.3398	0.00669896
Licochalcone B 甘草查尔酮B	C16 H14 O5	58749-23-8	Linear 1,3-diarylpropanoids	-0.74	286.084	286.084	10.418	4.67242e+08	549.98	0.139875
Aspalathin	C21 H24 O11	NA	Linear 1,3-diarylpropanoids	-0.27	452.132	452.132	4.8	167536525	197.203	0.0501544
4-(3,4-Dihydroxyphenyl)-6,7-dihydroxy-2-naphthoic acid	C17 H12 O6	NA	Naphthalenes	-0.36	312.063	312.063	11.778	6.47581e+07	76.2253	0.0193862
5,7-Dihydroxy-4-(4-methoxyphenyl)-2-chromanone	C16 H14 O5	NA	Neoflavonoids	-0.87	286.084	286.084	8.316	101277696	119.212	0.0303189
coniferin	C16 H22 O8	124151-33-3	Organooxygen compounds	-0.45	342.131	342.131	4.313	3.2544e+07	38.3068	0.0097425
Bioside	C20 H30 O12	12634-05-8	Organooxygen compounds	-0.67	462.174	462.173	4.528	7.32075e+08	861.709	0.219157
Phlinoside A	C35 H46 O20	128988-14-7	Organooxygen compounds	0.19	786.258	786.258	5.575	5.53785e+08	651.848	0.165783
4,5-Dicaffeoylquinic acid	C25 H24 O12	14534-61-3	Organooxygen compounds	-0.34	516.127	516.127	5.946	3.99537e+07	47.0285	0.0119607
osmanthuside H	C19 H28 O11	149155-70-4	Organooxygen compounds	-0.71	432.163	432.163	5.128	6.2166e+08	731.742	0.186103
Gluconapin	C11 H19 N O9 S2	19041-09-9	Organooxygen compounds	-0.24	373.05	373.05	1.526	18231071003	21459.4	5.45773
Chlorogenic acid	C16 H18 O9	202650-88-2	Organooxygen compounds	-0.43	354.095	354.095	5.26	2.2056e+08	259.616	0.0660276
Maltopentaose 麦芽五糖	C30 H52 O26	34620-76-3	Organooxygen compounds	0.04	828.275	828.275	1.078	7.66227e+07	90.1908	0.0229381
Indican	C14 H17 N O6	487-60-5	Organooxygen compounds	-1.28	295.106	295.105	6.105	8.08115e+08	951.214	0.241921
D-(-)-Mannitol	C6 H14 O6	69-65-8	Organooxygen compounds	-4.79	182.079	182.078	0.747	2.04787e+08	241.051	0.0613059
Quinic acid 右旋奎宁酸	C7 H12 O6	77-95-2	Organooxygen compounds	-4.47	192.063	192.063	2.153	1.3647e+08	160.636	0.0408542
Pantothenic acid	C9 H17 N O5	79-83-4	Organooxygen compounds	-2.73	219.111	219.11	2.885	4.33263e+07	50.9984	0.0129703
Tinnevellin glucoside 丁内未利葡萄糖苷	C20 H24 O9	80358-06-1	Organooxygen compounds	-0.65	408.142	408.142	8.745	1.18921e+08	139.98	0.0356007
Neochlorogenic acid	C16 H18 O9	906-33-2	Organooxygen compounds	-0.61	354.095	354.095	4.458	4.13822e+08	487.101	0.123883
α,α-Trehalose	C12 H22 O11	99-20-7	Organooxygen compounds	-0.94	342.116	342.116	0.78	5237468375	6164.91	1.56791
[(6-O-Hexopyranosylhexopyranosyl)oxy](phenyl)acetonitrile	C20 H27 N O11	NA	Organooxygen compounds	-0.39	457.158	457.158	5.475	14640779622	17233.3	4.38292
Methyl 2-{[2-O-(6-deoxy-α-L-mannopyranosyl)-β-D-glucopyranosyl]oxy}benzoate	C20 H28 O12	NA	Organooxygen compounds	-0.33	460.158	460.158	4.943	1.26704e+08	149.14	0.0379305
(2R,3S,4S,5R,6S)-2-[(3,4,5-trihydroxyoxan-2-yl)oxymethyl]-6-(3,4,5-trimethoxyphenoxy)oxane-3,4,5-triol	C20 H30 O13	NA	Organooxygen compounds	-0.97	478.169	478.168	5.521	1.09285e+08	128.637	0.032716
(2S,3R,4S,5R)-2-[(2R,3R,4S,5S,6R)-4,5-dihydroxy-6-(hydroxymethyl)-2-(2-phenylethoxy)oxan-3-yl]oxyoxane-3,4,5-triol	C19 H28 O10	NA	Organooxygen compounds	-0.36	416.168	416.168	6.223	7.43746e+07	87.5447	0.0222651
(2S,3S,4S,5R,6R)-6-(3-benzoyloxy-2-hydroxypropoxy)-3,4,5-trihydroxyoxane-2-carboxylic acid	C16 H20 O10	NA	Organooxygen compounds	-1.1	372.106	372.105	6.176	7.05918e+07	83.092	0.0211326
(Z)-3-[4-methoxy-2-[(2S,3R,4S,5S,6R)-3,4,5-trihydroxy-6-(hydroxymethyl)oxan-2-yl]oxyphenyl]prop-2-enoic acid	C16 H20 O9	NA	Organooxygen compounds	-0.5	356.111	356.111	6.484	3.25048e+07	38.2607	0.00973077
2-[(6-Amino-1-benzyl-2,4-dioxo-1,2,3,4-tetrahydro-5-pyrimidinyl)(2-methoxyethyl)amino]-2-oxoethyl 3-(2-methylphenoxy)propanoate	C26 H30 N4 O7	NA	Others	1.75	510.211	510.212	6.876	4139036146	4871.97	1.23908
(2E,6E)-8-Anilino-3,7-dimethyl-2,6-octadien-1-yl trihydrogen diphosphate	C16 H25 N O7 P2	NA	Others	2.07	405.111	405.111	0.787	2190647585	2578.56	0.655801
2-[[3,4-dihydroxy-4-(hydroxymethyl)oxolan-2-yl]oxymethyl]-6-[(6,6-dimethyl-4-bicyclo[3.1.1]hept-3-enyl)methoxy]oxane-3,4,5-triol	C21 H34 O10	NA	Others	-0.6	446.215	446.215	8.083	4.12545e+08	485.598	0.123501
NCGC00384589-01![(2R,3R,4S,5R,6R)-6-[2-(3,4-dihydroxyphenyl)ethoxy]-3,5-dihydroxy-4-[(2S,3R,4R,5R,6S)-3,4,5-trihydroxy-6-methyloxan-2-yl]oxyoxan-2-yl]methyl (E)-3-(4-hydroxy-3-methoxyphenyl)prop-2-enoate	C30 H38 O15	NA	Others	-0.12	638.221	638.221	7.428	105521601	124.207	0.0315894
1-(4-hydroxyphenyl)-3-[(2R,3R,4S,5S,6R)-3,4,5-trihydroxy-6-(hydroxymethyl)oxan-2-yl]oxypropan-1-one	C15 H20 O8	NA	Others	-0.84	328.116	328.116	5.663	6.29149e+07	74.0557	0.0188344
Sinapoylhexoside (isomer of 953)	C17 H22 O10	NA	Others	-0.41	386.121	386.121	5.896	6.07194e+07	71.4714	0.0181772
feruloyltyramine	C18 H19 N O4	65646-26-6	Phenols	-0.73	313.131	313.131	8.348	5.77844e+07	68.0167	0.0172986
2-Hydroxy-4-(4-hydroxyphenyl)butanoic acid	C10 H12 O4	NA	Phenols	-4.43	196.074	196.073	9.225	3.63943e+07	42.8389	0.0108951
Licoricesaponin G2	C42 H62 O17	118441-84-2	Prenol lipids	0.21	838.399	838.399	9.818	6.58457e+08	775.055	0.197118
Poricoic acid A 茯苓新酸A	C31 H46 O5	137551-38-3	Prenol lipids	-0.34	498.335	498.334	13.161	1.57362e+08	185.227	0.0471085
Paeoniflorin 芍药苷	C23 H28 O11	23180-57-6	Prenol lipids	-0.59	480.163	480.163	6.207	12630344894	14866.9	3.78107
Paeoniflorin	C23 H28 O11	23180-57-6	Prenol lipids	-0.47	480.163	480.163	6.018	9214944089	10846.7	2.75862
neoandrographolide	C26 H40 O8	27215-14-1	Prenol lipids	-0.76	480.272	480.272	10.512	4.02178e+07	47.3395	0.0120398
Asiatic acid	C30 H48 O5	464-92-6	Prenol lipids	-0.64	488.35	488.35	11.32	2.03244e+07	23.9234	0.0060844
Soyasaponin I	C48 H78 O18	51330-27-9	Prenol lipids	-0.07	942.519	942.519	10.346	4.60306e+07	54.1816	0.0137799
2-[3,8-Dihydroxy-8-(hydroxymethyl)-3-methyl-2-oxodecahydro-5-azulenyl]-2-propanyl hexopyranoside	C21 H36 O10	NA	Prenol lipids	-0.64	448.231	448.231	4.778	4.84784e+08	570.628	0.145127
(1S,4aS,7S,7aS)-7-Hydroxy-1-{[6-O-(4-hydroxybenzoyl)-β-D-glucopyranosyl]oxy}-7-methyl-1,4a,5,6,7,7a-hexahydrocyclopenta[c]pyran-4-carboxylic acid	C23 H28 O12	NA	Prenol lipids	-0.47	496.158	496.158	5.215	4.28514e+08	504.394	0.128282
[(2S,3R,4S,5S,6R)-3,4,5-trihydroxy-6-(hydroxymethyl)oxan-2-yl] (2E,6E)-8-hydroxy-2,6-dimethylocta-2,6-dienoate	C16 H26 O8	NA	Prenol lipids	-0.54	346.163	346.163	7.183	9.49567e+07	111.771	0.0284266
[4,5,8-trihydroxy-5-(hydroxymethyl)-3-(3-methoxy-3-oxoprop-1-en-2-yl)-8a-methyl-1,2,3,4,4a,6,7,8-octahydronaphthalen-2-yl] 3,4-dihydroxy-2-methylidenebutanoate	C21 H32 O10	NA	Prenol lipids	-0.5	444.2	444.199	4.951	2.95561e+07	34.7898	0.00884803
6-Deoxyhexopyranosyl-(1->4)-[hexopyranosyl-(1->6)]-1-O-[27-hydroxy-3,27,28-trioxolup-20(29)-en-28-yl]hexopyranose	C48 H74 O19	NA	Prenol lipids	-0.25	954.482	954.482	8.91	1.12205e+07	13.2074	0.00335902
G-5555	C25 H25 Cl N6 O3	NA	Pyridines and derivatives	1.92	492.168	492.169	0.78	7.52556e+08	885.817	0.225288
Uridine	C9 H12 N2 O6	58-96-8	Pyrimidine nucleosides	-1.95	244.07	244.069	1.144	7.16096e+07	84.2901	0.0214373
2-Hydroxy-4-methoxy-3-(3-methyl-2-buten-1-yl)-6-[(E)-2-phenylvinyl]benzoic acid	C21 H22 O4	NA	Stilbenes	0	338.152	338.152	11.714	1.18495e+07	13.9478	0.00354732
Gallic acid hexoside	C13 H16 O10	13405-60-2	Tannins	-0.53	332.074	332.074	2.797	8.73231e+07	102.786	0.0261414
Ellagic acid	C14 H6 O8	476-66-4	Tannins	-1	302.006	302.006	6.683	5.14789e+08	605.946	0.154109
6-O-[(2E)-3-Phenyl-2-propenoyl]-1-O-(3,4,5-trihydroxybenzoyl)-β-D-glucopyranose	C22 H22 O11	NA	Tannins	-0.37	462.116	462.116	8.728	4.04501e+08	476.129	0.121093
beta-penta-O-galloyl-glucose	C41 H32 O26	NA	Tannins	-0.91	940.118	940.117	6.745	2.18354e+08	257.019	0.0653672
[(2R,3R,4S,5R,6S)-3-hydroxy-2-(hydroxymethyl)-5,6-bis[(3,4,5-trihydroxybenzoyl)oxy]oxan-4-yl] 3,4,5-trihydroxybenzoate	C27 H24 O18	NA	Tannins	-0.28	636.096	636.096	5.575	4.17602e+07	49.155	0.0125015
Chrysophanol 8-O-β-D-glucoside 大黄酚-8-O-β-D-葡萄糖苷	C21 H20 O9	13241-28-6	Anthracenes	-0.8	416.111	416.11	8.969	2.46784e+08	290.484	0.0738783
Benzoylpaeoniflorin 苯甲酰芍药苷	C30 H32 O12	38642-49-8	Prenol lipids	-0.03	584.189	584.189	9.357	7.76516e+08	914.02	0.232461
Steviolbioside 甜菊双糖苷	C32 H50 O13	41093-60-1	Prenol lipids	-0.11	642.325	642.325	9.852	1383158459	1628.08	0.414068
Rheic acid 大黄酸	C15 H8 O6	478-43-3	Anthracenes	-0.87	284.032	284.032	10.942	4267943035	5023.7	1.27767
Stevioside 甜菊糖	C38 H60 O18	57817-89-7	Prenol lipids	-0.21	804.378	804.378	9.022	4125469098	4856	1.23502
Rebaudioside A 莱苞迪甙A	C44 H70 O23	58543-16-1	Prenol lipids	-0.35	966.431	966.43	8.967	6.98576e+08	822.278	0.209129
Quercetin-3-O-β-D-glucose-7-O-β-D-gentiobioside 槲皮素-3-O-β-D-葡萄糖-7-O-β-D-龙胆双糖苷	C33 H40 O22	60778-02-1	Fatty Acyls	0.39	788.201	788.201	4.948	2.24132e+08	263.821	0.0670971
Rebaudioside C 莱鲍迪苷C	C44 H70 O22	63550-99-2	Prenol lipids	0	950.436	950.436	9.254	1.0406e+08	122.486	0.0311518
Rubusoside 甜叶悬钩子苷	C32 H50 O13	64849-39-4	Prenol lipids	0.26	642.325	642.325	9.58	1.86412e+08	219.421	0.055805
Ethyl N-({2-[2-(benzyloxy)-3,4-dioxo-1-cyclobuten-1-yl]hydrazino}acetyl)glycylglycylglycinate	C21 H25 N5 O8	NA	Others	-3.69	475.17	475.169	3.23	1968935507	2317.59	0.589428
5-[4-(1,3-Benzodioxol-5-ylamino)-1-phthalazinyl]-N-isopropyl-2-methylbenzenesulfonamide	C25 H24 N4 O4 S	NA	Others	1.78	476.152	476.153	4.602	1341570335	1579.13	0.401618
NCGC00180527-03_C23H28O11_beta-D-Glucopyranoside, (1aR,2S,5S,5aR)-5b-[(benzoyloxy)methyl]tetrahydro-5-hydroxy-2-methyl-2,5-methano-1H-3,4-dioxacyclobuta[cd]pentalen-1a(2H)-yl	C23 H28 O11	NA	Prenol lipids	-0.82	480.163	480.163	6.841	8.73281e+08	1027.92	0.261429
6-chloro-1-(1-{3-[3-(4-chloro-3-methylphenyl)-5-(methylsulfonyl)-4,5,6,7-tetrahydro-1H-pyrazolo[4,3-c]pyridin-1-yl]-2-hydroxypropyl}piperidin-4-yl)-1H-benzimidazol-2-ol	C29 H34 Cl2 N6 O4 S	NA	Others	0.07	632.174	632.174	6.824	8.60881e+08	1013.32	0.257717
(2R,3R,4S)-3-Acetamido-4-({[(1S)-4-amino-1-carboxy-4-oxobutyl]carbamoyl}amino)-2-[(1R,2R)-1,2,3-trihydroxypropyl]-3,4-dihydro-2H-pyran-6-carboxylic acid	C17 H26 N4 O11	NA	Others	-4.11	462.16	462.158	0.806	7.75677e+08	913.032	0.23221
Isoliquiritigenin 4,4'-diglucoside	C27 H32 O14	NA	Flavonoids	-0.37	580.179	580.179	6.236	7.5977e+08	894.308	0.227448
N-[2-(Diethylamino)ethyl]-3-(4-oxo-3,4-dihydro-1-phthalazinyl)propanamide	C17 H24 N4 O2	NA	Others	-4.72	316.19	316.188	8.562	6.27776e+08	738.941	0.187933
6,8-Dihydroxy-7,4'-dimethoxyflavone 6-rutinoside	C29 H34 O15	NA	Flavonoids	-0.37	622.19	622.19	7.359	6.26908e+08	737.92	0.187674
2'-Hydroxy-4',6'-dimethoxy-3'-methyldihydrochalcone	C18 H20 O4	65349-37-3	Linear 1,3-diarylpropanoids	-1.04	300.136	300.136	9.368	6.05236e+08	712.409	0.181186
Emodin-8-Beta-D-Glucoside	C21 H20 O10	23313-21-5	Anthracenes	-0.41	432.106	432.105	6.525	3.89025e+08	457.913	0.11646
santin	C18 H16 O7	27782-63-4	Flavonoids	-0.68	344.09	344.089	11.689	339838815	400.017	0.101735
5,7-dihydroxy-2-(4-hydroxyphenyl)-6-[(2S,3R,4R,5S,6R)-3,4,5-trihydroxy-6-(hydroxymethyl)oxan-2-yl]-8-[(2S,3R,4R,5R,6S)-3,4,5-trihydroxy-6-methyloxan-2-yl]chromen-4-one	C27 H30 O14	40581-17-7	Flavonoids	-0.51	578.164	578.163	6.411	2.7075e+08	318.693	0.0810527
1-O-trans-cinnamoyl-beta-D-glucopyranose	C15 H18 O7	40004-96-4	Cinnamic acids and derivatives	-0.55	310.105	310.105	7.243	2.05191e+08	241.526	0.0614269
2-Propenyl glucosinolate	C10 H17 N O9 S2	534-69-0	Organooxygen compounds	-1.03	359.034	359.034	1.108	1.88413e+08	221.777	0.056404
quercetin-3-O-deoxyhexosyl(1-2)pentoside	C26 H28 O15	NA	Flavonoids	-0.72	580.143	580.142	6.739	1.55217e+08	182.702	0.0464663
8-Hydroxy-5-methoxyflavanone	C16 H14 O4	NA	Flavonoids	-0.76	270.089	270.089	10.025	141178404	166.178	0.0422637
DIHYDROXYMANDELIC ACID	C8 H8 O5	775-01-9	Phenols	-4.82	184.037	184.036	6.472	1.30739e+08	153.89	0.0391385
NCGC00385685-01_C23H34O14_(2E)-3-[4-(beta-D-Glucopyranosyloxy)-3,5-dimethoxyphenyl]-2-propen-1-yl beta-D-glucopyranoside	C23 H34 O14	152686-85-6	Organooxygen compounds	-0.59	534.195	534.195	4.776	1.25594e+08	147.834	0.0375984
NCGC00385736-01_C42H64O16_	C42 H64 O16	NA	Prenol lipids	0.38	824.419	824.42	8.465	6.87837e+07	80.9637	0.0205913
Ambocin	C26 H28 O14	108044-05-9	Isoflavonoids	-0.55	564.148	564.148	7.029	5.29005e+07	62.268	0.0158365
(2S)-2-phenyl-7-[(2S,3R,4S,5S,6R)-3,4,5-trihydroxy-6-(hydroxymethyl)oxan-2-yl]oxy-2,3-dihydrochromen-4-one	C21 H22 O8	138166-64-0	Flavonoids	-1.08	402.131	402.131	9.476	5.25171e+07	61.8167	0.0157217
poliumoside	C35 H46 O19	94079-81-9	Organooxygen compounds	0.38	770.263	770.264	6.486	5.1694e+07	60.8478	0.0154753
Soyasapogenol B base + O-HexA-HexA-dHex	C48 H76 O19	NA	Prenol lipids	-0.28	956.498	956.498	10.307	4.86988e+07	57.3223	0.0145787
isorhamnetin-3-glucoside-4'-glucoside (Isorhamnetin 3,4'-diglucoside)	C28 H32 O17	28288-98-4	Flavonoids	-0.18	640.164	640.164	5.641	3.13791e+07	36.9356	0.00939376
NCGC00380914-01_C32H38O17_alpha-D-Glucopyranoside, 3,6-bis-O-[(2E)-3-(4-hydroxy-3-methoxyphenyl)-1-oxo-2-propen-1-yl]-beta-D-fructofuranosyl	C32 H38 O17	NA	Cinnamic acids and derivatives	0.46	694.211	694.211	7.669	2.16149e+07	25.4424	0.00647071
NCGC00180844-02!(E)-3-[4-methoxy-2-[(2S,3R,4S,5S,6R)-3,4,5-trihydroxy-6-(hydroxymethyl)oxan-2-yl]oxyphenyl]prop-2-enoic acid	C16 H20 O9	NA	Organooxygen compounds	-0.67	356.111	356.11	5.001	1.58748e+07	18.6858	0.00475233
2-AMINO-3-(2-CHLORO-PHENYL)-PROPIONIC ACID	C9 H10 Cl NO2	14091-11-3	Internal standard	-3.92	199.04	199.039	4.515	9.60717e+06	1	/
