# Supplementary material for: HSBDF-Derived Bioactive Components Broadly Inhibit Enteroviruses by Targeting 3C Protease and Attenuating Inflammatory Responses
Source: Biology (Basel). 2025 Nov 18;14(11):1615. doi: 10.3390/biology14111615 (PMC12650729; doi:10.3390/biology14111615)
Supplement: Supplementary file 1 [file biology-14-01615-s001.zip › Supplementary Table S3.xlsx]

## Sheet: Table S3
Primers for RT_x0002_qPCR	Forward (5'-3'）	Reverse (5'-3')
GAPDH	AGCCTCAAGATCATCAGCAATG	ATGGACTGTGGTCATGAGTCCTT
CV-A9	TCATGACACCAGCTGATAAG	TGCTCATCTGCTCTGAAGTATC
CVB3	CGGTACCTTTGTGCGCCTGTT	GCGGTGCTCATCGACCTGA
EV-A71	GCAGCCCAAAAGAACTTCAC	ATTTCAGCAGCTTGGAGTGC
PV1	CCGTATTGAGCCAGTATGTTTGT	TAGCGAGTAGGTGGAGGTGTTCT
Echo-11	CGGCCCCTGAATGCGGCTAA	GAAACACGGACACCCAAAGTA
IL-6	CGGGAACGAAAGAGAAGCTCTA	CGCTTGTGGAGAAGGAGTTCA
TNF-α	AACATCCAACCTTCCCAAACG	GACCCTAAGCCCCCAATTCTC
COX-2	GAATCATTCACCAGGCAAATTG	TTTCTGTACTGCGGGTGGAAC
MCP-1	CGCCTCCAGCATGAAAGTCT	GGAATGAAGGTGGCTGCTATG
