# Supplementary material for: HSBDF-Derived Bioactive Components Broadly Inhibit Enteroviruses by Targeting 3C Protease and Attenuating Inflammatory Responses
Source: Biology (Basel). 2025 Nov 18;14(11):1615. doi: 10.3390/biology14111615 (PMC12650729; doi:10.3390/biology14111615)
Supplement: Supplementary file 1 [file biology-14-01615-s001.zip › Supplementary Table S4.xlsx]

## Sheet: Table S4
gene_id	RD_CVA9_1	RD_CVA9_2	RD_CVA9_3	RD cell_1	RD cell_2	RD cell_3	RD_CVA9	RD	log2FoldChange	pvalue	padj	gene_name	gene_chr	gene_start	gene_end	gene_strand	gene_length	gene_biotype	gene_description	tf_family
ENSG00000120738	22358.6	23091.9	22749.9	1166.57	1078.58	993.282	22733.5	1079.48	4.39642	1.41522e-182	2.16543e-178	EGR1	5	138465479	138469303	+	3137	protein_coding	early growth response 1 [Source:HGNC Symbol;Acc:HGNC:3238] && P18146.1 RecName: Full=Early growth response protein 1; Short=EGR-1; AltName: Full=AT225; AltName: Full=Nerve growth factor-induced protein A; Short=NGFI-A; AltName: Full=Transcription factor ETR103; AltName: Full=Transcription factor Zif268; AltName: Full=Zinc finger protein 225; AltName: Full=Zinc finger protein Krox-24	zf-C2H2
ENSG00000113369	7645.61	7051.6	6368.11	607.083	447.474	516.903	7021.77	523.82	3.74429	1.19576e-90	9.14818e-87	ARRDC3	5	91368631	91383317	-	4985	protein_coding	arrestin domain containing 3 [Source:HGNC Symbol;Acc:HGNC:29263] && Q96B67.1 RecName: Full=Arrestin domain-containing protein 3; AltName: Full=TBP-2-like inducible membrane protein; Short=TLIMP	-
ENSG00000170385	770.902	851.681	736.99	43.1065	37.6922	55.8327	786.524	45.5438	4.10814	2.91788e-69	1.48821e-65	SLC30A1	1	211571568	211579161	-	5893	protein_coding	solute carrier family 30 member 1 [Source:HGNC Symbol;Acc:HGNC:11012] && Q9Y6M5.3 RecName: Full=Zinc transporter 1; Short=ZnT-1; AltName: Full=Solute carrier family 30 member 1	-
ENSG00000177606	6930.66	7285.32	7032.78	864.824	1094.04	970.768	7082.92	976.544	2.85882	3.09875e-67	1.18535e-63	JUN	1	58776845	58784048	-	3624	protein_coding	Jun proto-oncogene, AP-1 transcription factor subunit [Source:HGNC Symbol;Acc:HGNC:6204] && P05412.2 RecName: Full=Transcription factor AP-1; AltName: Full=Activator protein 1; Short=AP1; AltName: Full=Proto-oncogene c-Jun; AltName: Full=V-jun avian sarcoma virus 17 oncogene homolog; AltName: Full=p39	TF_bZIP
ENSG00000170345	1602.73	2379.75	2009.97	187.693	183.629	136.88	1997.48	169.401	3.56054	7.97513e-56	2.44055e-52	FOS	14	75278826	75282230	+	3186	protein_coding	Fos proto-oncogene, AP-1 transcription factor subunit [Source:HGNC Symbol;Acc:HGNC:3796] && P01100.1 RecName: Full=Proto-oncogene c-Fos; AltName: Full=Cellular oncogene fos; AltName: Full=G0/G1 switch regulatory protein 7	TF_bZIP
ENSG00000142871	2174.69	3083.58	2743.77	414.002	441.675	369.216	2667.35	408.298	2.70833	2.01625e-42	5.14178e-39	CCN1	1	85580761	85584589	+	3698	protein_coding	cellular communication network factor 1 [Source:HGNC Symbol;Acc:HGNC:2654] && O00622.1 RecName: Full=Protein CYR61; AltName: Full=CCN family member 1; AltName: Full=Cysteine-rich angiogenic inducer 61; AltName: Full=Insulin-like growth factor-binding protein 10; Short=IBP-10; Short=IGF-binding protein 10; Short=IGFBP-10; AltName: Full=Protein GIG1; Flags: Precursor	-
ENSG00000140450	1130.24	1233.25	1018.81	224.513	195.226	181.006	1127.44	200.248	2.4933	1.3164e-38	2.87745e-35	ARRDC4	15	97960703	97973833	+	4062	protein_coding	arrestin domain containing 4 [Source:HGNC Symbol;Acc:HGNC:28087] && Q8NCT1.3 RecName: Full=Arrestin domain-containing protein 4	-
ENSG00000265972	12801.9	19224.8	16670	3234.78	3000.88	2901.5	16232.3	3045.72	2.41408	4.18153e-35	7.9977e-32	TXNIP	1	145992435	145996579	-	3604	protein_coding	thioredoxin interacting protein [Source:HGNC Symbol;Acc:HGNC:16952] && Q9H3M7.1 RecName: Full=Thioredoxin-interacting protein; AltName: Full=Thioredoxin-binding protein 2; AltName: Full=Vitamin D3 up-regulated protein 1	-
ENSG00000197044	405.345	434.694	393.487	62.8636	54.1221	63.9374	411.175	60.3077	2.76857	6.9867e-35	1.18782e-31	ZNF441	19	11767000	11784078	+	4748	protein_coding	zinc finger protein 441 [Source:HGNC Symbol;Acc:HGNC:20875] && Q8N8Z8.2 RecName: Full=Zinc finger protein 441	zf-C2H2
ENSG00000122877	237.488	303.666	276.504	13.4708	25.1281	21.6127	272.553	20.0705	3.76946	1.97093e-33	3.01572e-30	EGR2	10	62811996	62819167	-	3707	protein_coding	early growth response 2 [Source:HGNC Symbol;Acc:HGNC:3239] && P11161.3 RecName: Full=E3 SUMO-protein ligase EGR2; AltName: Full=AT591; AltName: Full=Early growth response protein 2; Short=EGR-2; AltName: Full=Zinc finger protein Krox-20	zf-C2H2
ENSG00000155090	3165.67	4904.69	4437.89	799.266	676.527	697.909	4169.42	724.567	2.52483	4.62322e-33	6.4309e-30	KLF10	8	102648784	102655725	-	3821	protein_coding	Kruppel like factor 10 [Source:HGNC Symbol;Acc:HGNC:11810] && Q13118.1 RecName: Full=Krueppel-like factor 10; AltName: Full=EGR-alpha; AltName: Full=Transforming growth factor-beta-inducible early growth response protein 1; Short=TGFB-inducible early growth response protein 1; Short=TIEG-1	zf-C2H2
ENSG00000198342	207.646	270.023	226.521	15.2669	18.3629	7.20422	234.73	13.6113	4.11624	5.82702e-31	7.42993e-28	ZNF442	19	12345944	12365905	-	6596	protein_coding	zinc finger protein 442 [Source:HGNC Symbol;Acc:HGNC:20877] && Q9H7R0.1 RecName: Full=Zinc finger protein 442	zf-C2H2
ENSG00000179388	292.197	366.524	313.726	24.2474	44.4575	29.7174	324.149	32.8074	3.31065	2.99293e-30	3.31529e-27	EGR3	8	22687659	22693480	-	5033	protein_coding	early growth response 3 [Source:HGNC Symbol;Acc:HGNC:3240] && Q06889.1 RecName: Full=Early growth response protein 3; Short=EGR-3; AltName: Full=Zinc finger protein pilot	zf-C2H2
ENSG00000165494	2132.41	1771.53	1925.96	520.87	494.831	526.808	1943.3	514.17	1.91766	3.0334e-30	3.31529e-27	PCF11	11	83156988	83187451	+	9951	protein_coding	PCF11 cleavage and polyadenylation factor subunit [Source:HGNC Symbol;Acc:HGNC:30097] && O94913.3 RecName: Full=Pre-mRNA cleavage complex 2 protein Pcf11; AltName: Full=Pre-mRNA cleavage complex II protein Pcf11	-
ENSG00000223547	374.261	640.974	559.389	74.5383	76.3509	82.8485	524.875	77.9126	2.75377	8.91683e-26	9.09576e-23	ZNF844	19	12064731	12081565	+	6588	protein_coding	zinc finger protein 844 [Source:HGNC Symbol;Acc:HGNC:25932] && Q08AG5.1 RecName: Full=Zinc finger protein 844	zf-C2H2
ENSG00000180667	881.564	833.089	842.275	244.27	156.568	203.519	852.309	201.452	2.07972	4.06579e-22	3.88817e-19	YOD1	1	207043849	207052980	-	6652	protein_coding	YOD1 deubiquitinase [Source:HGNC Symbol;Acc:HGNC:25035] && Q5VVQ6.1 RecName: Full=Ubiquitin thioesterase OTU1; AltName: Full=DUBA-8; AltName: Full=HIV-1-induced protease 7; Short=HIN-7; Short=HsHIN7; AltName: Full=OTU domain-containing protein 2	-
ENSG00000197857	451.351	557.753	448.788	115.849	126.607	124.273	485.964	122.243	1.99269	4.56176e-21	4.10585e-18	ZNF44	19	12224686	12294883	-	6061	protein_coding	zinc finger protein 44 [Source:HGNC Symbol;Acc:HGNC:13110] && P15621.3 RecName: Full=Zinc finger protein 44; AltName: Full=Gonadotropin-inducible ovary transcription repressor 2; Short=GIOT-2; AltName: Full=Zinc finger protein 55; AltName: Full=Zinc finger protein 58; AltName: Full=Zinc finger protein KOX7	zf-C2H2
ENSG00000125772	1055.64	1578.53	1318.71	361.017	278.342	321.488	1317.63	320.283	2.04093	7.23923e-21	6.15375e-18	GPCPD1	20	5544439	5611006	-	7472	protein_coding	glycerophosphocholine phosphodiesterase 1 [Source:HGNC Symbol;Acc:HGNC:26957] && Q9NPB8.2 RecName: Full=Glycerophosphocholine phosphodiesterase GPCPD1; AltName: Full=Glycerophosphodiester phosphodiesterase 5	-
ENSG00000059728	591.854	639.203	615.754	195.775	185.562	168.399	615.604	183.245	1.74874	1.17211e-20	9.43915e-18	MXD1	2	69897688	69942945	+	6351	protein_coding	MAX dimerization protein 1 [Source:HGNC Symbol;Acc:HGNC:6761] && Q05195.1 RecName: Full=Max dimerization protein 1; Short=Max dimerizer 1; AltName: Full=Protein MAD	bHLH
ENSG00000185947	716.193	744.557	776.339	255.047	223.254	225.132	745.696	234.477	1.66906	2.82718e-20	2.16294e-17	ZNF267	16	31873807	31917357	+	6284	protein_coding	zinc finger protein 267 [Source:HGNC Symbol;Acc:HGNC:13060] && Q14586.3 RecName: Full=Zinc finger protein 267; AltName: Full=Zinc finger protein HZF2	zf-C2H2
ENSG00000136826	1000.93	1219.97	1164.51	366.405	376.922	343.101	1128.47	362.143	1.64056	3.70912e-20	2.70254e-17	KLF4	9	107484852	107490482	-	3662	protein_coding	Kruppel like factor 4 [Source:HGNC Symbol;Acc:HGNC:6348] && O43474.3 RecName: Full=Krueppel-like factor 4; AltName: Full=Epithelial zinc finger protein EZF; AltName: Full=Gut-enriched krueppel-like factor	zf-C2H2
ENSG00000148677	1179.98	2297.41	1850.45	354.731	359.526	382.724	1775.95	365.66	2.28067	1.13948e-19	7.92511e-17	ANKRD1	10	90912096	90921087	-	1790	protein_coding	ankyrin repeat domain 1 [Source:HGNC Symbol;Acc:HGNC:15819] && Q15327.2 RecName: Full=Ankyrin repeat domain-containing protein 1; AltName: Full=Cardiac ankyrin repeat protein; AltName: Full=Cytokine-inducible gene C-193 protein; AltName: Full=Cytokine-inducible nuclear protein	-
ENSG00000096717	1730.8	2357.61	1949.36	664.558	606.941	608.756	2012.59	626.752	1.68356	1.88745e-19	1.25565e-16	SIRT1	10	67884656	67918390	+	4564	protein_coding	sirtuin 1 [Source:HGNC Symbol;Acc:HGNC:14929] && Q96EB6.2 RecName: Full=NAD-dependent protein deacetylase sirtuin-1; Short=hSIRT1; AltName: Full=Regulatory protein SIR2 homolog 1; AltName: Full=SIR2-like protein 1; Short=hSIR2; Contains: RecName: Full=SirtT1 75 kDa fragment; Short=75SirT1	-
ENSG00000146587	2143.61	1806.06	1874.91	706.767	584.712	661.888	1941.53	651.122	1.57561	2.35278e-19	1.49999e-16	RBAK	7	5045821	5069487	+	6959	protein_coding	RB associated KRAB zinc finger [Source:HGNC Symbol;Acc:HGNC:17680] && Q9NYW8.1 RecName: Full=RB-associated KRAB zinc finger protein; AltName: Full=RB-associated KRAB repressor; Short=hRBaK; AltName: Full=Zinc finger protein 769	zf-C2H2
ENSG00000102554	548.335	638.318	602.992	193.979	158.501	170.2	596.548	174.226	1.77593	2.75738e-19	1.68763e-16	KLF5	13	73054976	73077541	+	3679	protein_coding	Kruppel like factor 5 [Source:HGNC Symbol;Acc:HGNC:6349] && Q13887.2 RecName: Full=Krueppel-like factor 5; AltName: Full=Basic transcription element-binding protein 2; Short=BTE-binding protein 2; AltName: Full=Colon krueppel-like factor; AltName: Full=GC-box-binding protein 2; AltName: Full=Intestinal-enriched krueppel-like factor; AltName: Full=Transcription factor BTEB2	zf-C2H2
ENSG00000172059	1219.77	1302.31	1101.76	437.351	406.882	404.337	1207.95	416.19	1.53739	3.7893e-19	2.23e-16	KLF11	2	10042849	10054836	+	4594	protein_coding	Kruppel like factor 11 [Source:HGNC Symbol;Acc:HGNC:11811] && O14901.2 RecName: Full=Krueppel-like factor 11; AltName: Full=Transforming growth factor-beta-inducible early growth response protein 2; Short=TGFB-inducible early growth response protein 2; Short=TIEG-2	zf-C2H2
ENSG00000198408	9077.99	9169.29	8813.04	3690.99	2901.33	3261.71	9020.11	3284.68	1.45734	5.59404e-19	3.17016e-16	OGA	10	101784443	101818465	-	7247	protein_coding	O-GlcNAcase [Source:HGNC Symbol;Acc:HGNC:7056] && O60502.2 RecName: Full=Protein O-GlcNAcase; Short=OGA; AltName: Full=Beta-N-acetylglucosaminidase; AltName: Full=Beta-N-acetylhexosaminidase; AltName: Full=Beta-hexosaminidase; AltName: Full=Meningioma-expressed antigen 5; AltName: Full=N-acetyl-beta-D-glucosaminidase; AltName: Full=N-acetyl-beta-glucosaminidase; AltName: Full=Nuclear cytoplasmic …	-
ENSG00000163545	455.081	433.808	400.931	105.97	129.507	123.372	429.94	119.616	1.84606	1.11604e-18	6.09876e-16	NUAK2	1	205302063	205321745	-	3391	protein_coding	NUAK family kinase 2 [Source:HGNC Symbol;Acc:HGNC:29558] && Q9H093.1 RecName: Full=NUAK family SNF1-like kinase 2; AltName: Full=Omphalocele kinase 2; AltName: Full=SNF1/AMP kinase-related kinase; Short=SNARK	-
ENSG00000165244	420.266	541.818	466.867	145.484	121.775	114.367	476.317	127.209	1.90582	5.91675e-18	3.1218e-15	ZNF367	9	96385941	96418370	-	3687	protein_coding	zinc finger protein 367 [Source:HGNC Symbol;Acc:HGNC:18320] && Q7RTV3.1 RecName: Full=Zinc finger protein 367; AltName: Full=C2H2 zinc finger protein ZFF29	zf-C2H2
ENSG00000197647	223.81	333.767	253.108	46.6987	59.9209	54.0316	270.228	53.5504	2.33914	1.3516e-17	6.89364e-15	ZNF433	19	12014715	12035741	-	3096	protein_coding	zinc finger protein 433 [Source:HGNC Symbol;Acc:HGNC:20811] && Q8N7K0.1 RecName: Full=Zinc finger protein 433	zf-C2H2
ENSG00000013441	2512.89	5904.22	4409.18	882.785	728.716	808.673	4275.43	806.725	2.40613	1.39926e-17	6.90646e-15	CLK1	2	200853009	200864691	-	5117	protein_coding	CDC like kinase 1 [Source:HGNC Symbol;Acc:HGNC:2068] && P49759.2 RecName: Full=Dual specificity protein kinase CLK1; AltName: Full=CDC-like kinase 1	-
ENSG00000167981	385.451	365.638	350.948	108.664	100.513	116.168	367.346	108.448	1.75908	5.10545e-17	2.4412e-14	ZNF597	16	3432414	3443504	-	5483	protein_coding	zinc finger protein 597 [Source:HGNC Symbol;Acc:HGNC:26573] && Q96LX8.1 RecName: Full=Zinc finger protein 597	zf-C2H2
ENSG00000144655	1291.88	1153.58	1214.49	441.842	489.999	414.243	1219.98	448.694	1.44297	5.38463e-17	2.49667e-14	CSRNP1	3	39141855	39154562	-	3230	protein_coding	cysteine and serine rich nuclear protein 1 [Source:HGNC Symbol;Acc:HGNC:14300] && Q96S65.2 RecName: Full=Cysteine/serine-rich nuclear protein 1; Short=CSRNP-1; AltName: Full=Axin-1 up-regulated gene 1 protein; AltName: Full=Protein URAX1; AltName: Full=TGF-beta-induced apoptosis protein 3; Short=TAIP-3	CSRNP
ENSG00000155760	1934.72	1754.71	1852.58	4268.44	4259.22	4279.31	1847.33	4268.99	-1.20874	2.47077e-16	1.11192e-13	FZD7	2	202033855	202038441	+	4587	protein_coding	frizzled class receptor 7 [Source:HGNC Symbol;Acc:HGNC:4045] && O75084.2 RecName: Full=Frizzled-7; Short=Fz-7; Short=hFz7; AltName: Full=FzE3; Flags: Precursor	-
ENSG00000267041	1091.7	936.672	955.003	373.59	357.593	296.273	994.457	342.485	1.53747	3.56255e-16	1.55745e-13	ZNF850	19	36714383	36772825	-	7850	protein_coding	zinc finger protein 850 [Source:HGNC Symbol;Acc:HGNC:27994] && A8MQ14.2 RecName: Full=Zinc finger protein 850	zf-C2H2
ENSG00000204604	1364	1414.75	1412.3	607.981	545.087	525.908	1397.01	559.659	1.31976	8.55905e-16	3.63783e-13	ZNF468	19	52838010	52857649	-	5279	protein_coding	zinc finger protein 468 [Source:HGNC Symbol;Acc:HGNC:33105] && Q5VIY5.1 RecName: Full=Zinc finger protein 468	zf-C2H2
ENSG00000164463	854.209	829.548	814.624	303.542	230.986	311.582	832.794	282.037	1.56124	1.46141e-15	6.04352e-13	CREBRF	5	173056352	173139284	+	12333	protein_coding	CREB3 regulatory factor [Source:HGNC Symbol;Acc:HGNC:24050] && Q8IUR6.2 RecName: Full=CREB3 regulatory factor; AltName: Full=Luman recruitment factor; Short=LRF	-
ENSG00000105708	392.911	466.565	377.535	124.829	84.0826	119.77	412.337	109.561	1.91152	1.68458e-15	6.7831e-13	ZNF14	19	19710472	19733112	-	2963	protein_coding	zinc finger protein 14 [Source:HGNC Symbol;Acc:HGNC:12924] && P17017.3 RecName: Full=Zinc finger protein 14; AltName: Full=Gonadotropin-inducible ovary transcription repressor 4; Short=GIOT-4; AltName: Full=Zinc finger protein KOX6	zf-C2H2
ENSG00000168564	795.77	1336.84	1149.62	314.318	298.638	316.085	1094.08	309.68	1.82182	1.93902e-15	7.60743e-13	CDKN2AIP	4	183444635	183449064	+	4015	protein_coding	CDKN2A interacting protein [Source:HGNC Symbol;Acc:HGNC:24325] && Q9NXV6.3 RecName: Full=CDKN2A-interacting protein; AltName: Full=Collaborator of ARF	-
ENSG00000105939	13424.9	9961.65	10226.4	4367.23	3639.71	4019.05	11204.3	4008.66	1.48274	2.6922e-15	1.02983e-12	ZC3HAV1	7	139043515	139132122	-	8466	protein_coding	zinc finger CCCH-type containing, antiviral 1 [Source:HGNC Symbol;Acc:HGNC:23721] && Q7Z2W4.3 RecName: Full=Zinc finger CCCH-type antiviral protein 1; AltName: Full=ADP-ribosyltransferase diphtheria toxin-like 13; Short=ARTD13; AltName: Full=Zinc finger CCCH domain-containing protein 2; AltName: Full=Zinc finger antiviral protein; Short=ZAP	-
ENSG00000128016	331.985	430.267	388.169	64.6597	113.077	94.5554	383.474	90.7639	2.08183	2.97842e-15	1.11153e-12	ZFP36	19	39406847	39409412	+	1976	protein_coding	ZFP36 ring finger protein [Source:HGNC Symbol;Acc:HGNC:12862] && P26651.1 RecName: Full=mRNA decay activator protein ZFP36; AltName: Full=G0/G1 switch regulatory protein 24; AltName: Full=Growth factor-inducible nuclear protein NUP475; AltName: Full=Tristetraprolin; AltName: Full=Zinc finger protein 36; Short=Zfp-36	-
ENSG00000120129	540.875	680.813	677.435	221.819	221.321	208.922	633.041	217.354	1.54347	4.33468e-15	1.57916e-12	DUSP1	5	172768096	172771195	-	2013	protein_coding	dual specificity phosphatase 1 [Source:HGNC Symbol;Acc:HGNC:3064] && P28562.3 RecName: Full=Dual specificity protein phosphatase 1; AltName: Full=Dual specificity protein phosphatase hVH1; AltName: Full=Mitogen-activated protein kinase phosphatase 1; Short=MAP kinase phosphatase 1; Short=MKP-1; AltName: Full=Protein-tyrosine phosphatase CL100	-
ENSG00000182903	1099.16	1125.25	1082.62	482.254	427.178	439.457	1102.34	449.63	1.29367	5.69184e-15	2.02537e-12	ZNF721	4	425815	499156	-	6390	protein_coding	zinc finger protein 721 [Source:HGNC Symbol;Acc:HGNC:29425] && Q15928.1 RecName: Full=Zinc finger protein 141	zf-C2H2
ENSG00000082258	2588.74	2667.48	2820.34	1247.39	1018.66	1077.93	2692.19	1114.66	1.27209	1.80228e-14	6.26743e-12	CCNT2	2	134918235	134959342	+	9081	protein_coding	cyclin T2 [Source:HGNC Symbol;Acc:HGNC:1600] && O60583.2 RecName: Full=Cyclin-T2; Short=CycT2	-
ENSG00000143384	8315.8	9492.43	8490.81	4084.34	3823.34	3882.17	8766.35	3929.95	1.15753	1.98777e-14	6.75887e-12	MCL1	1	150560895	150579738	-	6222	protein_coding	MCL1 apoptosis regulator, BCL2 family member [Source:HGNC Symbol;Acc:HGNC:6943] && Q07820.3 RecName: Full=Induced myeloid leukemia cell differentiation protein Mcl-1; AltName: Full=Bcl-2-like protein 3; Short=Bcl2-L-3; AltName: Full=Bcl-2-related protein EAT/mcl1; AltName: Full=mcl1/EAT	-
ENSG00000169155	2167.23	1486.46	1595.22	637.617	546.054	577.238	1749.63	586.97	1.57493	2.08523e-14	6.93612e-12	ZBTB43	9	126805006	126838210	+	7052	protein_coding	zinc finger and BTB domain containing 43 [Source:HGNC Symbol;Acc:HGNC:17908] && O43298.1 RecName: Full=Zinc finger and BTB domain-containing protein 43; AltName: Full=Zinc finger and BTB domain-containing protein 22B; AltName: Full=Zinc finger protein 297B; AltName: Full=ZnF-x	ZBTB
ENSG00000115137	476.219	543.588	534.929	187.693	188.461	144.084	518.245	173.413	1.5806	4.22224e-14	1.37456e-11	DNAJC27	2	24943636	24972094	-	5624	protein_coding	DnaJ heat shock protein family (Hsp40) member C27 [Source:HGNC Symbol;Acc:HGNC:30290] && Q5RDE5.1 RecName: Full=DnaJ homolog subfamily C member 27; AltName: Full=Rab and DnaJ domain-containing protein	-
ENSG00000156232	409.075	526.767	389.233	144.586	141.104	134.179	441.692	139.956	1.65969	4.87309e-14	1.5534e-11	WHAMM	15	82809628	82836108	+	5123	protein_coding	WASP homolog associated with actin, golgi membranes and microtubules [Source:HGNC Symbol;Acc:HGNC:30493] && Q8TF30.2 RecName: Full=WASP homolog-associated protein with actin, membranes and microtubules; AltName: Full=WAS protein homology region 2 domain-containing protein 1; Short=WH2 domain-containing protein 1	-
ENSG00000048405	1247.12	1196.96	1158.13	545.118	489.999	484.484	1200.73	506.533	1.24492	5.3329e-14	1.66528e-11	ZNF800	7	127346790	127431924	-	5793	protein_coding	zinc finger protein 800 [Source:HGNC Symbol;Acc:HGNC:27267] && Q2TB10.1 RecName: Full=Zinc finger protein 800	zf-C2H2
ENSG00000213762	1122.78	1211.12	1083.68	499.317	479.367	443.059	1139.2	473.915	1.26564	5.53046e-14	1.69243e-11	ZNF134	19	57614233	57624724	+	5139	protein_coding	zinc finger protein 134 [Source:HGNC Symbol;Acc:HGNC:12918] && P52741.2 RecName: Full=Zinc finger protein 134	zf-C2H2
ENSG00000143622	1947.15	2219.5	2141.84	930.382	782.838	911.334	2102.83	874.851	1.2653	5.73687e-14	1.72117e-11	RIT1	1	155897808	155911404	-	4038	protein_coding	Ras like without CAAX 1 [Source:HGNC Symbol;Acc:HGNC:10023] && Q92963.1 RecName: Full=GTP-binding protein Rit1; AltName: Full=Ras-like protein expressed in many tissues; AltName: Full=Ras-like without CAAX protein 1	-
ENSG00000170677	657.754	648.942	654.039	248.76	259.98	274.661	653.578	261.134	1.32347	6.04202e-14	1.77787e-11	SOCS6	18	70289045	70330199	+	5839	protein_coding	suppressor of cytokine signaling 6 [Source:HGNC Symbol;Acc:HGNC:16833] && O14544.2 RecName: Full=Suppressor of cytokine signaling 6; Short=SOCS-6; AltName: Full=Cytokine-inducible SH2 protein 4; Short=CIS-4; AltName: Full=Suppressor of cytokine signaling 4; Short=SOCS-4	-
ENSG00000170836	440.16	469.221	436.026	172.426	157.534	165.697	448.469	165.219	1.4408	7.65205e-14	2.20913e-11	PPM1D	17	60600193	60666280	+	9408	protein_coding	protein phosphatase, Mg2+/Mn2+ dependent 1D [Source:HGNC Symbol;Acc:HGNC:9277] && O15297.1 RecName: Full=Protein phosphatase 1D; AltName: Full=Protein phosphatase 2C isoform delta; Short=PP2C-delta; AltName: Full=Protein phosphatase magnesium-dependent 1 delta; AltName: Full=p53-induced protein phosphatase 1	-
ENSG00000242615	110.662	199.198	130.808	14.3688	24.1617	24.3142	146.889	20.9482	2.81607	8.37449e-14	2.37293e-11	-	19	12141806	12143322	-	1517	transcribed_processed_pseudogene	ribosomal protein L17 (RPL17) pseudogene && Q9CPR4.3 RecName: Full=60S ribosomal protein L17	-
ENSG00000118523	1101.64	2105.3	1723.9	502.909	431.044	401.635	1643.61	445.196	1.885	1.08454e-13	3.0172e-11	CCN2	6	131948176	131951372	-	2338	protein_coding	cellular communication network factor 2 [Source:HGNC Symbol;Acc:HGNC:2500] && P29279.2 RecName: Full=Connective tissue growth factor; AltName: Full=CCN family member 2; AltName: Full=Hypertrophic chondrocyte-specific protein 24; AltName: Full=Insulin-like growth factor-binding protein 8; Short=IBP-8; Short=IGF-binding protein 8; Short=IGFBP-8; Flags: Precursor	-
ENSG00000179454	1184.95	1074.78	1050.72	474.171	359.526	429.552	1103.48	421.083	1.38914	1.22184e-13	3.33846e-11	KLHL28	14	44924324	45042322	-	8071	protein_coding	kelch like family member 28 [Source:HGNC Symbol;Acc:HGNC:19741] && Q9NXS3.2 RecName: Full=Kelch-like protein 28; AltName: Full=BTB/POZ domain-containing protein 5	-
ENSG00000163359	1561.7	825.121	953.94	3734.1	3994.41	3926.3	1113.59	3884.94	-1.80383	2.37865e-13	6.38522e-11	COL6A3	2	237324003	237414328	-	21516	protein_coding	collagen type VI alpha 3 chain [Source:HGNC Symbol;Acc:HGNC:2213] && P12111.5 RecName: Full=Collagen alpha-3(VI) chain; Flags: Precursor	-
ENSG00000169914	1146.41	920.736	961.384	423.881	392.385	354.808	1009.51	390.358	1.37002	3.12599e-13	8.24669e-11	OTUD3	1	19882395	19912945	+	6885	protein_coding	OTU deubiquitinase 3 [Source:HGNC Symbol;Acc:HGNC:29038] && Q5T2D3.1 RecName: Full=OTU domain-containing protein 3	-
ENSG00000174579	1189.92	1117.28	1126.22	531.647	452.306	479.981	1144.48	487.978	1.22932	3.45015e-13	8.94758e-11	MSL2	3	136148917	136197241	-	5411	protein_coding	MSL complex subunit 2 [Source:HGNC Symbol;Acc:HGNC:25544] && Q9HCI7.2 RecName: Full=E3 ubiquitin-protein ligase MSL2; AltName: Full=Male-specific lethal 2-like 1; Short=MSL2-like 1; AltName: Full=Male-specific lethal-2 homolog; Short=MSL-2; AltName: Full=Male-specific lethal-2 homolog 1; AltName: Full=RING finger protein 184	-
ENSG00000007944	632.886	817.153	723.165	274.804	286.074	269.258	724.401	276.712	1.38974	3.60977e-13	9.20553e-11	MYLIP	6	16129086	16148248	+	3072	protein_coding	myosin regulatory light chain interacting protein [Source:HGNC Symbol;Acc:HGNC:21155] && Q8WY64.2 RecName: Full=E3 ubiquitin-protein ligase MYLIP; AltName: Full=Inducible degrader of the LDL-receptor; Short=Idol; AltName: Full=Myosin regulatory light chain interacting protein; Short=MIR	-
ENSG00000163659	621.695	684.355	699.769	290.969	238.717	239.54	668.606	256.409	1.38285	4.84053e-13	1.21418e-10	TIPARP	3	156673235	156706770	+	4800	protein_coding	TCDD inducible poly(ADP-ribose) polymerase [Source:HGNC Symbol;Acc:HGNC:23696] && Q7Z3E1.1 RecName: Full=TCDD-inducible poly [ADP-ribose] polymerase; AltName: Full=ADP-ribosyltransferase diphtheria toxin-like 14; Short=ARTD14; AltName: Full=Poly [ADP-ribose] polymerase 7; Short=PARP-7	-
ENSG00000162772	455.081	663.992	549.818	193.081	189.427	177.404	556.297	186.638	1.57745	5.1731e-13	1.253e-10	ATF3	1	212565334	212620777	+	4040	protein_coding	activating transcription factor 3 [Source:HGNC Symbol;Acc:HGNC:785] && P18847.2 RecName: Full=Cyclic AMP-dependent transcription factor ATF-3; Short=cAMP-dependent transcription factor ATF-3; AltName: Full=Activating transcription factor 3	TF_bZIP
ENSG00000107864	622.939	493.125	593.421	178.712	229.053	181.907	569.828	196.557	1.53527	5.17408e-13	1.253e-10	CPEB3	10	92046692	92291078	-	7919	protein_coding	cytoplasmic polyadenylation element binding protein 3 [Source:HGNC Symbol;Acc:HGNC:21746] && Q8NE35.2 RecName: Full=Cytoplasmic polyadenylation element-binding protein 3; Short=CPE-BP3; Short=CPE-binding protein 3; Short=hCPEB-3	-
ENSG00000164442	1955.85	2960.52	2608.71	882.785	923.942	949.156	2508.36	918.628	1.44968	5.28859e-13	1.253e-10	CITED2	6	139371807	139374648	-	2563	protein_coding	Cbp/p300 interacting transactivator with Glu/Asp rich carboxy-terminal domain 2 [Source:HGNC Symbol;Acc:HGNC:1987] && Q99967.2 RecName: Full=Cbp/p300-interacting transactivator 2; AltName: Full=MSG-related protein 1; Short=MRG-1; AltName: Full=P35srj	-
ENSG00000124205	1371.46	1675.92	1543.11	3700.87	3430.96	3327.45	1530.16	3486.43	-1.18751	5.32286e-13	1.253e-10	EDN3	20	59300443	59325992	+	3292	protein_coding	endothelin 3 [Source:HGNC Symbol;Acc:HGNC:3178] && P14138.1 RecName: Full=Endothelin-3; Short=ET-3; AltName: Full=Preproendothelin-3; Short=PPET3; Flags: Precursor	-
ENSG00000171295	538.388	579.887	627.452	225.411	241.617	208.022	581.909	225.017	1.37156	5.46738e-13	1.26752e-10	ZNF440	19	11814273	11835216	+	6453	protein_coding	zinc finger protein 440 [Source:HGNC Symbol;Acc:HGNC:20874] && Q8IYI8.1 RecName: Full=Zinc finger protein 440	zf-C2H2
ENSG00000162613	4238.72	4679.82	4609.11	2213.7	1953.23	2106.33	4509.22	2091.09	1.10867	6.28383e-13	1.43506e-10	FUBP1	1	77944055	77979110	-	7559	protein_coding	far upstream element binding protein 1 [Source:HGNC Symbol;Acc:HGNC:4004] && Q96AE4.3 RecName: Full=Far upstream element-binding protein 1; Short=FBP; Short=FUSE-binding protein 1; AltName: Full=DNA helicase V; Short=hDH V	-
ENSG00000241749	38.5451	23.9037	45.7296	144.586	211.656	203.519	36.0595	186.587	-2.38207	7.21083e-13	1.62254e-10	RPSAP52	12	65758020	65826997	-	2035	transcribed_processed_pseudogene	ribosomal protein SA pseudogene 52 [Source:HGNC Symbol;Acc:HGNC:35752] && Q4GWZ2.3 RecName: Full=40S ribosomal protein SA; AltName: Full=37 kDa laminin receptor precursor; Short=37LRP; AltName: Full=37/67 kDa laminin receptor; Short=LRP/LR; AltName: Full=67 kDa laminin receptor; Short=67LR; AltName: Full=Laminin receptor 1; Short=LamR; AltName: Full=Laminin-binding protein precursor p40; Short=LB…	-
ENSG00000197961	3324.83	2379.75	2541.71	1142.32	953.903	1041.01	2748.76	1045.74	1.39376	1.07553e-12	2.38503e-10	ZNF121	19	9560329	9584504	-	7246	protein_coding	zinc finger protein 121 [Source:HGNC Symbol;Acc:HGNC:12904] && Q96MW7.1 RecName: Full=Tigger transposable element-derived protein 1	zf-C2H2
ENSG00000143756	1097.91	1169.51	1217.68	508.297	415.581	516.002	1161.7	479.96	1.27508	1.15646e-12	2.52787e-10	FBXO28	1	224114111	224162047	+	6020	protein_coding	F-box protein 28 [Source:HGNC Symbol;Acc:HGNC:29046] && Q9NVF7.1 RecName: Full=F-box only protein 28	-
ENSG00000118620	453.838	546.244	460.486	164.344	115.01	178.304	486.856	152.552	1.67384	1.2098e-12	2.6072e-10	ZNF430	19	21020634	21060050	+	6831	protein_coding	zinc finger protein 430 [Source:HGNC Symbol;Acc:HGNC:20808] && Q9H8G1.3 RecName: Full=Zinc finger protein 430	zf-C2H2
ENSG00000113240	212.62	348.817	304.155	80.8247	71.5185	80.1469	288.531	77.4967	1.89888	1.53211e-12	3.25595e-10	CLK4	5	178602664	178630615	-	7922	protein_coding	CDC like kinase 4 [Source:HGNC Symbol;Acc:HGNC:13659] && O35493.1 RecName: Full=Dual specificity protein kinase CLK4; AltName: Full=CDC-like kinase 4	-
ENSG00000205189	2234.37	1691.85	1777.07	830.698	634.002	669.992	1901.1	711.564	1.41714	1.61122e-12	3.37717e-10	ZBTB10	8	80485619	80526265	+	10216	protein_coding	zinc finger and BTB domain containing 10 [Source:HGNC Symbol;Acc:HGNC:30953] && Q96DT7.2 RecName: Full=Zinc finger and BTB domain-containing protein 10; AltName: Full=Zinc finger protein RIN ZF	ZBTB
ENSG00000117707	1502.02	1201.38	1138.98	530.749	436.843	511.499	1280.79	493.03	1.37643	1.69537e-12	3.50551e-10	PROX1	1	213983181	214041510	+	8936	protein_coding	prospero homeobox 1 [Source:HGNC Symbol;Acc:HGNC:9459] && Q92786.2 RecName: Full=Prospero homeobox protein 1; AltName: Full=Homeobox prospero-like protein PROX1; Short=PROX-1	HPD
ENSG00000225855	79.577	74.3671	72.3165	232.595	293.806	228.734	75.4202	251.712	-1.73976	1.8353e-12	3.74426e-10	RUSC1-AS1	1	155316863	155324176	-	3516	lncRNA	RUSC1 antisense RNA 1 [Source:HGNC Symbol;Acc:HGNC:26680] && Q9BVN2.3 RecName: Full=RUN and SH3 domain-containing protein 1; AltName: Full=New molecule containing SH3 at the carboxy-terminus; Short=Nesca	-
ENSG00000155545	1534.34	1698.05	1556.93	734.607	518.993	624.966	1596.44	626.188	1.35007	1.99549e-12	4.01751e-10	MIER3	5	56919602	56971675	-	5763	protein_coding	MIER family member 3 [Source:HGNC Symbol;Acc:HGNC:26678] && Q7Z3K6.2 RecName: Full=Mesoderm induction early response protein 3; Short=Mi-er3	MYB
ENSG00000080802	1469.69	1359.86	1471.85	687.908	541.221	597.05	1433.8	608.726	1.2355	2.29595e-12	4.56239e-10	CNOT4	7	135361795	135510127	-	6999	protein_coding	CCR4-NOT transcription complex subunit 4 [Source:HGNC Symbol;Acc:HGNC:7880] && O95628.3 RecName: Full=CCR4-NOT transcription complex subunit 4; AltName: Full=CCR4-associated factor 4; AltName: Full=E3 ubiquitin-protein ligase CNOT4; AltName: Full=Potential transcriptional repressor NOT4Hp	-
ENSG00000138166	462.541	587.854	574.278	217.329	196.193	192.713	541.558	202.078	1.42333	2.34932e-12	4.60859e-10	DUSP5	10	110497907	110511533	+	2535	protein_coding	dual specificity phosphatase 5 [Source:HGNC Symbol;Acc:HGNC:3071] && Q16690.2 RecName: Full=Dual specificity protein phosphatase 5; AltName: Full=Dual specificity protein phosphatase hVH3	-
ENSG00000067082	1213.55	997.759	1060.29	480.458	433.944	470.976	1090.53	461.792	1.23882	2.38802e-12	4.62521e-10	KLF6	10	3775996	3785281	-	6139	protein_coding	Kruppel like factor 6 [Source:HGNC Symbol;Acc:HGNC:2235] && Q99612.3 RecName: Full=Krueppel-like factor 6; AltName: Full=B-cell-derived protein 1; AltName: Full=Core promoter element-binding protein; AltName: Full=GC-rich sites-binding factor GBF; AltName: Full=Proto-oncogene BCD1; AltName: Full=Suppressor of tumorigenicity 12 protein; AltName: Full=Transcription factor Zf9	zf-C2H2
ENSG00000163874	382.964	450.629	436.026	152.669	169.132	130.576	423.207	150.792	1.49059	2.4652e-12	4.715e-10	ZC3H12A	1	37474580	37484377	+	3091	protein_coding	zinc finger CCCH-type containing 12A [Source:HGNC Symbol;Acc:HGNC:26259] && Q5D1E8.1 RecName: Full=Endoribonuclease ZC3H12A; AltName: Full=Monocyte chemotactic protein-induced protein 1; Short=MCP-induced protein 1; Short=MCPIP-1; AltName: Full=Regnase-1; Short=Reg1; AltName: Full=Zinc finger CCCH domain-containing protein 12A	-
ENSG00000154642	972.331	856.993	878.433	402.327	327.632	387.227	902.586	372.395	1.27629	3.09697e-12	5.85021e-10	C21orf91	21	17788974	17819386	-	6228	protein_coding	chromosome 21 open reading frame 91 [Source:HGNC Symbol;Acc:HGNC:16459] && Q9NYK6.3 RecName: Full=Protein EURL homolog	-
ENSG00000115421	1240.9	1520.98	1268.73	590.02	460.038	558.327	1343.54	536.128	1.32558	3.83761e-12	7.16088e-10	PAPOLG	2	60756253	60802086	+	8479	protein_coding	poly(A) polymerase gamma [Source:HGNC Symbol;Acc:HGNC:14982] && Q9BWT3.2 RecName: Full=Poly(A) polymerase gamma; Short=PAP-gamma; AltName: Full=Neo-poly(A) polymerase; Short=Neo-PAP; AltName: Full=Polynucleotide adenylyltransferase gamma; AltName: Full=SRP RNA 3'-adenylating enzyme; AltName: Full=Signal recognition particle RNA-adenylating enzyme; Short=SRP RNA-adenylating enzyme	-
ENSG00000127870	691.325	724.194	788.037	334.075	276.409	296.273	734.519	302.253	1.28089	4.41707e-12	8.14285e-10	RNF6	13	26132115	26222314	-	4442	protein_coding	ring finger protein 6 [Source:HGNC Symbol;Acc:HGNC:10069] && Q9Y252.1 RecName: Full=E3 ubiquitin-protein ligase RNF6	-
ENSG00000121274	845.506	716.226	605.119	247.862	272.544	289.069	722.284	269.825	1.41988	6.37486e-12	1.16121e-09	TENT4B	16	50152911	50235310	+	8592	protein_coding	terminal nucleotidyltransferase 4B [Source:HGNC Symbol;Acc:HGNC:30758] && Q68ED3.2 RecName: Full=Non-canonical poly(A) RNA polymerase PAPD5; AltName: Full=PAP-associated domain-containing protein 5; AltName: Full=Terminal uridylyltransferase 3; Short=TUTase 3; AltName: Full=Topoisomerase-related function protein 4-2; Short=TRF4-2	-
ENSG00000032219	1080.51	982.708	878.433	432.861	376.922	425.949	980.549	411.911	1.25061	6.581e-12	1.18466e-09	ARID4A	14	58298504	58373887	+	7449	protein_coding	AT-rich interaction domain 4A [Source:HGNC Symbol;Acc:HGNC:9885] && P29374.3 RecName: Full=AT-rich interactive domain-containing protein 4A; Short=ARID domain-containing protein 4A; AltName: Full=Retinoblastoma-binding protein 1; Short=RBBP-1	ARID
ENSG00000173875	1401.3	1395.27	1313.4	637.617	651.399	537.615	1369.99	608.877	1.17009	8.12979e-12	1.44644e-09	ZNF791	19	12610918	12633840	+	6642	protein_coding	zinc finger protein 791 [Source:HGNC Symbol;Acc:HGNC:26895] && Q3KP31.1 RecName: Full=Zinc finger protein 791	zf-C2H2
ENSG00000131023	2076.46	1698.93	1645.2	836.086	627.237	650.181	1806.87	704.501	1.35828	8.71997e-12	1.53361e-09	LATS1	6	149658153	149718105	-	8492	protein_coding	large tumor suppressor kinase 1 [Source:HGNC Symbol;Acc:HGNC:6514] && O95835.1 RecName: Full=Serine/threonine-protein kinase LATS1; AltName: Full=Large tumor suppressor homolog 1; AltName: Full=WARTS protein kinase; Short=h-warts	-
ENSG00000159388	774.632	888.864	757.196	354.731	354.693	307.98	806.898	339.135	1.25133	9.58724e-12	1.66698e-09	BTG2	1	203305491	203309602	+	2757	protein_coding	BTG anti-proliferation factor 2 [Source:HGNC Symbol;Acc:HGNC:1131] && P78543.1 RecName: Full=Protein BTG2; AltName: Full=BTG family member 2; AltName: Full=NGF-inducible anti-proliferative protein PC3	-
ENSG00000108465	73.36	51.3487	62.7452	191.285	252.248	218.828	62.4847	220.787	-1.82893	1.20444e-11	2.07069e-09	CDK5RAP3	17	47967810	47981781	+	6077	protein_coding	CDK5 regulatory subunit associated protein 3 [Source:HGNC Symbol;Acc:HGNC:18673] && Q96JB5.2 RecName: Full=CDK5 regulatory subunit-associated protein 3; AltName: Full=CDK5 activator-binding protein C53; AltName: Full=LXXLL/leucine-zipper-containing ARF-binding protein; AltName: Full=Protein HSF-27	-
ENSG00000143079	2524.08	2025.62	2042.94	984.265	908.479	1006.79	2197.55	966.511	1.18454	1.27166e-11	2.16197e-09	CTTNBP2NL	1	112396214	112463456	+	7371	protein_coding	CTTNBP2 N-terminal like [Source:HGNC Symbol;Acc:HGNC:25330] && Q9P2B4.2 RecName: Full=CTTNBP2 N-terminal-like protein	-
ENSG00000188042	1177.49	1095.14	1166.64	2439.11	2271.2	2312.55	1146.42	2340.95	-1.0303	1.39681e-11	2.32925e-09	ARL4C	2	234493041	234497081	-	4041	protein_coding	ADP ribosylation factor like GTPase 4C [Source:HGNC Symbol;Acc:HGNC:698] && P56559.1 RecName: Full=ADP-ribosylation factor-like protein 4C; AltName: Full=ADP-ribosylation factor-like protein 7; AltName: Full=ADP-ribosylation factor-like protein LAK >P61208.1 RecName: Full=ADP-ribosylation factor-like protein 4C; AltName: Full=ADP-ribosylation factor-like 7	-
ENSG00000249992	79.577	74.3671	66.9991	238.882	268.678	205.32	73.6477	237.627	-1.6911	1.4005e-11	2.32925e-09	TMEM158	3	45224466	45226287	-	1822	protein_coding	transmembrane protein 158 [Source:HGNC Symbol;Acc:HGNC:30293] && Q8WZ71.2 RecName: Full=Transmembrane protein 158; AltName: Full=40 kDa BINP-binding protein; Short=p40BBP; AltName: Full=Ras-induced senescence protein 1; Flags: Precursor	-
ENSG00000119922	3416.84	4383.23	3540.32	1779.04	1435.2	1579.52	3780.13	1597.92	1.24239	1.48941e-11	2.45048e-09	IFIT2	10	89283694	89309271	+	4326	protein_coding	interferon induced protein with tetratricopeptide repeats 2 [Source:HGNC Symbol;Acc:HGNC:5409] && P09913.1 RecName: Full=Interferon-induced protein with tetratricopeptide repeats 2; Short=IFIT-2; AltName: Full=ISG-54 K; AltName: Full=Interferon-induced 54 kDa protein; Short=IFI-54K; Short=P54	-
ENSG00000273055	77.0902	46.9221	53.1739	225.411	204.891	209.823	59.0621	213.375	-1.86526	1.53639e-11	2.50088e-09	-	7	107942116	107942740	+	625	lncRNA	novel transcript, antisense to LAMB1 && Q86U02.1 RecName: Full=Putative uncharacterized protein encoded by LINC00596	-
ENSG00000111727	1005.9	1130.56	976.273	498.419	403.017	425.949	1037.58	442.462	1.22975	1.78649e-11	2.8621e-09	HCFC2	12	104064531	104106524	+	6699	protein_coding	host cell factor C2 [Source:HGNC Symbol;Acc:HGNC:24972] && Q9Y5Z7.1 RecName: Full=Host cell factor 2; Short=HCF-2; AltName: Full=C2 factor	-
ENSG00000157557	354.366	388.657	372.217	145.484	152.702	142.283	371.747	146.823	1.34132	1.79571e-11	2.8621e-09	ETS2	21	38805183	38824955	+	4977	protein_coding	ETS proto-oncogene 2, transcription factor [Source:HGNC Symbol;Acc:HGNC:3489] && P15036.1 RecName: Full=Protein C-ets-2	ETS
ENSG00000162775	1962.07	1272.21	1248.52	471.477	520.926	561.929	1494.27	518.111	1.5274	2.23245e-11	3.52152e-09	RBM15	1	110338506	110346681	+	4670	protein_coding	RNA binding motif protein 15 [Source:HGNC Symbol;Acc:HGNC:14959] && Q96T37.2 RecName: Full=Putative RNA-binding protein 15; AltName: Full=One-twenty two protein 1; AltName: Full=RNA-binding motif protein 15	-
ENSG00000135999	1199.87	1178.36	1193.22	580.142	510.294	580.84	1190.49	557.092	1.09525	2.75903e-11	4.30775e-09	EPC2	2	148644440	148787569	+	5816	protein_coding	enhancer of polycomb homolog 2 [Source:HGNC Symbol;Acc:HGNC:24543] && Q52LR7.2 RecName: Full=Enhancer of polycomb homolog 2; AltName: Full=EPC-like	-
ENSG00000197579	1076.78	1198.73	1078.37	533.443	409.782	493.489	1117.96	478.905	1.22301	3.74646e-11	5.79036e-09	TOPORS	9	32540544	32552586	-	4131	protein_coding	TOP1 binding arginine/serine rich protein, E3 ubiquitin ligase [Source:HGNC Symbol;Acc:HGNC:21653] && Q9NS56.1 RecName: Full=E3 ubiquitin-protein ligase Topors; AltName: Full=SUMO1-protein E3 ligase Topors; AltName: Full=Topoisomerase I-binding RING finger protein; AltName: Full=Topoisomerase I-binding arginine/serine-rich protein; AltName: Full=Tumor suppressor p53-binding protein 3; Short=p53-b…	-
ENSG00000198538	755.981	777.314	712.53	350.24	280.275	330.494	748.608	320.336	1.22426	3.82693e-11	5.85558e-09	ZNF28	19	52797408	52857600	-	5975	protein_coding	zinc finger protein 28 [Source:HGNC Symbol;Acc:HGNC:13073] && P17035.5 RecName: Full=Zinc finger protein 28; AltName: Full=Zinc finger protein KOX24	zf-C2H2
ENSG00000135870	3638.16	2413.39	2573.62	1212.37	948.104	1046.41	2875.06	1068.96	1.42689	3.93889e-11	5.9553e-09	RC3H1	1	173931084	174022357	-	11698	protein_coding	ring finger and CCCH-type domains 1 [Source:HGNC Symbol;Acc:HGNC:29434] && Q5TC82.1 RecName: Full=Roquin-1; Short=Roquin; AltName: Full=RING finger and C3H zinc finger protein 1; AltName: Full=RING finger and CCCH-type zinc finger domain-containing protein 1; AltName: Full=RING finger protein 198	-
ENSG00000175073	1234.69	1010.15	937.988	438.249	365.324	466.473	1060.94	423.349	1.32447	3.96994e-11	5.9553e-09	VCPIP1	8	66628487	66667231	-	9956	protein_coding	valosin containing protein interacting protein 1 [Source:HGNC Symbol;Acc:HGNC:30897] && Q96JH7.2 RecName: Full=Deubiquitinating protein VCIP135; AltName: Full=Valosin-containing protein p97/p47 complex-interacting protein 1; AltName: Full=Valosin-containing protein p97/p47 complex-interacting protein p135; Short=VCP/p47 complex-interacting 135-kDa protein	-
ENSG00000241458	114.392	47.8074	38.2852	0.898052	1.93293	2.70158	66.8282	1.84419	5.17469	4.16497e-11	6.1872e-09	RPL7P19	5	138473744	138474361	+	618	processed_pseudogene	ribosomal protein L7 pseudogene 19 [Source:HGNC Symbol;Acc:HGNC:36268] && Q5R9R4.1 RecName: Full=60S ribosomal protein L7	-
ENSG00000100625	6271.66	5437.65	5289.74	2892.63	2467.39	2645.75	5666.35	2668.59	1.08618	4.32018e-11	6.35606e-09	SIX4	14	60709539	60724351	-	6771	protein_coding	SIX homeobox 4 [Source:HGNC Symbol;Acc:HGNC:10890] && Q9UIU6.2 RecName: Full=Homeobox protein SIX4; AltName: Full=Sine oculis homeobox homolog 4	Homeobox
ENSG00000257591	70.8733	57.546	64.8722	8.08247	8.6982	4.50264	64.4305	7.09443	3.18483	4.56569e-11	6.6533e-09	ZNF625	19	12142090	12156734	-	2209	protein_coding	zinc finger protein 625 [Source:HGNC Symbol;Acc:HGNC:30571] && Q8N7K0.1 RecName: Full=Zinc finger protein 433	zf-C2H2
ENSG00000213793	767.172	706.488	711.467	342.158	235.818	280.965	728.375	286.313	1.34611	6.18157e-11	8.92304e-09	ZNF888	19	52904415	52923470	-	4435	protein_coding	zinc finger protein 888 [Source:HGNC Symbol;Acc:HGNC:38695] && Q9NV72.3 RecName: Full=Zinc finger protein 701	zf-C2H2
ENSG00000108854	1630.08	1655.55	1613.3	778.611	829.228	833.888	1632.98	813.909	1.00466	6.69331e-11	9.57144e-09	SMURF2	17	64542282	64662307	-	7213	protein_coding	SMAD specific E3 ubiquitin protein ligase 2 [Source:HGNC Symbol;Acc:HGNC:16809] && Q9HAU4.1 RecName: Full=E3 ubiquitin-protein ligase SMURF2; Short=hSMURF2; AltName: Full=HECT-type E3 ubiquitin transferase SMURF2; AltName: Full=SMAD ubiquitination regulatory factor 2; AltName: Full=SMAD-specific E3 ubiquitin-protein ligase 2	-
ENSG00000174010	1321.72	997.759	1091.13	504.705	395.285	479.081	1136.87	459.69	1.30524	7.05666e-11	9.99759e-09	KLHL15	X	23983716	24027186	-	6771	protein_coding	kelch like family member 15 [Source:HGNC Symbol;Acc:HGNC:29347] && Q96M94.2 RecName: Full=Kelch-like protein 15	-
ENSG00000173846	528.441	586.969	516.85	234.392	246.449	219.729	544.087	233.523	1.22126	7.22992e-11	1.01491e-08	PLK3	1	44800377	44805990	+	3327	protein_coding	polo like kinase 3 [Source:HGNC Symbol;Acc:HGNC:2154] && Q9H4B4.2 RecName: Full=Serine/threonine-protein kinase PLK3; AltName: Full=Cytokine-inducible serine/threonine-protein kinase; AltName: Full=FGF-inducible kinase; AltName: Full=Polo-like kinase 3; Short=PLK-3; AltName: Full=Proliferation-related kinase	-
ENSG00000197933	92.0109	176.179	119.11	28.7377	24.1617	19.8116	129.1	24.237	2.41818	8.31122e-11	1.15609e-08	ZNF823	19	11721265	11739009	-	2459	protein_coding	zinc finger protein 823 [Source:HGNC Symbol;Acc:HGNC:30936] && P16415.2 RecName: Full=Zinc finger protein 823; AltName: Full=Zinc finger protein ZFP-36	zf-C2H2
ENSG00000054267	2363.69	2043.33	2204.59	1090.24	874.652	1052.72	2203.87	1005.87	1.13114	9.10578e-11	1.23469e-08	ARID4B	1	235131634	235328219	-	11073	protein_coding	AT-rich interaction domain 4B [Source:HGNC Symbol;Acc:HGNC:15550] && Q4LE39.2 RecName: Full=AT-rich interactive domain-containing protein 4B; Short=ARID domain-containing protein 4B; AltName: Full=180 kDa Sin3-associated polypeptide; Short=Sin3-associated polypeptide p180; AltName: Full=Breast cancer-associated antigen BRCAA1; AltName: Full=Histone deacetylase complex subunit SAP180; AltName: Ful…	ARID
ENSG00000137193	233.757	256.744	273.314	75.4364	99.5461	87.3511	254.605	87.4445	1.5438	9.10655e-11	1.23469e-08	PIM1	6	37170152	37175428	+	3030	protein_coding	Pim-1 proto-oncogene, serine/threonine kinase [Source:HGNC Symbol;Acc:HGNC:8986] && P11309.3 RecName: Full=Serine/threonine-protein kinase pim-1	-
ENSG00000087074	1104.13	1289.03	1184.71	400.531	572.148	490.787	1192.63	487.822	1.29051	9.11837e-11	1.23469e-08	PPP1R15A	19	48872421	48876058	+	3065	protein_coding	protein phosphatase 1 regulatory subunit 15A [Source:HGNC Symbol;Acc:HGNC:14375] && O75807.1 RecName: Full=Protein phosphatase 1 regulatory subunit 15A; AltName: Full=Growth arrest and DNA damage-inducible protein GADD34; AltName: Full=Myeloid differentiation primary response protein MyD116 homolog	-
ENSG00000272886	2413.42	1676.8	1834.5	854.945	736.448	822.181	1974.91	804.525	1.29489	9.52767e-11	1.26791e-08	DCP1A	3	53283429	53347586	-	6102	protein_coding	decapping mRNA 1A [Source:HGNC Symbol;Acc:HGNC:18714] && Q9NPI6.2 RecName: Full=mRNA-decapping enzyme 1A; AltName: Full=Smad4-interacting transcriptional co-activator; AltName: Full=Transcription factor SMIF	-
ENSG00000158615	3400.67	3130.5	3073.45	1676.66	1621.73	1563.32	3201.54	1620.57	0.982127	9.52942e-11	1.26791e-08	PPP1R15B	1	204396492	204411887	-	9335	protein_coding	protein phosphatase 1 regulatory subunit 15B [Source:HGNC Symbol;Acc:HGNC:14951] && Q5SWA1.1 RecName: Full=Protein phosphatase 1 regulatory subunit 15B	-
ENSG00000141232	1115.32	1451.04	1297.44	572.957	553.785	594.348	1287.94	573.697	1.16738	9.67766e-11	1.27653e-08	TOB1	17	50862223	50867978	-	2521	protein_coding	transducer of ERBB2, 1 [Source:HGNC Symbol;Acc:HGNC:11979] && P50616.1 RecName: Full=Protein Tob1; AltName: Full=Transducer of erbB-2 1	-
ENSG00000132330	88.2807	57.546	90.3956	237.984	253.214	271.959	78.7408	254.386	-1.69981	9.97494e-11	1.3045e-08	SCLY	2	238060924	238099413	+	11698	protein_coding	selenocysteine lyase [Source:HGNC Symbol;Acc:HGNC:18161] && Q96I15.4 RecName: Full=Selenocysteine lyase; Short=hSCL	-
ENSG00000244879	877.834	787.937	895.448	1848.19	1772.5	1659.67	853.74	1760.12	-1.04435	1.25165e-10	1.62301e-08	GABPB1-AS1	15	50354950	50372202	+	17253	lncRNA	GABPB1 antisense RNA 1 [Source:HGNC Symbol;Acc:HGNC:44157] && Q86U02.1 RecName: Full=Putative uncharacterized protein encoded by LINC00596	-
ENSG00000099860	162.884	248.776	215.886	60.1695	48.3233	67.5395	209.182	58.6775	1.83554	1.29982e-10	1.67131e-08	GADD45B	19	2476122	2478259	+	2138	protein_coding	growth arrest and DNA damage inducible beta [Source:HGNC Symbol;Acc:HGNC:4096] && O75293.1 RecName: Full=Growth arrest and DNA damage-inducible protein GADD45 beta; AltName: Full=Myeloid differentiation primary response protein MyD118; AltName: Full=Negative growth regulatory protein MyD118	-
ENSG00000148943	995.956	1324.44	1148.56	525.36	388.52	477.279	1156.32	463.72	1.31855	1.33811e-10	1.7062e-08	LIN7C	11	27494418	27506769	-	4842	protein_coding	lin-7 homolog C, crumbs cell polarity complex component [Source:HGNC Symbol;Acc:HGNC:17789] && Q792I0.1 RecName: Full=Protein lin-7 homolog C; Short=Lin-7C; AltName: Full=Mammalian lin-seven protein 3; Short=MALS-3; AltName: Full=Vertebrate lin-7 homolog 3; Short=Veli-3 >O88952.2 RecName: Full=Protein lin-7 homolog C; Short=Lin-7C; Short=mLin7C; AltName: Full=Mammalian lin-seven protein 3; Short=…	-
ENSG00000185022	318.308	366.524	337.123	130.218	145.936	114.367	340.651	130.174	1.38979	1.58016e-10	1.99819e-08	MAFF	22	38200767	38216507	+	5611	protein_coding	MAF bZIP transcription factor F [Source:HGNC Symbol;Acc:HGNC:6780] && A7YY73.1 RecName: Full=Transcription factor MafF; AltName: Full=V-maf musculoaponeurotic fibrosarcoma oncogene homolog F	TF_bZIP
ENSG00000122482	2977.92	2771.95	2605.52	1402.76	1036.05	1279.65	2785.13	1239.49	1.16773	1.71573e-10	2.15183e-08	ZNF644	1	90915298	91022272	-	7604	protein_coding	zinc finger protein 644 [Source:HGNC Symbol;Acc:HGNC:29222] && Q9H582.2 RecName: Full=Zinc finger protein 644; AltName: Full=Zinc finger motif enhancer-binding protein 2; Short=Zep-2	zf-C2H2
ENSG00000111860	706.246	564.836	562.58	273.906	247.415	235.038	611.221	252.12	1.27632	1.77338e-10	2.20606e-08	CEP85L	6	118460772	118710075	-	9428	protein_coding	centrosomal protein 85 like [Source:HGNC Symbol;Acc:HGNC:21638] && Q5SZL2.1 RecName: Full=Centrosomal protein of 85 kDa-like; AltName: Full=Serologically defined breast cancer antigen NY-BR-15	-
ENSG00000136870	1033.26	1099.57	1052.84	505.603	519.959	535.814	1061.89	520.459	1.02906	1.80857e-10	2.23169e-08	ZNF189	9	101398851	101410660	+	3455	protein_coding	zinc finger protein 189 [Source:HGNC Symbol;Acc:HGNC:12980] && O75820.2 RecName: Full=Zinc finger protein 189	zf-C2H2
ENSG00000147316	806.96	1017.24	950.749	415.798	347.928	425.949	924.982	396.558	1.22234	2.17203e-10	2.65585e-08	MCPH1	8	6406592	6648508	+	27241	protein_coding	microcephalin 1 [Source:HGNC Symbol;Acc:HGNC:6954] && Q8NEM0.3 RecName: Full=Microcephalin	-
ENSG00000105879	1505.75	1857.41	1673.91	828.902	652.365	759.144	1679.02	746.804	1.16904	2.18703e-10	2.65585e-08	CBLL1	7	107743949	107761667	+	5229	protein_coding	Cbl proto-oncogene like 1 [Source:HGNC Symbol;Acc:HGNC:21225] && Q75N03.1 RecName: Full=E3 ubiquitin-protein ligase Hakai; AltName: Full=Casitas B-lineage lymphoma-transforming sequence-like protein 1; AltName: Full=RING finger protein 188; AltName: Full=c-Cbl-like protein 1	-
ENSG00000137075	1509.48	1560.82	1513.33	817.227	669.761	664.589	1527.88	717.193	1.09104	2.39066e-10	2.88027e-08	RNF38	9	36336396	36487548	-	6138	protein_coding	ring finger protein 38 [Source:HGNC Symbol;Acc:HGNC:18052] && Q9H0F5.4 RecName: Full=E3 ubiquitin-protein ligase RNF38; AltName: Full=RING finger protein 38	-
ENSG00000142556	829.341	892.406	875.242	436.453	380.788	409.74	865.663	408.994	1.08182	2.66058e-10	3.18043e-08	ZNF614	19	52012765	52030240	-	5623	protein_coding	zinc finger protein 614 [Source:HGNC Symbol;Acc:HGNC:24722] && Q8N883.2 RecName: Full=Zinc finger protein 614	zf-C2H2
ENSG00000243701	540.875	578.116	550.882	1254.58	1069.88	1157.18	556.624	1160.54	-1.05965	3.13584e-10	3.71949e-08	DUBR	3	107220744	107348464	+	15322	lncRNA	DPPA2 upstream binding RNA [Source:HGNC Symbol;Acc:HGNC:48569] && -	-
ENSG00000170340	162.884	219.56	173.347	59.2714	60.8874	45.9269	185.264	55.3619	1.74633	3.7336e-10	4.39445e-08	B3GNT2	2	62196115	62224731	+	2859	protein_coding	UDP-GlcNAc:betaGal beta-1,3-N-acetylglucosaminyltransferase 2 [Source:HGNC Symbol;Acc:HGNC:15629] && Q9NY97.2 RecName: Full=N-acetyllactosaminide beta-1,3-N-acetylglucosaminyltransferase 2; AltName: Full=Beta-1,3-N-acetylglucosaminyltransferase 1; Short=BGnT-1; Short=Beta-1,3-Gn-T1; Short=Beta3Gn-T1; AltName: Full=Beta-1,3-galactosyltransferase 7; Short=Beta-1,3-GalTase 7; Short=Beta3Gal-T7; Shor…	-
ENSG00000079335	544.605	656.024	631.706	258.639	224.22	287.268	610.778	256.709	1.25091	4.04704e-10	4.72701e-08	CDC14A	1	100345001	100520277	+	6510	protein_coding	cell division cycle 14A [Source:HGNC Symbol;Acc:HGNC:1718] && Q9UNH5.1 RecName: Full=Dual specificity protein phosphatase CDC14A; AltName: Full=CDC14 cell division cycle 14 homolog A	-
ENSG00000234678	19.8942	9.73855	9.5713	77.2325	78.2838	88.2517	13.068	81.256	-2.66728	4.29011e-10	4.97295e-08	ELF3-AS1	1	201995696	202010463	-	5569	lncRNA	ELF3 antisense RNA 1 [Source:HGNC Symbol;Acc:HGNC:40211] && Q8VCT3.2 RecName: Full=Aminopeptidase B; Short=AP-B; AltName: Full=Arginine aminopeptidase; AltName: Full=Arginyl aminopeptidase; AltName: Full=Cytosol aminopeptidase IV	-
ENSG00000123473	2122.47	2215.08	2255.64	1153.1	875.619	1060.82	2197.73	1029.85	1.09345	5.19715e-10	5.97907e-08	STIL	1	47250139	47314892	-	7821	protein_coding	STIL centriolar assembly protein [Source:HGNC Symbol;Acc:HGNC:10879] && Q15468.2 RecName: Full=SCL-interrupting locus protein; AltName: Full=TAL-1-interrupting locus protein	-
ENSG00000128965	21.1376	22.1331	37.2217	94.2955	162.366	143.184	26.8308	133.282	-2.31141	5.80358e-10	6.52945e-08	CHAC1	15	40952962	40956512	+	2051	protein_coding	ChaC glutathione specific gamma-glutamylcyclotransferase 1 [Source:HGNC Symbol;Acc:HGNC:28680] && Q9BUX1.2 RecName: Full=Glutathione-specific gamma-glutamylcyclotransferase 1; Short=Gamma-GCG 1; AltName: Full=Blocks Notch protein; Short=Botch; AltName: Full=Cation transport regulator-like protein 1	-
ENSG00000112972	6741.66	7857.24	7466.68	3926.28	3020.21	3497.65	7355.19	3481.38	1.07913	5.83991e-10	6.52945e-08	HMGCS1	5	43287470	43313512	-	6627	protein_coding	3-hydroxy-3-methylglutaryl-CoA synthase 1 [Source:HGNC Symbol;Acc:HGNC:5007] && Q01581.2 RecName: Full=Hydroxymethylglutaryl-CoA synthase, cytoplasmic; Short=HMG-CoA synthase; AltName: Full=3-hydroxy-3-methylglutaryl coenzyme A synthase	-
ENSG00000031003	1107.86	1246.53	1150.68	565.773	391.419	522.306	1168.36	493.166	1.24419	5.87712e-10	6.52945e-08	FAM13B	5	137937960	138051961	-	6808	protein_coding	family with sequence similarity 13 member B [Source:HGNC Symbol;Acc:HGNC:1335] && Q9NYF5.2 RecName: Full=Protein FAM13B; AltName: Full=GAP-like protein N61	-
ENSG00000177311	962.384	801.217	779.529	411.308	332.465	366.515	847.71	370.096	1.19461	5.88146e-10	6.52945e-08	ZBTB38	3	141324213	141449792	+	14243	protein_coding	zinc finger and BTB domain containing 38 [Source:HGNC Symbol;Acc:HGNC:26636] && Q8NAP3.2 RecName: Full=Zinc finger and BTB domain-containing protein 38	ZBTB
ENSG00000158691	507.303	456.827	466.867	220.921	160.433	199.017	476.999	193.457	1.30048	5.88892e-10	6.52945e-08	ZSCAN12	6	28378955	28399747	-	11366	protein_coding	zinc finger and SCAN domain containing 12 [Source:HGNC Symbol;Acc:HGNC:13172] && O43309.1 RecName: Full=Zinc finger and SCAN domain-containing protein 12; AltName: Full=Zinc finger protein 305; AltName: Full=Zinc finger protein 96	zf-C2H2
ENSG00000196646	462.541	571.033	431.772	179.61	186.528	217.928	488.449	194.689	1.32808	6.27603e-10	6.9086e-08	ZNF136	19	12163064	12189871	+	5578	protein_coding	zinc finger protein 136 [Source:HGNC Symbol;Acc:HGNC:12920] && P52737.1 RecName: Full=Zinc finger protein 136	zf-C2H2
ENSG00000111912	1181.22	1482.92	1344.24	657.374	495.797	594.348	1336.12	582.506	1.19795	6.44983e-10	7.04921e-08	NCOA7	6	125781161	125932034	+	7647	protein_coding	nuclear receptor coactivator 7 [Source:HGNC Symbol;Acc:HGNC:21081] && Q8NI08.2 RecName: Full=Nuclear receptor coactivator 7; AltName: Full=140 kDa estrogen receptor-associated protein; AltName: Full=Estrogen nuclear receptor coactivator 1	-
ENSG00000112773	1112.83	877.355	816.751	442.74	325.699	334.096	935.647	367.512	1.34719	7.14437e-10	7.75291e-08	TENT5A	6	81491439	81752774	-	6053	protein_coding	terminal nucleotidyltransferase 5A [Source:HGNC Symbol;Acc:HGNC:18345] && Q96IP4.2 RecName: Full=Protein FAM46A; AltName: Full=HBV X-transactivated gene 11 protein; AltName: Full=HBV XAg-transactivated protein 11	-
ENSG00000177125	1584.08	1227.06	1223	654.68	560.551	573.636	1344.71	596.289	1.17243	8.66819e-10	9.34027e-08	ZBTB34	9	126860639	126885878	+	6711	protein_coding	zinc finger and BTB domain containing 34 [Source:HGNC Symbol;Acc:HGNC:31446] && Q8NCN2.4 RecName: Full=Zinc finger and BTB domain-containing protein 34	ZBTB
ENSG00000163848	1618.89	1297.88	1344.24	717.544	567.316	627.668	1420.34	637.509	1.15496	9.43762e-10	1.00982e-07	ZNF148	3	125225669	125375325	-	10437	protein_coding	zinc finger protein 148 [Source:HGNC Symbol;Acc:HGNC:12933] && Q9UQR1.2 RecName: Full=Zinc finger protein 148; AltName: Full=Transcription factor ZBP-89; AltName: Full=Zinc finger DNA-binding protein 89	zf-C2H2
ENSG00000114019	849.236	600.249	615.754	207.45	282.208	280.965	688.413	256.874	1.42135	1.001e-09	1.06363e-07	AMOTL2	3	134355347	134375479	-	6479	protein_coding	angiomotin like 2 [Source:HGNC Symbol;Acc:HGNC:17812] && Q9Y2J4.3 RecName: Full=Angiomotin-like protein 2; AltName: Full=Leman coiled-coil protein; Short=LCCP	-
ENSG00000127081	1039.47	785.281	681.689	321.503	365.324	317.886	835.482	334.904	1.31818	1.6447e-09	1.73556e-07	ZNF484	9	92844182	92878038	-	4880	protein_coding	zinc finger protein 484 [Source:HGNC Symbol;Acc:HGNC:23385] && Q5JVG2.1 RecName: Full=Zinc finger protein 484	zf-C2H2
ENSG00000112200	2512.89	1837.93	1882.36	978.877	851.457	950.056	2077.73	926.797	1.16407	1.84883e-09	1.9376e-07	ZNF451	6	57086844	57170305	+	16414	protein_coding	zinc finger protein 451 [Source:HGNC Symbol;Acc:HGNC:21091] && Q9Y4E5.2 RecName: Full=E3 SUMO-protein ligase ZNF451; AltName: Full=Coactivator for steroid receptors; AltName: Full=Zinc finger protein 451	-
ENSG00000198142	609.261	584.313	572.151	247.862	292.839	280.965	588.575	273.889	1.10371	1.86689e-09	1.94322e-07	SOWAHC	2	109614364	109618990	+	4627	protein_coding	sosondowah ankyrin repeat domain family member C [Source:HGNC Symbol;Acc:HGNC:26149] && Q53LP3.1 RecName: Full=Ankyrin repeat domain-containing protein SOWAHC; AltName: Full=Ankyrin repeat domain-containing protein 57; AltName: Full=Protein sosondowah homolog C	-
ENSG00000198576	160.397	216.904	202.061	57.4753	70.5521	64.838	193.121	64.2885	1.59058	2.02333e-09	2.09183e-07	ARC	8	142611049	142614479	-	2993	protein_coding	activity regulated cytoskeleton associated protein [Source:HGNC Symbol;Acc:HGNC:648] && Q7LC44.1 RecName: Full=Activity-regulated cytoskeleton-associated protein; AltName: Full=ARC/ARG3.1; AltName: Full=Activity-regulated gene 3.1 protein homolog; Short=Arg3.1	-
ENSG00000125740	130.556	108.009	151.014	39.5143	34.7928	34.22	129.86	36.1757	1.84141	2.08586e-09	2.12801e-07	FOSB	19	45467995	45475179	+	5553	protein_coding	FosB proto-oncogene, AP-1 transcription factor subunit [Source:HGNC Symbol;Acc:HGNC:3797] && P53539.1 RecName: Full=Protein fosB; AltName: Full=G0/G1 switch regulatory protein 3	TF_bZIP
ENSG00000132716	414.049	375.377	419.01	831.596	798.301	816.778	402.812	815.559	-1.01868	2.08615e-09	2.12801e-07	DCAF8	1	160215715	160262549	-	7605	protein_coding	DDB1 and CUL4 associated factor 8 [Source:HGNC Symbol;Acc:HGNC:24891] && Q5TAQ9.1 RecName: Full=DDB1- and CUL4-associated factor 8; AltName: Full=WD repeat-containing protein 42A	-
ENSG00000145780	880.32	864.075	736.99	421.186	360.492	373.719	827.129	385.132	1.10245	2.13895e-09	2.16742e-07	FEM1C	5	115520908	115544775	-	5697	protein_coding	fem-1 homolog C [Source:HGNC Symbol;Acc:HGNC:16933] && Q96JP0.1 RecName: Full=Protein fem-1 homolog C; Short=FEM1c; AltName: Full=FEM1-gamma	-
ENSG00000146757	803.23	1202.27	960.321	444.536	309.269	389.028	988.606	380.944	1.37634	2.25962e-09	2.27464e-07	ZNF92	7	65373799	65401136	+	3513	protein_coding	zinc finger protein 92 [Source:HGNC Symbol;Acc:HGNC:13168] && Q03936.2 RecName: Full=Zinc finger protein 92; AltName: Full=Zinc finger protein HTF12	zf-C2H2
ENSG00000159256	1022.07	1217.32	1135.79	568.467	397.218	498.892	1125.06	488.192	1.20452	2.29408e-09	2.29423e-07	MORC3	21	36320189	36386148	+	6408	protein_coding	MORC family CW-type zinc finger 3 [Source:HGNC Symbol;Acc:HGNC:23572] && Q14149.3 RecName: Full=MORC family CW-type zinc finger protein 3; AltName: Full=Nuclear matrix protein 2; AltName: Full=Zinc finger CW-type coiled-coil domain protein 3	-
ENSG00000116903	580.663	686.125	565.77	293.663	276.409	267.457	610.853	279.176	1.13057	2.34174e-09	2.32668e-07	EXOC8	1	231332753	231337852	-	5100	protein_coding	exocyst complex component 8 [Source:HGNC Symbol;Acc:HGNC:24659] && Q8IYI6.2 RecName: Full=Exocyst complex component 8; AltName: Full=Exocyst complex 84 kDa subunit	-
ENSG00000178860	936.273	1198.73	1203.86	2185.86	2939.03	2427.82	1112.95	2517.57	-1.17692	2.69677e-09	2.66215e-07	MSC	8	71841560	71844412	-	2046	protein_coding	musculin [Source:HGNC Symbol;Acc:HGNC:7321] && O60682.2 RecName: Full=Musculin; AltName: Full=Activated B-cell factor 1; Short=ABF-1; AltName: Full=Class A basic helix-loop-helix protein 22; Short=bHLHa22	bHLH
ENSG00000197619	436.43	472.762	453.042	215.532	201.992	159.393	454.078	192.306	1.24027	2.78116e-09	2.72785e-07	ZNF615	19	51991332	52008230	-	4871	protein_coding	zinc finger protein 615 [Source:HGNC Symbol;Acc:HGNC:24740] && Q8N8J6.2 RecName: Full=Zinc finger protein 615	zf-C2H2
ENSG00000180855	156.667	152.276	110.602	46.6987	34.7928	32.419	139.848	37.9702	1.8797	2.82534e-09	2.75353e-07	ZNF443	19	12429706	12441021	-	2663	protein_coding	zinc finger protein 443 [Source:HGNC Symbol;Acc:HGNC:20878] && Q9Y2A4.2 RecName: Full=Zinc finger protein 443; AltName: Full=Krueppel-type zinc finger protein ZK1	zf-C2H2
ENSG00000001167	2223.18	1733.46	1748.36	941.158	862.088	914.936	1901.67	906.061	1.06901	2.88019e-09	2.78922e-07	NFYA	6	41072974	41102403	+	6209	protein_coding	nuclear transcription factor Y subunit alpha [Source:HGNC Symbol;Acc:HGNC:7804] && P23511.2 RecName: Full=Nuclear transcription factor Y subunit alpha; AltName: Full=CAAT box DNA-binding protein subunit A; AltName: Full=Nuclear transcription factor Y subunit A; Short=NF-YA	NF-YA
ENSG00000166225	2410.93	2053.95	2087.61	1136.04	788.637	995.983	2184.16	973.552	1.16529	3.24749e-09	3.12515e-07	FRS2	12	69470349	69579793	+	7246	protein_coding	fibroblast growth factor receptor substrate 2 [Source:HGNC Symbol;Acc:HGNC:16971] && Q8WU20.4 RecName: Full=Fibroblast growth factor receptor substrate 2; Short=FGFR substrate 2; AltName: Full=FGFR-signaling adaptor SNT; AltName: Full=Suc1-associated neurotrophic factor target 1; Short=SNT-1	-
ENSG00000139496	1418.71	1411.2	1426.12	792.98	635.935	683.5	1418.68	704.138	1.01039	3.40125e-09	3.25265e-07	NUP58	13	25301152	25365390	+	14873	protein_coding	nucleoporin 58 [Source:HGNC Symbol;Acc:HGNC:20261] && Q8R332.1 RecName: Full=Nucleoporin p58/p45; AltName: Full=58 kDa nucleoporin; AltName: Full=Nucleoporin-like protein 1	-
ENSG00000279233	11.1905	17.7065	9.5713	68.2519	72.485	81.948	12.8228	74.2283	-2.51237	3.58497e-09	3.40706e-07	-	12	125138245	125141711	+	3467	TEC	novel transcript && Q8N7M2.4 RecName: Full=Zinc finger protein 283; AltName: Full=Zinc finger protein HZF19	-
ENSG00000096654	440.16	484.272	486.009	229.901	211.656	181.907	470.147	207.821	1.17846	3.62606e-09	3.42484e-07	ZNF184	6	27450743	27473118	-	3366	protein_coding	zinc finger protein 184 [Source:HGNC Symbol;Acc:HGNC:12975] && Q99676.4 RecName: Full=Zinc finger protein 184	zf-C2H2
ENSG00000106701	997.199	1092.49	943.305	537.933	406.882	451.164	1011	465.327	1.11944	3.79911e-09	3.56626e-07	FSD1L	9	105447796	105552433	+	9877	protein_coding	fibronectin type III and SPRY domain containing 1 like [Source:HGNC Symbol;Acc:HGNC:13753] && Q9BXM9.2 RecName: Full=FSD1-like protein; AltName: Full=Coiled-coil domain-containing protein 10; AltName: Full=FSD1 N-terminal-like protein	-
ENSG00000232110	98.2278	106.239	108.475	307.134	267.711	235.938	104.314	270.261	-1.37201	3.84565e-09	3.58794e-07	-	10	89283636	89292125	+	2907	lncRNA	novel transcript, antisense to LIPA && Q1W209.2 RecName: Full=Embryonic stem cell-related gene protein; Short=hES cell-related gene protein	-
ENSG00000280927	28.598	17.7065	14.8887	86.213	91.8143	105.362	20.3977	94.463	-2.2292	3.96085e-09	3.67303e-07	CTBP1-AS	4	1210120	1218591	+	3886	lncRNA	CTBP1 antisense RNA [Source:HGNC Symbol;Acc:HGNC:48337] && Q13363.2 RecName: Full=C-terminal-binding protein 1; Short=CtBP1	-
ENSG00000114315	222.567	525.882	459.422	130.218	93.7473	90.0527	402.624	104.673	1.94525	4.00844e-09	3.69477e-07	HES1	3	194136148	194138732	+	2059	protein_coding	hes family bHLH transcription factor 1 [Source:HGNC Symbol;Acc:HGNC:5192] && Q14469.1 RecName: Full=Transcription factor HES-1; AltName: Full=Class B basic helix-loop-helix protein 39; Short=bHLHb39; AltName: Full=Hairy and enhancer of split 1; AltName: Full=Hairy homolog; AltName: Full=Hairy-like protein; Short=hHL	bHLH
ENSG00000271270	62.1695	76.1378	66.9991	211.94	186.528	181.006	68.4355	193.158	-1.49216	4.1159e-09	3.77111e-07	TMCC1-DT	3	129893811	129918578	+	7705	lncRNA	TMCC1 divergent transcript [Source:HGNC Symbol;Acc:HGNC:49060] && -	-
ENSG00000162702	1850.17	1754.71	1613.3	890.868	784.771	941.051	1739.39	872.23	0.995493	4.25428e-09	3.87469e-07	ZNF281	1	200404940	200410056	-	4895	protein_coding	zinc finger protein 281 [Source:HGNC Symbol;Acc:HGNC:13075] && Q9Y2X9.1 RecName: Full=Zinc finger protein 281; AltName: Full=GC-box-binding zinc finger protein 1; AltName: Full=Transcription factor ZBP-99; AltName: Full=Zinc finger DNA-binding protein 99	zf-C2H2
ENSG00000081019	1500.77	1473.18	1435.7	793.878	568.282	692.505	1469.88	684.889	1.1014	4.30939e-09	3.90165e-07	RSBN1	1	113761832	113812476	-	6819	protein_coding	round spermatid basic protein 1 [Source:HGNC Symbol;Acc:HGNC:25642] && Q5VWQ0.2 RecName: Full=Round spermatid basic protein 1	-
ENSG00000005889	1421.2	1190.76	1144.3	653.782	532.523	577.238	1252.09	587.848	1.09009	4.61053e-09	4.14975e-07	ZFX	X	24149173	24216255	+	9037	protein_coding	zinc finger protein X-linked [Source:HGNC Symbol;Acc:HGNC:12869] && P17010.2 RecName: Full=Zinc finger X-chromosomal protein	zf-C2H2
ENSG00000139154	1641.28	1987.55	1768.56	972.59	878.518	830.286	1799.13	893.798	1.00968	4.8431e-09	4.33358e-07	AEBP2	12	19404045	19720801	+	6768	protein_coding	AE binding protein 2 [Source:HGNC Symbol;Acc:HGNC:24051] && Q6ZN18.2 RecName: Full=Zinc finger protein AEBP2; AltName: Full=Adipocyte enhancer-binding protein 2; Short=AE-binding protein 2	zf-C2H2
ENSG00000186603	42.2753	29.2157	31.9043	109.562	156.568	120.671	34.4651	128.934	-1.91323	4.89733e-09	4.35663e-07	HPDL	1	45326895	45328710	+	1816	protein_coding	4-hydroxyphenylpyruvate dioxygenase like [Source:HGNC Symbol;Acc:HGNC:28242] && Q96IR7.1 RecName: Full=4-hydroxyphenylpyruvate dioxygenase-like protein; AltName: Full=Glyoxalase domain-containing protein 1	-
ENSG00000149289	1177.49	823.35	846.528	440.944	363.391	389.928	949.123	398.088	1.25225	5.08143e-09	4.49428e-07	ZC3H12C	11	110093392	110171841	+	9688	protein_coding	zinc finger CCCH-type containing 12C [Source:HGNC Symbol;Acc:HGNC:29362] && Q9C0D7.2 RecName: Full=Probable ribonuclease ZC3H12C; AltName: Full=MCP-induced protein 3; AltName: Full=Zinc finger CCCH domain-containing protein 12C	-
ENSG00000120690	813.177	813.612	780.593	416.696	416.547	366.515	802.461	399.919	1.00487	5.29758e-09	4.65852e-07	ELF1	13	40931924	41061440	-	4441	protein_coding	E74 like ETS transcription factor 1 [Source:HGNC Symbol;Acc:HGNC:3316] && P32519.2 RecName: Full=ETS-related transcription factor Elf-1; AltName: Full=E74-like factor 1	ETS
ENSG00000185728	3898.03	3443.91	3282.96	1975.71	1632.36	1738.02	3541.63	1782.03	0.990665	5.40233e-09	4.7202e-07	YTHDF3	8	63168553	63212786	+	6163	protein_coding	YTH N6-methyladenosine RNA binding protein 3 [Source:HGNC Symbol;Acc:HGNC:26465] && Q7Z739.1 RecName: Full=YTH domain-containing family protein 3 >Q5RFL8.1 RecName: Full=YTH domain-containing family protein 3	-
ENSG00000260157	105.688	183.262	125.49	29.6357	43.491	26.1153	138.147	33.0807	2.06949	5.42942e-09	4.7202e-07	-	17	21614487	21641536	+	583	transcribed_unprocessed_pseudogene	nuclear receptor corepressor 1 (NCOR1) pseudogene && Q9H4R4.1 PUTATIVE PSEUDOGENE: RecName: Full=Putative nuclear receptor corepressor 1-like protein NCOR1P1; AltName: Full=Nuclear receptor corepressor 1 pseudogene 1	-
ENSG00000143751	1097.91	1203.15	1102.83	595.408	493.864	590.746	1134.63	560.006	1.01873	5.84291e-09	5.05099e-07	SDE2	1	225982702	225999343	-	3987	protein_coding	SDE2 telomere maintenance homolog [Source:HGNC Symbol;Acc:HGNC:26643] && Q6IQ49.1 RecName: Full=Protein SDE2 homolog	-
ENSG00000113595	798.257	1049.99	919.908	456.21	381.754	434.054	922.719	424.006	1.12249	6.69161e-09	5.75215e-07	TRIM23	5	65589690	65625975	-	4654	protein_coding	tripartite motif containing 23 [Source:HGNC Symbol;Acc:HGNC:660] && P36406.1 RecName: Full=E3 ubiquitin-protein ligase TRIM23; AltName: Full=ADP-ribosylation factor domain-containing protein 1; AltName: Full=GTP-binding protein ARD-1; AltName: Full=RING finger protein 46; AltName: Full=Tripartite motif-containing protein 23	-
ENSG00000182831	1914.82	2163.73	1925.96	1092.93	964.534	1073.43	2001.5	1043.63	0.939633	8.06411e-09	6.89324e-07	C16orf72	16	9091644	9121635	+	15874	protein_coding	chromosome 16 open reading frame 72 [Source:HGNC Symbol;Acc:HGNC:30103] && Q14CZ0.1 RecName: Full=UPF0472 protein C16orf72	-
ENSG00000174151	752.251	555.097	611.5	1375.82	1345.32	1298.56	639.616	1339.9	-1.06849	8.1878e-09	6.94586e-07	CYB561D1	1	109494052	109502932	+	5690	protein_coding	cytochrome b561 family member D1 [Source:HGNC Symbol;Acc:HGNC:26804] && Q8N8Q1.1 RecName: Full=Cytochrome b561 domain-containing protein 1	-
ENSG00000136603	2961.76	2469.17	2398.14	1349.77	1007.06	1278.75	2609.69	1211.86	1.10625	8.21646e-09	6.94586e-07	SKIL	3	170357678	170396835	+	7782	protein_coding	SKI like proto-oncogene [Source:HGNC Symbol;Acc:HGNC:10897] && P12757.2 RecName: Full=Ski-like protein; AltName: Full=Ski-related oncogene; AltName: Full=Ski-related protein	-
ENSG00000131845	908.918	777.314	792.291	421.186	380.788	417.845	826.174	406.606	1.02185	8.50509e-09	7.15035e-07	ZNF304	19	57351271	57359898	+	4645	protein_coding	zinc finger protein 304 [Source:HGNC Symbol;Acc:HGNC:13505] && Q9HCX3.2 RecName: Full=Zinc finger protein 304; AltName: Full=KRAB-containing zinc finger protein	zf-C2H2
ENSG00000155903	738.574	742.786	652.975	378.978	285.108	280.965	711.445	315.017	1.17501	8.75533e-09	7.32051e-07	RASA2	3	141487027	141615344	+	6003	protein_coding	RAS p21 protein activator 2 [Source:HGNC Symbol;Acc:HGNC:9872] && Q15283.3 RecName: Full=Ras GTPase-activating protein 2; AltName: Full=GTPase-activating protein 1m; Short=GAP1m	-
ENSG00000249679	63.4129	71.7112	62.7452	184.101	167.199	195.414	65.9564	182.238	-1.46339	8.83112e-09	7.34375e-07	-	4	185471415	185507055	+	5661	lncRNA	novel transcript, antisense to CCDC110 && Q53GG5.1 RecName: Full=PDZ and LIM domain protein 3; AltName: Full=Actinin-associated LIM protein; AltName: Full=Alpha-actinin-2-associated LIM protein	-
ENSG00000105732	862.913	771.116	848.655	409.512	401.084	440.358	827.562	416.984	0.988187	8.92666e-09	7.38307e-07	ZNF574	19	42068477	42081552	+	4669	protein_coding	zinc finger protein 574 [Source:HGNC Symbol;Acc:HGNC:26166] && Q6ZN55.2 RecName: Full=Zinc finger protein 574	zf-C2H2
ENSG00000104343	856.696	995.988	886.941	485.846	392.385	443.059	913.208	440.43	1.05231	9.6031e-09	7.89984e-07	UBE2W	8	73780097	73878910	-	9091	protein_coding	ubiquitin conjugating enzyme E2 W [Source:HGNC Symbol;Acc:HGNC:25616] && Q96B02.1 RecName: Full=Ubiquitin-conjugating enzyme E2 W; AltName: Full=E2 ubiquitin-conjugating enzyme W; AltName: Full=N-terminal E2 ubiquitin-conjugating enzyme; AltName: Full=N-terminus-conjugating E2; AltName: Full=Ubiquitin carrier protein W; AltName: Full=Ubiquitin-conjugating enzyme 16; Short=UBC-16; AltName: Full=Ub…	-
ENSG00000184678	384.208	615.299	468.994	208.348	185.562	173.802	489.5	189.237	1.3731	9.85758e-09	8.06582e-07	H2BC21	1	149884459	149886682	-	2224	protein_coding	H2B clustered histone 21 [Source:HGNC Symbol;Acc:HGNC:4760] && P0C1H4.2 RecName: Full=Histone H2B 5; AltName: Full=H2B V	-
ENSG00000152443	1085.48	1197.84	1025.19	602.593	510.294	539.416	1102.84	550.768	1.00187	1.14898e-08	9.35135e-07	ZNF776	19	57746815	57758148	+	5454	protein_coding	zinc finger protein 776 [Source:HGNC Symbol;Acc:HGNC:26765] && Q68DI1.2 RecName: Full=Zinc finger protein 776	zf-C2H2
ENSG00000128342	331.985	254.973	297.774	118.543	116.942	127.875	294.911	121.12	1.28139	1.17838e-08	9.53992e-07	LIF	22	30240453	30246759	-	3871	protein_coding	LIF interleukin 6 family cytokine [Source:HGNC Symbol;Acc:HGNC:6596] && P15018.1 RecName: Full=Leukemia inhibitory factor; Short=LIF; AltName: Full=Differentiation-stimulating factor; Short=D factor; AltName: Full=Melanoma-derived LPL inhibitor; Short=MLPLI; AltName: INN=Emfilermin; Flags: Precursor	-
ENSG00000213799	606.775	555.983	516.85	258.639	190.394	270.158	559.869	239.73	1.22244	1.23084e-08	9.91214e-07	ZNF845	19	53333749	53356906	+	6450	protein_coding	zinc finger protein 845 [Source:HGNC Symbol;Acc:HGNC:25112] && Q96IR2.3 RecName: Full=Zinc finger protein 845	zf-C2H2
ENSG00000144597	936.273	801.217	761.45	421.186	354.693	413.342	832.98	396.407	1.0703	1.30843e-08	1.04818e-06	EAF1	3	15427598	15450635	+	4909	protein_coding	ELL associated factor 1 [Source:HGNC Symbol;Acc:HGNC:20907] && Q96JC9.1 RecName: Full=ELL-associated factor 1 >Q5RAM8.1 RecName: Full=ELL-associated factor 1	-
ENSG00000165355	382.964	440.891	426.455	203.858	166.232	191.812	416.77	187.301	1.15427	1.33419e-08	1.06326e-06	FBXO33	14	39397684	39432466	-	3804	protein_coding	F-box protein 33 [Source:HGNC Symbol;Acc:HGNC:19833] && Q7Z6M2.1 RecName: Full=F-box only protein 33	-
ENSG00000285796	42.2753	30.101	26.5869	101.48	153.668	119.77	32.9877	124.973	-1.93061	1.46328e-08	1.15184e-06	-	20	45926518	45935055	-	8538	lncRNA	novel transcript && P0C880.1 RecName: Full=Putative uncharacterized protein FLJ40606	-
ENSG00000175087	288.467	338.193	256.298	134.708	82.1497	88.2517	294.319	101.703	1.53287	1.46546e-08	1.15184e-06	PDIK1L	1	26111165	26125555	+	4560	protein_coding	PDLIM1 interacting kinase 1 like [Source:HGNC Symbol;Acc:HGNC:18981] && Q8N165.1 RecName: Full=Serine/threonine-protein kinase PDIK1L; AltName: Full=PDLIM1-interacting kinase 1-like	-
ENSG00000169018	2018.02	1755.6	1874.91	1062.4	917.177	977.072	1882.84	985.548	0.933468	1.46794e-08	1.15184e-06	FEM1B	15	68277745	68295862	+	7624	protein_coding	fem-1 homolog B [Source:HGNC Symbol;Acc:HGNC:3649] && Q9UK73.1 RecName: Full=Protein fem-1 homolog B; Short=FEM1b; AltName: Full=FEM1-beta; AltName: Full=Fem-1-like death receptor-binding protein alpha; AltName: Full=Fem-1-like in apoptotic pathway protein alpha; Short=F1A-alpha	-
ENSG00000198087	625.425	693.208	728.482	358.323	299.605	330.494	682.372	329.474	1.05056	1.48099e-08	1.15616e-06	CD2AP	6	47477789	47627263	+	6751	protein_coding	CD2 associated protein [Source:HGNC Symbol;Acc:HGNC:14258] && Q9Y5K6.1 RecName: Full=CD2-associated protein; AltName: Full=Adapter protein CMS; AltName: Full=Cas ligand with multiple SH3 domains	-
ENSG00000257354	67.1431	57.546	69.1261	160.751	186.528	185.509	64.605	177.596	-1.46242	1.60259e-08	1.24474e-06	MIRLET7IHG	12	62602752	62622213	+	8693	lncRNA	MIRLET7I host gene [Source:HGNC Symbol;Acc:HGNC:55478] && Q9P1C3.1 RecName: Full=Putative uncharacterized protein PRO2829; Flags: Precursor	-
ENSG00000170852	2356.22	2909.17	2832.04	1505.14	1231.28	1278.75	2699.15	1338.39	1.0122	1.64466e-08	1.27096e-06	KBTBD2	7	32868172	32894131	-	4850	protein_coding	kelch repeat and BTB domain containing 2 [Source:HGNC Symbol;Acc:HGNC:21751] && Q8IY47.2 RecName: Full=Kelch repeat and BTB domain-containing protein 2; AltName: Full=BTB and kelch domain-containing protein 1	-
ENSG00000267244	27.3546	15.9358	13.8252	79.9266	92.7808	86.4506	19.0385	86.386	-2.20175	1.71588e-08	1.31933e-06	-	19	1822089	1824542	+	2454	lncRNA	novel transcript, antisense to REXO1 && Q8N1G1.3 RecName: Full=RNA exonuclease 1 homolog; AltName: Full=Elongin-A-binding protein 1; Short=EloA-BP1; AltName: Full=Transcription elongation factor B polypeptide 3-binding protein 1	-
ENSG00000261889	287.223	106.239	133.998	0	6.76527	1.80105	175.82	2.85544	5.95977	1.73609e-08	1.3282e-06	-	16	3156736	3157483	-	748	lncRNA	novel transcript && Q5H9K5.1 RecName: Full=Zinc finger matrin-type protein 1	-
novel.87	105.688	84.991	78.6974	229.003	215.522	251.247	89.7922	231.924	-1.37388	1.79767e-08	1.36847e-06	-	14	28577639	28587508	+	9870	-	- && O00370.1 RecName: Full=LINE-1 retrotransposable element ORF2 protein; Short=ORF2p; Includes: RecName: Full=Reverse transcriptase; Includes: RecName: Full=Endonuclease && -	-
ENSG00000115461	1960.83	1049.11	1466.54	3470.97	4295.94	3702.07	1492.16	3822.99	-1.35811	1.84231e-08	1.39551e-06	IGFBP5	2	216672105	216695549	-	6466	protein_coding	insulin like growth factor binding protein 5 [Source:HGNC Symbol;Acc:HGNC:5474] && P24593.1 RecName: Full=Insulin-like growth factor-binding protein 5; Short=IBP-5; Short=IGF-binding protein 5; Short=IGFBP-5; Flags: Precursor	-
ENSG00000145390	1559.21	1425.37	1343.17	786.694	623.371	743.836	1442.58	717.967	1.00617	1.9938e-08	1.50282e-06	USP53	4	119212587	119295518	+	11949	protein_coding	ubiquitin specific peptidase 53 [Source:HGNC Symbol;Acc:HGNC:29255] && Q70EK8.2 RecName: Full=Inactive ubiquitin carboxyl-terminal hydrolase 53; AltName: Full=Inactive ubiquitin-specific peptidase 53	-
ENSG00000164284	673.918	778.199	722.102	378.08	341.163	374.619	724.739	364.621	0.99159	2.39522e-08	1.79653e-06	GRPEL2	5	149345430	149354583	+	4419	protein_coding	GrpE like 2, mitochondrial [Source:HGNC Symbol;Acc:HGNC:21060] && Q8TAA5.1 RecName: Full=GrpE protein homolog 2, mitochondrial; AltName: Full=Mt-GrpE#2; Flags: Precursor	-
ENSG00000101544	2497.97	2191.17	2212.03	1332.71	1139.46	1146.37	2300.39	1206.18	0.931107	2.52513e-08	1.88473e-06	ADNP2	18	80109262	80147523	+	5657	protein_coding	ADNP homeobox 2 [Source:HGNC Symbol;Acc:HGNC:23803] && Q6IQ32.1 RecName: Full=ADNP homeobox protein 2; AltName: Full=Zinc finger protein 508	-
ENSG00000105855	487.409	388.657	379.662	201.164	152.702	178.304	418.576	177.39	1.23646	2.69449e-08	2.00138e-06	ITGB8	7	20330702	20415754	+	15156	protein_coding	integrin subunit beta 8 [Source:HGNC Symbol;Acc:HGNC:6163] && P26012.1 RecName: Full=Integrin beta-8; Flags: Precursor	-
ENSG00000197024	890.268	669.304	750.815	334.973	353.727	392.63	770.129	360.443	1.09411	2.84788e-08	2.09846e-06	ZNF398	7	149126416	149183042	+	6304	protein_coding	zinc finger protein 398 [Source:HGNC Symbol;Acc:HGNC:18373] && Q8TD17.1 RecName: Full=Zinc finger protein 398; AltName: Full=Zinc finger DNA-binding protein p52/p71	zf-C2H2
ENSG00000083828	465.028	468.336	478.565	238.882	236.784	221.53	470.643	232.399	1.01818	2.85262e-08	2.09846e-06	ZNF586	19	57769655	57819939	+	5480	protein_coding	zinc finger protein 586 [Source:HGNC Symbol;Acc:HGNC:25949] && -	zf-C2H2
ENSG00000159307	114.392	67.2845	60.6182	234.392	252.248	241.341	80.7649	242.66	-1.59664	3.01553e-08	2.20769e-06	SCUBE1	22	43197280	43343372	-	12122	protein_coding	signal peptide, CUB domain and EGF like domain containing 1 [Source:HGNC Symbol;Acc:HGNC:13441] && Q8IWY4.3 RecName: Full=Signal peptide, CUB and EGF-like domain-containing protein 1; Flags: Precursor	-
ENSG00000059758	1485.85	1665.29	1674.98	917.809	822.463	846.496	1608.71	862.256	0.899937	3.2517e-08	2.3631e-06	CDK17	12	96278261	96400480	-	6467	protein_coding	cyclin dependent kinase 17 [Source:HGNC Symbol;Acc:HGNC:8750] && Q00537.2 RecName: Full=Cyclin-dependent kinase 17; AltName: Full=Cell division protein kinase 17; AltName: Full=PCTAIRE-motif protein kinase 2; AltName: Full=Serine/threonine-protein kinase PCTAIRE-2	-
ENSG00000167384	318.308	343.505	350.948	146.382	144.97	168.399	337.587	153.25	1.13968	3.2587e-08	2.3631e-06	ZNF180	19	44474428	44500524	-	4783	protein_coding	zinc finger protein 180 [Source:HGNC Symbol;Acc:HGNC:12970] && Q9UJW8.2 RecName: Full=Zinc finger protein 180; AltName: Full=HHZ168	zf-C2H2
ENSG00000005812	426.483	564.836	521.104	249.658	150.769	185.509	504.141	195.312	1.36829	3.35752e-08	2.42327e-06	FBXL3	13	76992598	77027195	-	7076	protein_coding	F-box and leucine rich repeat protein 3 [Source:HGNC Symbol;Acc:HGNC:13599] && Q9UKT7.1 RecName: Full=F-box/LRR-repeat protein 3; AltName: Full=F-box and leucine-rich repeat protein 3A; AltName: Full=F-box/LRR-repeat protein 3A	-
ENSG00000231793	27.3546	30.101	21.2696	97.8877	103.412	89.1522	26.2417	96.8173	-1.87923	3.44385e-08	2.47391e-06	DOC2GP	11	67612651	67616257	-	3152	transcribed_unitary_pseudogene	double C2 domain gamma, pseudogene [Source:HGNC Symbol;Acc:HGNC:37962] && Q9ESN1.1 RecName: Full=Double C2-like domain-containing protein gamma; Short=Doc2-gamma	-
ENSG00000111011	2193.34	3366	3019.21	1382.1	1184.89	1329.18	2859.52	1298.72	1.13901	3.57569e-08	2.55662e-06	RSRC2	12	122503454	122527000	-	8745	protein_coding	arginine and serine rich coiled-coil 2 [Source:HGNC Symbol;Acc:HGNC:30559] && Q7L4I2.1 RecName: Full=Arginine/serine-rich coiled-coil protein 2	-
ENSG00000116273	1086.72	1095.14	1069.86	610.675	590.511	569.133	1083.91	590.107	0.877229	3.6335e-08	2.58587e-06	PHF13	1	6613731	6624030	+	3632	protein_coding	PHD finger protein 13 [Source:HGNC Symbol;Acc:HGNC:22983] && Q86YI8.2 RecName: Full=PHD finger protein 13; AltName: Full=Survival time-associated PHD finger protein in ovarian cancer 1; Short=SPOC1	-
ENSG00000179833	2522.84	1986.66	2042.94	1202.49	1016.72	1055.42	2184.15	1091.54	1.0002	3.66617e-08	2.59221e-06	SERTAD2	2	64631621	64751005	-	6274	protein_coding	SERTA domain containing 2 [Source:HGNC Symbol;Acc:HGNC:30784] && Q14140.1 RecName: Full=SERTA domain-containing protein 2; AltName: Full=Transcriptional regulator interacting with the PHD-bromodomain 2; Short=TRIP-Br2	-
ENSG00000102786	777.119	843.713	816.751	444.536	420.413	360.211	812.528	408.387	0.992944	3.67629e-08	2.59221e-06	INTS6	13	51354077	51454264	-	25509	protein_coding	integrator complex subunit 6 [Source:HGNC Symbol;Acc:HGNC:14879] && Q9UL03.1 RecName: Full=Integrator complex subunit 6; Short=Int6; AltName: Full=DBI-1; AltName: Full=Protein DDX26; AltName: Full=Protein deleted in cancer 1; Short=DICE1	-
ENSG00000231064	11.1905	3.54129	10.6348	52.087	63.7868	58.5343	8.45553	58.136	-2.82098	3.72679e-08	2.61576e-06	THBS3-AS1	1	155194997	155205495	+	2608	lncRNA	THBS3 antisense RNA 1 [Source:HGNC Symbol;Acc:HGNC:40582] && P49746.1 RecName: Full=Thrombospondin-3; Flags: Precursor	-
ENSG00000174652	571.96	572.804	551.945	302.644	259.013	287.268	565.57	282.975	0.998644	4.07503e-08	2.84712e-06	ZNF266	19	9412429	9435573	-	5431	protein_coding	zinc finger protein 266 [Source:HGNC Symbol;Acc:HGNC:13059] && Q14584.2 RecName: Full=Zinc finger protein 266; AltName: Full=Zinc finger protein HZF1	zf-C2H2
ENSG00000247903	8.70373	3.54129	4.25391	54.7812	43.491	43.2253	5.49965	47.1658	-3.14667	4.16047e-08	2.89361e-06	-	12	26971586	26979582	+	2549	lncRNA	novel transcript, antisense to TM7SF3 && Q8NDZ0.2 RecName: Full=BEN domain-containing protein 2	-
ENSG00000091009	709.976	941.984	821.005	434.657	345.995	371.017	824.322	383.89	1.10325	4.30271e-08	2.979e-06	RBM27	5	146203605	146289223	+	6664	protein_coding	RNA binding motif protein 27 [Source:HGNC Symbol;Acc:HGNC:29243] && Q9P2N5.2 RecName: Full=RNA-binding protein 27; AltName: Full=RNA-binding motif protein 27	-
ENSG00000197301	78.3336	41.6102	40.4122	171.528	185.562	172.001	53.452	176.363	-1.73596	4.32761e-08	2.98147e-06	HMGA2-AS1	12	65851340	65882167	-	6033	lncRNA	HMGA2 antisense RNA 1 [Source:HGNC Symbol;Acc:HGNC:53973] && Q8N7I0.1 RecName: Full=Protein GVQW1; AltName: Full=GVQW motif-containing protein 1; AltName: Full=Tigger transposable element-derived 1-like protein 2; Flags: Precursor	-
ENSG00000170100	732.357	451.515	459.422	205.654	201.992	230.535	547.765	212.727	1.36254	4.34526e-08	2.98147e-06	ZNF778	16	89217703	89237141	+	11343	protein_coding	zinc finger protein 778 [Source:HGNC Symbol;Acc:HGNC:26479] && Q96MU6.3 RecName: Full=Zinc finger protein 778	zf-C2H2
ENSG00000173276	1586.57	1268.67	1226.19	703.175	478.401	629.469	1360.47	603.681	1.17146	4.58456e-08	3.13162e-06	ZBTB21	21	41986831	42010387	-	8062	protein_coding	zinc finger and BTB domain containing 21 [Source:HGNC Symbol;Acc:HGNC:13083] && Q9ULJ3.2 RecName: Full=Zinc finger and BTB domain-containing protein 21; AltName: Full=Zinc finger protein 295	ZBTB
ENSG00000034677	609.261	695.864	613.627	328.687	196.193	269.258	639.584	264.712	1.27239	4.75686e-08	3.23487e-06	RNF19A	8	100257060	100336218	-	5852	protein_coding	ring finger protein 19A, RBR E3 ubiquitin protein ligase [Source:HGNC Symbol;Acc:HGNC:13432] && Q9NV58.3 RecName: Full=E3 ubiquitin-protein ligase RNF19A; AltName: Full=Double ring-finger protein; Short=Dorfin; AltName: Full=RING finger protein 19A; AltName: Full=p38	-
ENSG00000179119	1168.79	1114.62	1026.26	631.331	522.858	546.62	1103.22	566.936	0.960088	4.81922e-08	3.26278e-06	SPTY2D1	11	18606403	18634791	-	5899	protein_coding	SPT2 chromatin protein domain containing 1 [Source:HGNC Symbol;Acc:HGNC:26818] && Q68D10.3 RecName: Full=Protein SPT2 homolog; AltName: Full=Protein KU002155; AltName: Full=SPT2 domain-containing protein 1	-
ENSG00000161813	2353.74	2326.63	2189.7	1351.57	1099.84	1229.22	2290.02	1226.88	0.90021	5.07885e-08	3.42341e-06	LARP4	12	50392383	50480004	+	8102	protein_coding	La ribonucleoprotein 4 [Source:HGNC Symbol;Acc:HGNC:24320] && Q71RC2.3 RecName: Full=La-related protein 4; AltName: Full=La ribonucleoprotein domain family member 4	-
ENSG00000170802	2724.27	2397.45	2305.62	1411.74	1029.29	1214.81	2475.78	1218.61	1.0223	5.28488e-08	3.53572e-06	FOXN2	2	48314637	48379295	+	5482	protein_coding	forkhead box N2 [Source:HGNC Symbol;Acc:HGNC:5281] && P32314.3 RecName: Full=Forkhead box protein N2; AltName: Full=Human T-cell leukemia virus enhancer factor	Fork_head
ENSG00000012963	111.905	59.3166	49.9835	3.59221	15.4635	9.00527	73.7351	9.35365	2.98282	5.29168e-08	3.53572e-06	UBR7	14	93207241	93229215	+	3509	protein_coding	ubiquitin protein ligase E3 component n-recognin 7 [Source:HGNC Symbol;Acc:HGNC:20344] && Q8N806.2 RecName: Full=Putative E3 ubiquitin-protein ligase UBR7; AltName: Full=N-recognin-7	-
ENSG00000121417	540.875	528.538	490.263	261.333	266.745	262.053	519.892	263.377	0.980978	5.64388e-08	3.75465e-06	ZNF211	19	57630395	57644041	+	4562	protein_coding	zinc finger protein 211 [Source:HGNC Symbol;Acc:HGNC:13003] && Q13398.2 RecName: Full=Zinc finger protein 211; AltName: Full=Zinc finger protein C2H2-25	zf-C2H2
ENSG00000198160	2448.24	2291.22	2189.7	1334.51	996.427	1189.6	2309.72	1173.51	0.976598	5.74388e-08	3.80463e-06	MIER1	1	66924895	66988619	+	8273	protein_coding	MIER1 transcriptional regulator [Source:HGNC Symbol;Acc:HGNC:29657] && Q8N108.2 RecName: Full=Mesoderm induction early response protein 1; Short=Early response 1; Short=Er1; Short=Mi-er1; Short=hMi-er1	MYB
ENSG00000116731	2396.01	1871.57	1908.94	1128.85	1008.99	986.077	2058.84	1041.31	0.982942	5.95533e-08	3.92546e-06	PRDM2	1	13700188	13825079	+	10933	protein_coding	PR/SET domain 2 [Source:HGNC Symbol;Acc:HGNC:9347] && Q13029.3 RecName: Full=PR domain zinc finger protein 2; AltName: Full=GATA-3-binding protein G3B; AltName: Full=Lysine N-methyltransferase 8; AltName: Full=MTB-ZF; AltName: Full=MTE-binding protein; AltName: Full=PR domain-containing protein 2; AltName: Full=Retinoblastoma protein-interacting zinc finger protein; AltName: Full=Zinc finger prot…	zf-C2H2
ENSG00000184465	702.516	529.423	546.628	1188.12	1256.41	1151.77	592.855	1198.77	-1.01738	5.9776e-08	3.92546e-06	WDR27	6	169457212	169702067	-	12610	protein_coding	WD repeat domain 27 [Source:HGNC Symbol;Acc:HGNC:21248] && A2RRH5.3 RecName: Full=WD repeat-containing protein 27	-
ENSG00000117036	2202.04	1319.13	1397.41	656.476	643.667	739.333	1639.53	679.825	1.26926	6.16185e-08	4.02917e-06	ETV3	1	157121191	157138474	-	6707	protein_coding	ETS variant transcription factor 3 [Source:HGNC Symbol;Acc:HGNC:3492] && P41162.2 RecName: Full=ETS translocation variant 3; AltName: Full=ETS domain transcriptional repressor PE1; Short=PE-1; AltName: Full=Mitogenic Ets transcriptional suppressor	ETS
ENSG00000287299	54.7092	25.6744	36.1583	106.868	184.595	161.194	38.8473	150.886	-1.97268	6.65704e-08	4.33444e-06	-	2	200390666	200478018	-	8982	lncRNA	novel transcript, antisense to SPATS2L && Q9NUQ6.2 RecName: Full=SPATS2-like protein; AltName: Full=DNA polymerase-transactivated protein 6; AltName: Full=Stress granule and nucleolar protein; Short=SGNP	-
ENSG00000246859	98.2278	62.8579	71.253	226.309	187.495	218.828	77.4463	210.877	-1.45442	6.74171e-08	4.3694e-06	STARD4-AS1	5	111510396	111739726	+	9263	lncRNA	STARD4 antisense RNA 1 [Source:HGNC Symbol;Acc:HGNC:44117] && -	-
ENSG00000198039	313.334	358.556	371.154	174.222	129.507	152.189	347.681	151.973	1.19404	6.76784e-08	4.3694e-06	ZNF273	7	64870172	64930981	+	8661	protein_coding	zinc finger protein 273 [Source:HGNC Symbol;Acc:HGNC:13067] && Q14593.3 RecName: Full=Zinc finger protein 273; AltName: Full=Zinc finger protein HZF9	zf-C2H2
ENSG00000117000	3539.93	2624.98	2880.96	1660.5	1161.69	1337.28	3015.29	1386.49	1.12046	7.14599e-08	4.59415e-06	RLF	1	40161387	40240921	+	6232	protein_coding	RLF zinc finger [Source:HGNC Symbol;Acc:HGNC:10025] && Q13129.2 RecName: Full=Zinc finger protein Rlf; AltName: Full=Rearranged L-myc fusion gene protein; AltName: Full=Zn-15-related protein	zf-C2H2
ENSG00000196428	1826.54	1151.81	1185.78	608.879	548.953	626.767	1388.04	594.866	1.22148	7.38397e-08	4.71281e-06	TSC22D2	3	150408298	150466422	+	11704	protein_coding	TSC22 domain family member 2 [Source:HGNC Symbol;Acc:HGNC:29095] && O75157.3 RecName: Full=TSC22 domain family protein 2; AltName: Full=TSC22-related-inducible leucine zipper protein 4	TSC22
ENSG00000159917	256.138	252.317	223.33	92.4994	107.278	111.665	243.929	103.814	1.2326	7.44403e-08	4.71281e-06	ZNF235	19	44228729	44305046	-	5989	protein_coding	zinc finger protein 235 [Source:HGNC Symbol;Acc:HGNC:12866] && Q14590.3 RecName: Full=Zinc finger protein 235; AltName: Full=Zinc finger protein 270; AltName: Full=Zinc finger protein 93 homolog; Short=Zfp-93; AltName: Full=Zinc finger protein HZF6	zf-C2H2
ENSG00000246705	84.5506	119.519	88.2687	212.838	278.342	283.666	97.4459	258.282	-1.39999	7.45142e-08	4.71281e-06	H2AJ	12	14774405	14778002	+	3332	protein_coding	H2A.J histone [Source:HGNC Symbol;Acc:HGNC:14456] && Q9BTM1.1 RecName: Full=Histone H2A.J; Short=H2a/j >Q3ZBX9.1 RecName: Full=Histone H2A.J; Short=H2a/j	-
ENSG00000113070	155.424	257.629	194.616	73.6403	54.1221	74.7438	202.556	67.5021	1.58757	7.45376e-08	4.71281e-06	HBEGF	5	140332843	140346603	-	2990	protein_coding	heparin binding EGF like growth factor [Source:HGNC Symbol;Acc:HGNC:3059] && Q99075.1 RecName: Full=Proheparin-binding EGF-like growth factor; Contains: RecName: Full=Heparin-binding EGF-like growth factor; Short=HB-EGF; Short=HBEGF; AltName: Full=Diphtheria toxin receptor; Short=DT-R; Flags: Precursor	-
ENSG00000152520	808.204	630.35	634.896	353.832	306.37	332.295	691.15	330.832	1.06148	7.75271e-08	4.88165e-06	PAN3	13	28138506	28295335	+	6352	protein_coding	poly(A) specific ribonuclease subunit PAN3 [Source:HGNC Symbol;Acc:HGNC:29991] && Q58A45.3 RecName: Full=PAB-dependent poly(A)-specific ribonuclease subunit PAN3; AltName: Full=PAB1P-dependent poly(A)-nuclease; AltName: Full=PAN deadenylation complex subunit 3; Short=hPan3	-
ENSG00000124201	4545.84	2561.24	3106.42	1467.42	1457.43	1414.73	3404.5	1446.53	1.23446	7.91975e-08	4.9664e-06	ZNFX1	20	49237946	49278426	-	9340	protein_coding	zinc finger NFX1-type containing 1 [Source:HGNC Symbol;Acc:HGNC:29271] && Q9P2E3.2 RecName: Full=NFX1-type zinc finger-containing protein 1	-
ENSG00000095574	1759.4	2438.18	2140.78	1149.51	952.936	990.58	2112.79	1031.01	1.03549	8.27347e-08	5.16704e-06	IKZF5	10	122990807	123008812	-	4928	protein_coding	IKAROS family zinc finger 5 [Source:HGNC Symbol;Acc:HGNC:14283] && Q9H5V7.1 RecName: Full=Zinc finger protein Pegasus; AltName: Full=Ikaros family zinc finger protein 5	zf-C2H2
ENSG00000152484	535.901	639.203	574.278	319.707	218.421	219.729	583.128	252.619	1.20709	9.08419e-08	5.65029e-06	USP12	13	27066156	27171811	-	5096	protein_coding	ubiquitin specific peptidase 12 [Source:HGNC Symbol;Acc:HGNC:20485] && O75317.2 RecName: Full=Ubiquitin carboxyl-terminal hydrolase 12; AltName: Full=Deubiquitinating enzyme 12; AltName: Full=Ubiquitin thioesterase 12; AltName: Full=Ubiquitin-hydrolyzing enzyme 1; AltName: Full=Ubiquitin-specific-processing protease 12	-
ENSG00000161960	111.905	39.8395	63.8087	247.862	244.516	266.556	71.8511	252.978	-1.82945	9.29225e-08	5.7563e-06	EIF4A1	17	7572824	7579006	+	5199	protein_coding	eukaryotic translation initiation factor 4A1 [Source:HGNC Symbol;Acc:HGNC:3282] && P60842.1 RecName: Full=Eukaryotic initiation factor 4A-I; Short=eIF-4A-I; Short=eIF4A-I; AltName: Full=ATP-dependent RNA helicase eIF4A-1 >P60843.1 RecName: Full=Eukaryotic initiation factor 4A-I; Short=eIF-4A-I; Short=eIF4A-I; AltName: Full=ATP-dependent RNA helicase eIF4A-1 >Q3SZ54.1 RecName: Full=Eukaryotic init…	-
ENSG00000087245	405.345	469.221	468.994	833.392	870.786	839.291	447.853	847.823	-0.919451	9.60557e-08	5.92641e-06	MMP2	16	55389700	55506691	+	4706	protein_coding	matrix metallopeptidase 2 [Source:HGNC Symbol;Acc:HGNC:7166] && P08253.2 RecName: Full=72 kDa type IV collagenase; AltName: Full=72 kDa gelatinase; AltName: Full=Gelatinase A; AltName: Full=Matrix metalloproteinase-2; Short=MMP-2; AltName: Full=TBE-1; Contains: RecName: Full=PEX; Flags: Precursor	-
ENSG00000169554	4918.85	4466.45	4644.21	2797.43	2306.96	2627.74	4676.51	2577.38	0.859362	9.68986e-08	5.9544e-06	ZEB2	2	144364364	144521057	-	26151	protein_coding	zinc finger E-box binding homeobox 2 [Source:HGNC Symbol;Acc:HGNC:14881] && O60315.1 RecName: Full=Zinc finger E-box-binding homeobox 2; AltName: Full=Smad-interacting protein 1; Short=SMADIP1; AltName: Full=Zinc finger homeobox protein 1b	zf-C2H2
ENSG00000136866	466.271	657.795	584.913	285.581	227.12	254.849	569.66	255.85	1.15592	1.0256e-07	6.27706e-06	ZFP37	9	113038377	113056759	-	6357	protein_coding	ZFP37 zinc finger protein [Source:HGNC Symbol;Acc:HGNC:12863] && Q9Y6Q3.3 RecName: Full=Zinc finger protein 37 homolog; Short=Zfp-37	zf-C2H2
ENSG00000093000	2546.46	1935.32	2022.74	1176.45	1013.82	1108.55	2168.17	1099.61	0.978936	1.09229e-07	6.65863e-06	NUP50	22	45163925	45188017	+	8236	protein_coding	nucleoporin 50 [Source:HGNC Symbol;Acc:HGNC:8065] && Q9UKX7.2 RecName: Full=Nuclear pore complex protein Nup50; AltName: Full=50 kDa nucleoporin; AltName: Full=Nuclear pore-associated protein 60 kDa-like; AltName: Full=Nucleoporin Nup50	-
ENSG00000171126	232.514	265.597	198.87	107.766	85.0491	82.8485	232.327	91.8879	1.33887	1.16242e-07	7.05802e-06	KCNG3	2	42442017	42493982	-	3709	protein_coding	potassium voltage-gated channel modifier subfamily G member 3 [Source:HGNC Symbol;Acc:HGNC:18306] && Q8TAE7.1 RecName: Full=Potassium voltage-gated channel subfamily G member 3; AltName: Full=Voltage-gated potassium channel subunit Kv10.1; AltName: Full=Voltage-gated potassium channel subunit Kv6.3	-
ENSG00000115648	147.963	186.803	169.093	328.687	378.855	407.939	167.953	371.827	-1.1432	1.27223e-07	7.69425e-06	MLPH	2	237485428	237555322	+	7435	protein_coding	melanophilin [Source:HGNC Symbol;Acc:HGNC:29643] && Q9BV36.1 RecName: Full=Melanophilin; AltName: Full=Exophilin-3; AltName: Full=Slp homolog lacking C2 domains a; Short=SlaC2-a; AltName: Full=Synaptotagmin-like protein 2a	-
ENSG00000143322	8855.43	4373.5	5229.12	2328.65	2263.46	2547.59	6152.68	2379.9	1.37009	1.32814e-07	8.00072e-06	ABL2	1	179099330	179229684	-	16689	protein_coding	ABL proto-oncogene 2, non-receptor tyrosine kinase [Source:HGNC Symbol;Acc:HGNC:77] && P42684.1 RecName: Full=Abelson tyrosine-protein kinase 2; AltName: Full=Abelson murine leukemia viral oncogene homolog 2; AltName: Full=Abelson-related gene protein; AltName: Full=Tyrosine-protein kinase ARG	-
ENSG00000129173	466.271	555.983	507.279	267.619	225.187	257.551	509.844	250.119	1.0281	1.38359e-07	8.30207e-06	E2F8	11	19224063	19241620	-	4134	protein_coding	E2F transcription factor 8 [Source:HGNC Symbol;Acc:HGNC:24727] && A0AVK6.1 RecName: Full=Transcription factor E2F8; Short=E2F-8	E2F
ENSG00000164023	487.409	420.528	420.074	216.431	188.461	230.535	442.67	211.809	1.06189	1.40976e-07	8.42604e-06	SGMS2	4	107824563	107915047	+	7635	protein_coding	sphingomyelin synthase 2 [Source:HGNC Symbol;Acc:HGNC:28395] && Q8NHU3.1 RecName: Full=Phosphatidylcholine:ceramide cholinephosphotransferase 2; AltName: Full=Sphingomyelin synthase 2	-
ENSG00000261504	33.5715	61.0873	51.0469	160.751	136.272	151.289	48.5686	149.437	-1.60869	1.53282e-07	9.12593e-06	LINC01686	1	182615254	182616629	+	1376	lncRNA	long intergenic non-protein coding RNA 1686 [Source:HGNC Symbol;Acc:HGNC:27643] && -	-
ENSG00000204291	2926.94	1961.88	2230.11	4563	5374.52	4796.21	2372.98	4911.24	-1.04988	1.64471e-07	9.75414e-06	COL15A1	9	98943179	99070792	+	6653	protein_coding	collagen type XV alpha 1 chain [Source:HGNC Symbol;Acc:HGNC:2192] && P39059.2 RecName: Full=Collagen alpha-1(XV) chain; Contains: RecName: Full=Restin; AltName: Full=Endostatin-XV; AltName: Full=Related to endostatin; AltName: Full=Restin-I; Contains: RecName: Full=Restin-2; AltName: Full=Restin-II; Contains: RecName: Full=Restin-3; AltName: Full=Restin-III; Contains: RecName: Full=Restin-4; AltN…	-
ENSG00000139372	1540.56	1776.84	1679.23	991.449	740.313	817.679	1665.55	849.814	0.970873	1.66936e-07	9.86212e-06	TDG	12	103965822	103988874	+	4885	protein_coding	thymine DNA glycosylase [Source:HGNC Symbol;Acc:HGNC:11700] && Q13569.2 RecName: Full=G/T mismatch-specific thymine DNA glycosylase; AltName: Full=Thymine-DNA glycosylase; Short=hTDG	-
ENSG00000183496	622.939	726.85	704.022	380.774	349.861	319.687	684.604	350.107	0.968246	1.69052e-07	9.9487e-06	MEX3B	15	82041778	82046119	-	4342	protein_coding	mex-3 RNA binding family member B [Source:HGNC Symbol;Acc:HGNC:25297] && Q6ZN04.1 RecName: Full=RNA-binding protein MEX3B; AltName: Full=RING finger and KH domain-containing protein 3; AltName: Full=RING finger protein 195	-
ENSG00000033030	997.199	1329.76	1338.92	646.597	586.645	597.05	1221.96	610.097	1.00273	1.7537e-07	1.0281e-05	ZCCHC8	12	122471599	122501073	-	9125	protein_coding	zinc finger CCHC-type containing 8 [Source:HGNC Symbol;Acc:HGNC:25265] && Q6NZY4.2 RecName: Full=Zinc finger CCHC domain-containing protein 8; AltName: Full=TRAMP-like complex RNA-binding factor ZCCHC8	-
ENSG00000260532	21.1376	7.08258	10.6348	46.6987	94.7137	92.7543	12.9517	78.0556	-2.62459	1.80756e-07	1.05371e-05	-	16	1111627	1113399	+	1773	lncRNA	novel transcript && -	-
ENSG00000120616	440.16	432.923	405.185	236.188	170.098	169.299	426.089	191.862	1.15043	1.81441e-07	1.05371e-05	EPC1	10	32267751	32378798	-	11286	protein_coding	enhancer of polycomb homolog 1 [Source:HGNC Symbol;Acc:HGNC:19876] && Q9H2F5.1 RecName: Full=Enhancer of polycomb homolog 1	-
ENSG00000171150	1096.67	1174.82	1077.3	613.369	539.288	648.38	1116.27	600.346	0.894822	1.81805e-07	1.05371e-05	SOCS5	2	46698952	46780245	+	7490	protein_coding	suppressor of cytokine signaling 5 [Source:HGNC Symbol;Acc:HGNC:16852] && O75159.1 RecName: Full=Suppressor of cytokine signaling 5; Short=SOCS-5; AltName: Full=Cytokine-inducible SH2 protein 6; Short=CIS-6; AltName: Full=Cytokine-inducible SH2-containing protein 5	-
ENSG00000152518	7572.25	6919.68	7202.94	3995.43	4517.27	3855.16	7231.62	4122.62	0.810739	1.90133e-07	1.09782e-05	ZFP36L2	2	43222402	43226606	-	3693	protein_coding	ZFP36 ring finger protein like 2 [Source:HGNC Symbol;Acc:HGNC:1108] && P47974.3 RecName: Full=mRNA decay activator protein ZFP36L2; AltName: Full=Butyrate response factor 2; AltName: Full=EGF-response factor 2; Short=ERF-2; AltName: Full=TPA-induced sequence 11d; AltName: Full=Zinc finger protein 36, C3H1 type-like 2; Short=ZFP36-like 2	zf-CCCH
ENSG00000277149	138.016	139.881	119.11	45.8007	36.7257	54.0316	132.336	45.5193	1.5379	1.99128e-07	1.14544e-05	TYW1B	7	72558744	72828200	-	3262	protein_coding	tRNA-yW synthesizing protein 1 homolog B [Source:HGNC Symbol;Acc:HGNC:33908] && Q6NUM6.3 RecName: Full=S-adenosyl-L-methionine-dependent tRNA 4-demethylwyosine synthase; AltName: Full=Radical S-adenosyl methionine and flavodoxin domain-containing protein 2; AltName: Full=tRNA wybutosine-synthesizing protein 1 homolog B	-
ENSG00000116095	708.733	1010.15	862.481	422.982	426.212	413.342	860.456	420.845	1.03309	2.05984e-07	1.18043e-05	PLEKHA3	2	178480457	178516463	+	14205	protein_coding	pleckstrin homology domain containing A3 [Source:HGNC Symbol;Acc:HGNC:14338] && Q9HB20.2 RecName: Full=Pleckstrin homology domain-containing family A member 3; Short=PH domain-containing family A member 3; AltName: Full=Phosphatidylinositol-four-phosphate adapter protein 1; Short=FAPP-1; Short=Phosphoinositol 4-phosphate adapter protein 1	-
ENSG00000106299	1960.83	1844.13	1766.44	1116.28	983.863	1035.61	1857.13	1045.25	0.828968	2.07415e-07	1.1842e-05	WASL	7	123681943	123749003	-	4363	protein_coding	WASP like actin nucleation promoting factor [Source:HGNC Symbol;Acc:HGNC:12735] && O00401.2 RecName: Full=Neural Wiskott-Aldrich syndrome protein; Short=N-WASP	-
ENSG00000180257	382.964	409.905	447.724	221.819	188.461	160.294	413.531	190.191	1.12088	2.17338e-07	1.23624e-05	ZNF816	19	52949379	52962911	-	3310	protein_coding	zinc finger protein 816 [Source:HGNC Symbol;Acc:HGNC:26995] && Q0VGE8.2 RecName: Full=Zinc finger protein 816	zf-C2H2
ENSG00000236956	109.418	144.308	115.919	47.5968	40.5916	34.22	123.215	40.8028	1.59753	2.28121e-07	1.29277e-05	NF1P8	2	131189834	131198007	-	1596	unprocessed_pseudogene	neurofibromin 1 pseudogene 8 [Source:HGNC Symbol;Acc:HGNC:7767] && P21359.2 RecName: Full=Neurofibromin; AltName: Full=Neurofibromatosis-related protein NF-1; Contains: RecName: Full=Neurofibromin truncated	-
ENSG00000178229	384.208	268.253	276.504	123.931	140.138	127.875	309.655	130.648	1.24278	2.4003e-07	1.35524e-05	ZNF543	19	57320472	57330770	+	3690	protein_coding	zinc finger protein 543 [Source:HGNC Symbol;Acc:HGNC:25281] && Q08ER8.3 RecName: Full=Zinc finger protein 543	zf-C2H2
ENSG00000118496	1161.33	1209.35	1063.48	682.519	513.194	552.924	1144.72	582.879	0.973586	2.42866e-07	1.36621e-05	FBXO30	6	145793502	145814795	-	9051	protein_coding	F-box protein 30 [Source:HGNC Symbol;Acc:HGNC:15600] && Q8TB52.3 RecName: Full=F-box only protein 30	-
ENSG00000175213	371.774	401.937	427.518	133.81	208.757	180.105	400.41	174.224	1.20189	2.45684e-07	1.377e-05	ZNF408	11	46701030	46705912	+	2866	protein_coding	zinc finger protein 408 [Source:HGNC Symbol;Acc:HGNC:20041] && Q9H9D4.1 RecName: Full=Zinc finger protein 408; AltName: Full=PR domain zinc finger protein 17	zf-C2H2
ENSG00000178502	524.711	362.982	323.297	166.14	158.501	175.603	403.663	166.748	1.27327	2.50522e-07	1.39899e-05	KLHL11	17	41848518	41865423	-	7402	protein_coding	kelch like family member 11 [Source:HGNC Symbol;Acc:HGNC:19008] && Q9NVR0.1 RecName: Full=Kelch-like protein 11; Flags: Precursor	-
ENSG00000177374	299.657	252.317	283.949	488.54	616.606	606.055	278.641	570.4	-1.03514	2.58472e-07	1.43814e-05	HIC1	17	2054154	2063241	+	8108	protein_coding	HIC ZBTB transcriptional repressor 1 [Source:HGNC Symbol;Acc:HGNC:4909] && Q14526.5 RecName: Full=Hypermethylated in cancer 1 protein; Short=Hic-1; AltName: Full=Zinc finger and BTB domain-containing protein 29	ZBTB
ENSG00000172845	5004.65	4883.44	4932.41	3120.73	2711.91	2798.84	4940.17	2877.16	0.779849	2.62409e-07	1.45476e-05	SP3	2	173880850	173965373	-	16892	protein_coding	Sp3 transcription factor [Source:HGNC Symbol;Acc:HGNC:11208] && Q02447.3 RecName: Full=Transcription factor Sp3; AltName: Full=SPR-2	zf-C2H2
ENSG00000173889	2986.62	2394.8	2263.08	1434.19	1308.6	1255.34	2548.17	1332.71	0.934749	2.79617e-07	1.54456e-05	PHC3	3	170086732	170181749	-	16919	protein_coding	polyhomeotic homolog 3 [Source:HGNC Symbol;Acc:HGNC:15682] && Q8NDX5.1 RecName: Full=Polyhomeotic-like protein 3; AltName: Full=Early development regulatory protein 3; AltName: Full=Homolog of polyhomeotic 3; Short=hPH3	-
ENSG00000170681	830.585	899.488	877.369	503.807	460.038	477.279	869.147	480.375	0.855695	2.8935e-07	1.59257e-05	CAVIN4	9	100578079	100588389	+	3098	protein_coding	caveolae associated protein 4 [Source:HGNC Symbol;Acc:HGNC:33742] && Q5BKX8.2 RecName: Full=Muscle-related coiled-coil protein; AltName: Full=Muscle-restricted coiled-coil protein	-
ENSG00000125812	1066.83	1151.81	1187.9	683.418	536.389	574.536	1135.51	598.114	0.924854	2.98864e-07	1.63904e-05	GZF1	20	23362182	23373062	+	5462	protein_coding	GDNF inducible zinc finger protein 1 [Source:HGNC Symbol;Acc:HGNC:15808] && Q9H116.1 RecName: Full=GDNF-inducible zinc finger protein 1; AltName: Full=Zinc finger and BTB domain-containing protein 23; AltName: Full=Zinc finger protein 336	ZBTB
ENSG00000197372	397.885	462.139	459.422	220.921	168.165	226.933	439.815	205.34	1.09895	3.03356e-07	1.65773e-05	ZNF675	19	23525631	23687220	-	6785	protein_coding	zinc finger protein 675 [Source:HGNC Symbol;Acc:HGNC:30768] && Q14593.3 RecName: Full=Zinc finger protein 273; AltName: Full=Zinc finger protein HZF9	zf-C2H2
ENSG00000163877	651.537	749.869	698.705	398.735	350.827	363.813	700.037	371.125	0.916081	3.07456e-07	1.67259e-05	SNIP1	1	37534449	37554293	-	5718	protein_coding	Smad nuclear interacting protein 1 [Source:HGNC Symbol;Acc:HGNC:30587] && Q8TAD8.1 RecName: Full=Smad nuclear-interacting protein 1; AltName: Full=FHA domain-containing protein SNIP1	-
ENSG00000142867	976.062	1507.7	1294.25	639.413	483.233	592.547	1259.34	571.731	1.13983	3.08261e-07	1.67259e-05	BCL10	1	85265776	85276632	-	4346	protein_coding	BCL10 immune signaling adaptor [Source:HGNC Symbol;Acc:HGNC:989] && O95999.1 RecName: Full=B-cell lymphoma/leukemia 10; AltName: Full=B-cell CLL/lymphoma 10; Short=Bcl-10; AltName: Full=CARD-containing molecule enhancing NF-kappa-B; AltName: Full=CARD-like apoptotic protein; Short=hCLAP; AltName: Full=CED-3/ICH-1 prodomain homologous E10-like regulator; Short=CIPER; AltName: Full=Cellular homolog…	-
ENSG00000174013	733.6	808.3	775.275	432.861	358.559	428.651	772.392	406.69	0.925477	3.11823e-07	1.68594e-05	FBXO45	3	196568611	196589059	+	5976	protein_coding	F-box protein 45 [Source:HGNC Symbol;Acc:HGNC:29148] && P0C2W1.1 RecName: Full=F-box/SPRY domain-containing protein 1; AltName: Full=F-box only protein 45; Short=hFbxo45	-
ENSG00000175895	287.223	500.207	407.312	175.12	160.433	144.985	398.248	160.179	1.31646	3.1554e-07	1.69724e-05	PLEKHF2	8	95133785	95156685	+	3157	protein_coding	pleckstrin homology and FYVE domain containing 2 [Source:HGNC Symbol;Acc:HGNC:20757] && Q9H8W4.1 RecName: Full=Pleckstrin homology domain-containing family F member 2; Short=PH domain-containing family F member 2; AltName: Full=Endoplasmic reticulum-associated apoptosis-involved protein containing PH and FYVE domains; Short=EAPF; AltName: Full=PH and FYVE domain-containing protein 2; AltName: Ful…	-
ENSG00000085433	677.648	579.887	531.739	330.483	264.812	271.059	596.424	288.785	1.04523	3.16131e-07	1.69724e-05	WDR47	1	108970214	109042113	-	4417	protein_coding	WD repeat domain 47 [Source:HGNC Symbol;Acc:HGNC:29141] && O94967.1 RecName: Full=WD repeat-containing protein 47; AltName: Full=Neuronal enriched MAP-interacting protein; Short=Nemitin	-
ENSG00000141526	890.268	708.258	835.894	1397.37	1621.73	1550.71	811.473	1523.27	-0.909522	3.2051e-07	1.71473e-05	SLC16A3	17	82217934	82261129	+	9236	protein_coding	solute carrier family 16 member 3 [Source:HGNC Symbol;Acc:HGNC:10924] && O15427.1 RecName: Full=Monocarboxylate transporter 4; Short=MCT 4; AltName: Full=Solute carrier family 16 member 3	-
ENSG00000259848	895.241	552.442	557.262	267.619	300.571	278.263	668.315	282.151	1.24265	3.24061e-07	1.72769e-05	-	2	94867486	94947341	-	8352	transcribed_unprocessed_pseudogene	pseudogene similar to part of asparagine synthetase (ASNS) && Q8WW24.1 RecName: Full=Tektin-4	-
ENSG00000152503	432.7	492.24	488.136	263.129	187.495	213.425	471.025	221.35	1.08952	3.3146e-07	1.761e-05	TRIM36	5	115124762	115180546	-	6061	protein_coding	tripartite motif containing 36 [Source:HGNC Symbol;Acc:HGNC:16280] && Q9NQ86.2 RecName: Full=E3 ubiquitin-protein ligase TRIM36; AltName: Full=RING finger protein 98; AltName: Full=Tripartite motif-containing protein 36; AltName: Full=Zinc-binding protein Rbcc728	-
ENSG00000119541	843.019	1011.04	877.369	526.258	461.005	447.562	910.476	478.275	0.929412	3.35758e-07	1.77766e-05	VPS4B	18	63389190	63422483	-	4315	protein_coding	vacuolar protein sorting 4 homolog B [Source:HGNC Symbol;Acc:HGNC:10895] && O75351.2 RecName: Full=Vacuolar protein sorting-associated protein 4B; AltName: Full=Cell migration-inducing gene 1 protein; AltName: Full=Suppressor of K(+) transport growth defect 1; Short=Protein SKD1	-
ENSG00000241343	44.7621	54.89	52.1104	133.81	132.406	139.582	50.5875	135.266	-1.41367	3.4395e-07	1.81475e-05	RPL36A	X	101390824	101396155	+	3965	protein_coding	ribosomal protein L36a [Source:HGNC Symbol;Acc:HGNC:10359] && P83883.2 RecName: Full=60S ribosomal protein L36a; AltName: Full=60S ribosomal protein L44 >P83884.2 RecName: Full=60S ribosomal protein L36a; AltName: Full=60S ribosomal protein L44 >P83881.2 RecName: Full=60S ribosomal protein L36a; AltName: Full=60S ribosomal protein L44; AltName: Full=Cell growth-inhibiting gene 15 protein; AltName…	-
ENSG00000175105	523.467	610.873	436.026	272.11	179.763	225.132	523.455	225.668	1.21385	3.47359e-07	1.82644e-05	ZNF654	3	88059255	88144660	+	6800	protein_coding	zinc finger protein 654 [Source:HGNC Symbol;Acc:HGNC:25612] && Q8IZM8.3 RecName: Full=Zinc finger protein 654; AltName: Full=Melanoma-associated antigen	zf-C2H2
ENSG00000117569	1809.13	2455	2033.37	1207.88	869.82	963.564	2099.17	1013.75	1.05037	3.79356e-07	1.98143e-05	PTBP2	1	96721665	96823738	+	14681	protein_coding	polypyrimidine tract binding protein 2 [Source:HGNC Symbol;Acc:HGNC:17662] && Q9UKA9.1 RecName: Full=Polypyrimidine tract-binding protein 2; AltName: Full=Neural polypyrimidine tract-binding protein; AltName: Full=Neurally-enriched homolog of PTB; AltName: Full=PTB-like protein	-
ENSG00000146872	1300.59	1298.77	1308.08	772.325	757.71	739.333	1302.48	756.456	0.783927	3.79426e-07	1.98143e-05	TLK2	17	62458658	62615481	+	14835	protein_coding	tousled like kinase 2 [Source:HGNC Symbol;Acc:HGNC:11842] && Q86UE8.2 RecName: Full=Serine/threonine-protein kinase tousled-like 2; AltName: Full=HsHPK; AltName: Full=PKU-alpha; AltName: Full=Tousled-like kinase 2	-
ENSG00000183337	903.945	629.465	702.959	349.342	367.257	368.316	745.456	361.638	1.0422	3.97604e-07	2.0693e-05	BCOR	X	40049815	40177329	-	9965	protein_coding	BCL6 corepressor [Source:HGNC Symbol;Acc:HGNC:20893] && Q6W2J9.1 RecName: Full=BCL-6 corepressor; Short=BCoR	-
ENSG00000152192	312.091	333.767	330.742	662.762	652.365	554.725	325.533	623.284	-0.936303	4.03418e-07	2.09244e-05	POU4F1	13	78598362	78603552	-	4539	protein_coding	POU class 4 homeobox 1 [Source:HGNC Symbol;Acc:HGNC:9218] && Q01851.4 RecName: Full=POU domain, class 4, transcription factor 1; AltName: Full=Brain-specific homeobox/POU domain protein 3A; Short=Brain-3A; Short=Brn-3A; AltName: Full=Homeobox/POU domain protein RDC-1; AltName: Full=Oct-T1	Pou
ENSG00000172795	2312.71	2060.15	1750.48	1142.32	831.161	1051.82	2041.11	1008.43	1.01687	4.33981e-07	2.24336e-05	DCP2	5	112976702	113022195	+	11371	protein_coding	decapping mRNA 2 [Source:HGNC Symbol;Acc:HGNC:24452] && Q8IU60.2 RecName: Full=m7GpppN-mRNA hydrolase; AltName: Full=Nucleoside diphosphate-linked moiety X motif 20; Short=Nudix motif 20; AltName: Full=mRNA-decapping enzyme 2; Short=hDpc	-
ENSG00000182504	1520.67	1351.89	1396.35	838.781	661.063	791.563	1422.97	763.802	0.897062	4.39638e-07	2.26495e-05	CEP97	3	101724593	101770562	+	8882	protein_coding	centrosomal protein 97 [Source:HGNC Symbol;Acc:HGNC:26244] && Q8IW35.1 RecName: Full=Centrosomal protein of 97 kDa; Short=Cep97; AltName: Full=Leucine-rich repeat and IQ domain-containing protein 2	-
ENSG00000107951	445.134	638.318	591.294	297.255	229.053	228.734	558.248	251.681	1.15045	4.77443e-07	2.45146e-05	MTPAP	10	30309801	30374448	-	8341	protein_coding	mitochondrial poly(A) polymerase [Source:HGNC Symbol;Acc:HGNC:25532] && Q9NVV4.1 RecName: Full=Poly(A) RNA polymerase, mitochondrial; Short=PAP; AltName: Full=PAP-associated domain-containing protein 1; AltName: Full=Polynucleotide adenylyltransferase; AltName: Full=Terminal uridylyltransferase 1; Short=TUTase 1; AltName: Full=mtPAP; Flags: Precursor	-
ENSG00000156735	1248.36	1018.12	1035.83	650.19	475.502	486.285	1100.77	537.325	1.03387	4.84728e-07	2.48054e-05	BAG4	8	38176533	38213301	+	4809	protein_coding	BAG cochaperone 4 [Source:HGNC Symbol;Acc:HGNC:940] && O95429.1 RecName: Full=BAG family molecular chaperone regulator 4; Short=BAG-4; AltName: Full=Bcl-2-associated athanogene 4; AltName: Full=Silencer of death domains	-
ENSG00000104447	2280.38	1359.86	1530.34	820.819	715.185	787.961	1723.53	774.655	1.15294	4.90523e-07	2.50183e-05	TRPS1	8	115408496	115809673	-	11046	protein_coding	transcriptional repressor GATA binding 1 [Source:HGNC Symbol;Acc:HGNC:12340] && Q9UHF7.2 RecName: Full=Zinc finger transcription factor Trps1; AltName: Full=Tricho-rhino-phalangeal syndrome type I protein; AltName: Full=Zinc finger protein GC79	zf-GATA
ENSG00000266265	106.932	105.353	72.3165	229.901	304.437	208.022	94.8672	247.453	-1.38275	5.02698e-07	2.55541e-05	KLF14	7	130730697	130734207	-	3511	protein_coding	Kruppel like factor 14 [Source:HGNC Symbol;Acc:HGNC:23025] && Q8TD94.1 RecName: Full=Krueppel-like factor 14; AltName: Full=Basic transcription element-binding protein 5; Short=BTE-binding protein 5; AltName: Full=Transcription factor BTEB5	zf-C2H2
ENSG00000104356	432.7	469.221	456.232	244.27	235.818	235.938	452.718	238.675	0.924141	5.20312e-07	2.63207e-05	POP1	8	98117293	98159835	+	4857	protein_coding	POP1 homolog, ribonuclease P/MRP subunit [Source:HGNC Symbol;Acc:HGNC:30129] && Q99575.2 RecName: Full=Ribonucleases P/MRP protein subunit POP1; Short=hPOP1	-
ENSG00000119969	1868.82	1863.6	1702.63	1073.17	1073.74	1023.9	1811.68	1056.94	0.777457	5.21219e-07	2.63207e-05	HELLS	10	94501434	94613905	+	10150	protein_coding	helicase, lymphoid specific [Source:HGNC Symbol;Acc:HGNC:4861] && Q9NRZ9.1 RecName: Full=Lymphoid-specific helicase; AltName: Full=Proliferation-associated SNF2-like protein; AltName: Full=SWI/SNF2-related matrix-associated actin-dependent regulator of chromatin subfamily A member 6	-
ENSG00000147180	593.097	671.96	610.436	357.425	306.37	333.195	625.165	332.33	0.912046	5.96438e-07	3.002e-05	ZNF711	X	85243991	85273362	+	5045	protein_coding	zinc finger protein 711 [Source:HGNC Symbol;Acc:HGNC:13128] && Q9Y462.2 RecName: Full=Zinc finger protein 711; AltName: Full=Zinc finger protein 6	zf-C2H2
ENSG00000198625	3496.41	2616.13	2702.3	1618.29	1588.87	1471.46	2938.28	1559.54	0.9135	6.07718e-07	3.04875e-05	MDM4	1	204516379	204558120	+	11008	protein_coding	MDM4 regulator of p53 [Source:HGNC Symbol;Acc:HGNC:6974] && O15151.2 RecName: Full=Protein Mdm4; AltName: Full=Double minute 4 protein; AltName: Full=Mdm2-like p53-binding protein; AltName: Full=Protein Mdmx; AltName: Full=p53-binding protein Mdm4	-
ENSG00000214193	606.775	437.35	391.36	926.79	1178.12	1003.19	478.495	1036.03	-1.1161	6.14897e-07	3.07044e-05	SH3D21	1	36306368	36329340	+	8142	protein_coding	SH3 domain containing 21 [Source:HGNC Symbol;Acc:HGNC:26236] && A4FU49.2 RecName: Full=SH3 domain-containing protein 21	-
ENSG00000066654	1243.39	1343.92	1166.64	724.728	584.712	711.417	1251.32	673.619	0.893412	6.16055e-07	3.07044e-05	THUMPD1	16	20702816	20742084	-	6501	protein_coding	THUMP domain containing 1 [Source:HGNC Symbol;Acc:HGNC:23807] && Q9NXG2.2 RecName: Full=THUMP domain-containing protein 1	-
ENSG00000180628	1510.72	1456.36	1411.24	888.173	579.88	691.605	1459.44	719.886	1.0192	6.25931e-07	3.10679e-05	PCGF5	10	91163012	91284337	+	8312	protein_coding	polycomb group ring finger 5 [Source:HGNC Symbol;Acc:HGNC:28264] && Q86SE9.1 RecName: Full=Polycomb group RING finger protein 5; AltName: Full=RING finger protein 159	-
ENSG00000089902	2551.44	2140.71	2330.08	1443.17	1210.02	1216.61	2340.74	1289.93	0.859292	6.27409e-07	3.10679e-05	RCOR1	14	102592649	102730561	+	6199	protein_coding	REST corepressor 1 [Source:HGNC Symbol;Acc:HGNC:17441] && Q9UKL0.1 RecName: Full=REST corepressor 1; AltName: Full=Protein CoREST	MYB
ENSG00000230630	207.646	497.551	409.439	1145.91	964.534	950.957	371.546	1020.47	-1.45477	6.31143e-07	3.1152e-05	DNM3OS	1	172138397	172144840	-	3195	lncRNA	DNM3 opposite strand/antisense RNA [Source:HGNC Symbol;Acc:HGNC:41228] && -	-
ENSG00000160201	82.0638	92.0736	61.6817	267.619	179.763	189.111	78.6064	212.164	-1.43062	6.34969e-07	3.12153e-05	U2AF1	21	43092956	43107570	-	11095	protein_coding	U2 small nuclear RNA auxiliary factor 1 [Source:HGNC Symbol;Acc:HGNC:12453] && A1A4K8.1 RecName: Full=Splicing factor U2AF 35 kDa subunit; AltName: Full=U2 auxiliary factor 35 kDa subunit; AltName: Full=U2 snRNP auxiliary factor small subunit	-
ENSG00000144228	973.575	1142.07	1104.95	595.408	393.352	555.625	1073.53	514.795	1.06023	6.36505e-07	3.12153e-05	SPOPL	2	138501770	138573547	+	6499	protein_coding	speckle type BTB/POZ protein like [Source:HGNC Symbol;Acc:HGNC:27934] && Q6IQ16.1 RecName: Full=Speckle-type POZ protein-like; AltName: Full=HIB homolog 2; AltName: Full=Roadkill homolog 2	-
ENSG00000040199	1005.9	683.469	681.689	396.939	288.974	364.714	790.354	350.209	1.17275	6.49567e-07	3.17541e-05	PHLPP2	16	71637835	71724701	-	12493	protein_coding	PH domain and leucine rich repeat protein phosphatase 2 [Source:HGNC Symbol;Acc:HGNC:29149] && Q6ZVD8.3 RecName: Full=PH domain leucine-rich repeat-containing protein phosphatase 2; AltName: Full=PH domain leucine-rich repeat-containing protein phosphatase-like; Short=PHLPP-like	-
ENSG00000156671	2792.65	2646.23	2578.93	1642.54	1435.2	1600.24	2672.61	1559.33	0.777131	6.65941e-07	3.24508e-05	SAMD8	10	75099586	75182123	+	7308	protein_coding	sterile alpha motif domain containing 8 [Source:HGNC Symbol;Acc:HGNC:26320] && Q9DA37.1 RecName: Full=Sphingomyelin synthase-related protein 1; Short=SMSr; AltName: Full=Ceramide phosphoethanolamine synthase; Short=CPE synthase; AltName: Full=Sterile alpha motif domain-containing protein 8; Short=SAM domain-containing protein 8	-
ENSG00000151151	1177.49	885.323	948.622	552.302	421.379	513.301	1003.81	495.661	1.0169	6.69401e-07	3.25159e-05	IPMK	10	58191517	58267894	-	6093	protein_coding	inositol polyphosphate multikinase [Source:HGNC Symbol;Acc:HGNC:20739] && Q8NFU5.1 RecName: Full=Inositol polyphosphate multikinase; AltName: Full=Inositol 1,3,4,6-tetrakisphosphate 5-kinase	-
ENSG00000167232	612.991	488.698	488.136	287.377	250.315	257.551	529.942	265.081	0.997826	6.88043e-07	3.33157e-05	ZNF91	19	23304991	23395471	-	10308	protein_coding	zinc finger protein 91 [Source:HGNC Symbol;Acc:HGNC:13166] && Q05481.2 RecName: Full=Zinc finger protein 91; AltName: Full=Zinc finger protein HPF7; AltName: Full=Zinc finger protein HTF10	zf-C2H2
ENSG00000152193	247.435	393.083	337.123	145.484	129.507	144.084	325.88	139.692	1.22451	6.92741e-07	3.34373e-05	OBI1	13	78614289	78659155	-	3507	protein_coding	ORC ubiquitin ligase 1 [Source:HGNC Symbol;Acc:HGNC:20308] && Q5W0B1.1 RecName: Full=RING finger protein 219	-
ENSG00000111300	3062.47	2848.08	2818.22	1812.27	1472.9	1671.38	2909.59	1652.18	0.816222	7.05254e-07	3.39342e-05	NAA25	12	112026689	112108796	-	9902	protein_coding	N-alpha-acetyltransferase 25, NatB auxiliary subunit [Source:HGNC Symbol;Acc:HGNC:25783] && Q14CX7.1 RecName: Full=N-alpha-acetyltransferase 25, NatB auxiliary subunit; AltName: Full=Mitochondrial distribution and morphology protein 20; AltName: Full=N-terminal acetyltransferase B complex subunit MDM20; Short=NatB complex subunit MDM20; AltName: Full=N-terminal acetyltransferase B complex subunit…	-
ENSG00000110066	958.654	1003.96	989.035	598.103	416.547	485.384	983.882	500.011	0.976281	7.17148e-07	3.43984e-05	KMT5B	11	68154863	68213828	-	8632	protein_coding	lysine methyltransferase 5B [Source:HGNC Symbol;Acc:HGNC:24283] && Q4FZB7.4 RecName: Full=Histone-lysine N-methyltransferase KMT5B; AltName: Full=Lysine N-methyltransferase 5B; AltName: Full=Lysine-specific methyltransferase 5B; AltName: Full=Suppressor of variegation 4-20 homolog 1; Short=Su(var)4-20 homolog 1; Short=Suv4-20h1	-
ENSG00000213096	557.039	671.075	562.58	327.789	226.153	297.174	596.898	283.705	1.07325	7.75733e-07	3.70922e-05	ZNF254	19	24033405	24129968	+	7609	protein_coding	zinc finger protein 254 [Source:HGNC Symbol;Acc:HGNC:13047] && O75437.3 RecName: Full=Zinc finger protein 254; AltName: Full=Bone marrow zinc finger 5; Short=BMZF-5; AltName: Full=Hematopoietic cell-derived zinc finger protein 1; Short=HD-ZNF1; AltName: Full=Zinc finger protein 539; AltName: Full=Zinc finger protein 91-like	zf-C2H2
ENSG00000202111	156.667	47.8074	48.92	5.38831	4.83233	18.9111	84.4649	9.71057	3.11054	7.79213e-07	3.71425e-05	VTRNA1-2	5	140718925	140719013	+	89	misc_RNA	vault RNA 1-2 [Source:HGNC Symbol;Acc:HGNC:12655] && -	-
ENSG00000197808	317.065	359.441	317.98	174.222	164.299	131.477	331.495	156.666	1.08254	8.21074e-07	3.90163e-05	ZNF461	19	36636618	36666853	-	4778	protein_coding	zinc finger protein 461 [Source:HGNC Symbol;Acc:HGNC:21629] && Q8TAF7.2 RecName: Full=Zinc finger protein 461; AltName: Full=Gonadotropin-inducible ovary transcription repressor 1; Short=GIOT-1	zf-C2H2
ENSG00000183160	627.912	694.093	638.087	1083.05	1192.62	1157.18	653.364	1144.28	-0.807744	8.36312e-07	3.96174e-05	TMEM119	12	108589851	108598320	-	3184	protein_coding	transmembrane protein 119 [Source:HGNC Symbol;Acc:HGNC:27884] && Q4V9L6.1 RecName: Full=Transmembrane protein 119; AltName: Full=Osteoblast induction factor; Short=OBIF; Flags: Precursor	-
ENSG00000134758	574.446	990.676	805.053	395.143	274.477	330.494	790.059	333.371	1.24572	8.42341e-07	3.97798e-05	RNF138	18	32091874	32131561	+	3776	protein_coding	ring finger protein 138 [Source:HGNC Symbol;Acc:HGNC:17765] && Q8WVD3.1 RecName: Full=E3 ubiquitin-protein ligase RNF138; AltName: Full=Nemo-like kinase-associated RING finger protein; Short=NLK-associated RING finger protein; Short=hNARF; AltName: Full=RING finger protein 138	-
ENSG00000119844	739.817	895.947	857.163	492.132	384.654	340.399	830.976	405.729	1.03477	8.50978e-07	4.0064e-05	AFTPH	2	64524299	64593005	+	6514	protein_coding	aftiphilin [Source:HGNC Symbol;Acc:HGNC:25951] && Q6ULP2.2 RecName: Full=Aftiphilin	-
ENSG00000107105	421.509	475.418	473.248	253.251	220.354	239.54	456.725	237.715	0.942587	8.59567e-07	4.03443e-05	ELAVL2	9	23690104	23826337	-	5140	protein_coding	ELAV like RNA binding protein 2 [Source:HGNC Symbol;Acc:HGNC:3313] && Q5R9Z6.1 RecName: Full=ELAV-like protein 2 >Q12926.2 RecName: Full=ELAV-like protein 2; AltName: Full=ELAV-like neuronal protein 1; AltName: Full=Hu-antigen B; Short=HuB; AltName: Full=Nervous system-specific RNA-binding protein Hel-N1	-
ENSG00000127334	3700.33	2682.53	2595.95	1631.76	1370.45	1525.49	2992.94	1509.23	0.987337	8.6501e-07	4.04756e-05	DYRK2	12	67648338	67665406	+	9470	protein_coding	dual specificity tyrosine phosphorylation regulated kinase 2 [Source:HGNC Symbol;Acc:HGNC:3093] && Q92630.3 RecName: Full=Dual specificity tyrosine-phosphorylation-regulated kinase 2	-
ENSG00000250571	124.339	123.06	128.681	231.697	325.699	280.064	125.36	279.154	-1.15463	8.69046e-07	4.05405e-05	GLI4	8	143267433	143276931	+	3057	protein_coding	GLI family zinc finger 4 [Source:HGNC Symbol;Acc:HGNC:4320] && P10075.2 RecName: Full=Zinc finger protein GLI4; AltName: Full=Krueppel-related zinc finger protein 4; AltName: Full=Protein HKR4	zf-C2H2
novel.292	41.0319	79.6791	76.5704	10.7766	18.3629	11.7069	65.7605	13.6154	2.28242	8.84022e-07	4.11137e-05	-	9	98026951	98030641	+	3691	-	- && Q8WTZ3.1 RecName: Full=Zinc finger protein ENSP00000375192 && -	-
ENSG00000186130	1188.68	1423.6	1307.01	773.223	575.048	700.61	1306.43	682.96	0.935929	9.20622e-07	4.26862e-05	ZBTB6	9	122908056	122913323	-	4099	protein_coding	zinc finger and BTB domain containing 6 [Source:HGNC Symbol;Acc:HGNC:16764] && Q15916.1 RecName: Full=Zinc finger and BTB domain-containing protein 6; AltName: Full=Zinc finger protein 482; AltName: Full=Zinc finger protein with interaction domain	ZBTB
ENSG00000166068	2069	1951.25	1822.8	1211.47	947.137	1061.72	1947.68	1073.44	0.859229	9.24577e-07	4.27401e-05	SPRED1	15	38252836	38357249	+	7750	protein_coding	sprouty related EVH1 domain containing 1 [Source:HGNC Symbol;Acc:HGNC:20249] && Q7Z699.2 RecName: Full=Sprouty-related, EVH1 domain-containing protein 1; Short=Spred-1; Short=hSpred1	-
ENSG00000077458	451.351	671.075	505.152	291.867	203.924	212.524	542.526	236.105	1.20134	9.72938e-07	4.48402e-05	FAM76B	11	95768953	95790409	-	6031	protein_coding	family with sequence similarity 76 member B [Source:HGNC Symbol;Acc:HGNC:28492] && Q5HYJ3.3 RecName: Full=Protein FAM76B	-
ENSG00000136630	101.958	90.3029	130.808	231.697	270.611	241.341	107.69	247.883	-1.20445	9.79784e-07	4.502e-05	HLX	1	220879431	220885059	+	5629	protein_coding	H2.0 like homeobox [Source:HGNC Symbol;Acc:HGNC:4978] && Q14774.3 RecName: Full=H2.0-like homeobox protein; AltName: Full=Homeobox protein HB24; AltName: Full=Homeobox protein HLX1	Homeobox
ENSG00000088179	908.918	710.914	798.672	456.21	378.855	425.949	806.168	420.338	0.938237	9.83714e-07	4.50653e-05	PTPN4	2	119759922	119984899	+	13276	protein_coding	protein tyrosine phosphatase non-receptor type 4 [Source:HGNC Symbol;Acc:HGNC:9656] && P29074.1 RecName: Full=Tyrosine-protein phosphatase non-receptor type 4; AltName: Full=Protein-tyrosine phosphatase MEG1; Short=MEG; Short=PTPase-MEG1	-
ENSG00000148154	9130.22	11817.3	10317.9	6410.29	5124.21	5306.81	10421.8	5613.77	0.892628	1.00245e-06	4.57863e-05	UGCG	9	111896814	111935369	+	4567	protein_coding	UDP-glucose ceramide glucosyltransferase [Source:HGNC Symbol;Acc:HGNC:12524] && Q16739.1 RecName: Full=Ceramide glucosyltransferase; AltName: Full=GLCT-1; AltName: Full=Glucosylceramide synthase; Short=GCS; AltName: Full=UDP-glucose ceramide glucosyltransferase; AltName: Full=UDP-glucose:N-acylsphingosine D-glucosyltransferase	-
ENSG00000102753	937.516	990.676	962.448	591.816	526.724	524.107	963.547	547.549	0.815499	1.01012e-06	4.59994e-05	KPNA3	13	49699320	49792682	-	4222	protein_coding	karyopherin subunit alpha 3 [Source:HGNC Symbol;Acc:HGNC:6396] && O00505.2 RecName: Full=Importin subunit alpha-4; AltName: Full=Importin alpha Q2; Short=Qip2; AltName: Full=Karyopherin subunit alpha-3; AltName: Full=SRP1-gamma	-
ENSG00000121454	37.3017	15.9358	37.2217	101.48	124.674	99.058	30.1531	108.404	-1.86319	1.05142e-06	4.7738e-05	LHX4	1	180230264	180278984	+	6085	protein_coding	LIM homeobox 4 [Source:HGNC Symbol;Acc:HGNC:21734] && Q969G2.2 RecName: Full=LIM/homeobox protein Lhx4; Short=LIM homeobox protein 4	Homeobox
ENSG00000256087	685.108	764.034	772.085	441.842	283.175	332.295	740.409	352.437	1.0708	1.05635e-06	4.78202e-05	ZNF432	19	52031378	52095738	-	5986	protein_coding	zinc finger protein 432 [Source:HGNC Symbol;Acc:HGNC:20810] && -	zf-C2H2
ENSG00000147050	973.575	937.557	903.956	561.282	540.255	511.499	938.363	537.679	0.803228	1.06341e-06	4.79976e-05	KDM6A	X	44873188	45112779	+	27742	protein_coding	lysine demethylase 6A [Source:HGNC Symbol;Acc:HGNC:12637] && O15550.2 RecName: Full=Lysine-specific demethylase 6A; AltName: Full=Histone demethylase UTX; AltName: Full=Ubiquitously-transcribed TPR protein on the X chromosome; AltName: Full=Ubiquitously-transcribed X chromosome tetratricopeptide repeat protein	-
ENSG00000196911	804.474	916.309	876.306	519.972	383.687	448.463	865.696	450.707	0.941757	1.07319e-06	4.82967e-05	KPNA5	6	116681187	116741867	+	11418	protein_coding	karyopherin subunit alpha 5 [Source:HGNC Symbol;Acc:HGNC:6398] && O00370.1 RecName: Full=LINE-1 retrotransposable element ORF2 protein; Short=ORF2p; Includes: RecName: Full=Reverse transcriptase; Includes: RecName: Full=Endonuclease	-
ENSG00000105866	685.108	633.006	616.817	386.162	294.772	324.19	644.977	335.041	0.94407	1.08412e-06	4.86453e-05	SP4	7	21428043	21514822	+	6225	protein_coding	Sp4 transcription factor [Source:HGNC Symbol;Acc:HGNC:11209] && Q02446.2 RecName: Full=Transcription factor Sp4; AltName: Full=SPR-1	zf-C2H2
ENSG00000092853	1127.76	883.552	983.717	483.152	489.032	591.646	998.342	521.277	0.936548	1.11809e-06	4.9987e-05	CLSPN	1	35720218	35769978	-	9591	protein_coding	claspin [Source:HGNC Symbol;Acc:HGNC:19715] && Q9HAW4.3 RecName: Full=Claspin; Short=hClaspin	-
novel.347	309.604	347.047	388.169	159.853	158.501	188.21	348.273	168.855	1.04494	1.12055e-06	4.9987e-05	-	CHR_HG2046_PATCH	7484331	7514614	+	6784	-	- && P24928.2 RecName: Full=DNA-directed RNA polymerase II subunit RPB1; Short=RNA polymerase II subunit B1; AltName: Full=DNA-directed RNA polymerase II subunit A; AltName: Full=DNA-directed RNA polymerase III largest subunit; AltName: Full=RNA-directed RNA polymerase II subunit RPB1 && -	-
ENSG00000152454	314.578	357.67	294.583	131.116	176.863	143.184	322.277	150.388	1.10161	1.17584e-06	5.23011e-05	ZNF256	19	57940833	57947706	-	2207	protein_coding	zinc finger protein 256 [Source:HGNC Symbol;Acc:HGNC:13049] && Q9Y2P7.2 RecName: Full=Zinc finger protein 256; AltName: Full=Bone marrow zinc finger 3; Short=BMZF-3	zf-C2H2
ENSG00000257270	23.6244	8.85323	11.6983	53.8831	79.2503	72.9427	14.7253	68.692	-2.25355	1.18977e-06	5.27673e-05	-	14	105467793	105470617	-	445	lncRNA	novel transcript, antisense to MTA1 && -	-
ENSG00000189042	400.372	565.721	508.342	267.619	201.992	217.928	491.479	229.18	1.10182	1.19638e-06	5.29068e-05	ZNF567	19	36687612	36727701	+	4736	protein_coding	zinc finger protein 567 [Source:HGNC Symbol;Acc:HGNC:28696] && Q8N184.3 RecName: Full=Zinc finger protein 567	zf-C2H2
ENSG00000247095	2.48678	8.85323	14.8887	52.9851	57.0215	51.3301	8.7429	53.7789	-2.5954	1.20905e-06	5.33134e-05	MIR210HG	11	565657	568457	-	2324	lncRNA	MIR210 host gene [Source:HGNC Symbol;Acc:HGNC:39524] && Q8WTZ3.1 RecName: Full=Zinc finger protein ENSP00000375192	-
ENSG00000055917	4193.96	3802.46	3748.76	2479.52	2032.48	2249.52	3915.06	2253.84	0.796462	1.21675e-06	5.34986e-05	PUM2	2	20248691	20352234	-	6969	protein_coding	pumilio RNA binding family member 2 [Source:HGNC Symbol;Acc:HGNC:14958] && Q8TB72.2 RecName: Full=Pumilio homolog 2; Short=Pumilio-2	-
ENSG00000103260	353.123	364.753	422.201	634.025	835.027	751.04	380.026	740.031	-0.961052	1.23865e-06	5.43056e-05	METRN	16	715118	719655	+	3689	protein_coding	meteorin, glial cell differentiation regulator [Source:HGNC Symbol;Acc:HGNC:14151] && Q9UJH8.2 RecName: Full=Meteorin; Flags: Precursor	-
ENSG00000106346	1432.39	1132.33	1241.08	694.194	725.816	696.108	1268.6	705.373	0.846098	1.28033e-06	5.59725e-05	USP42	7	6104949	6161564	+	7007	protein_coding	ubiquitin specific peptidase 42 [Source:HGNC Symbol;Acc:HGNC:20068] && Q9H9J4.3 RecName: Full=Ubiquitin carboxyl-terminal hydrolase 42; AltName: Full=Deubiquitinating enzyme 42; AltName: Full=Ubiquitin thioesterase 42; AltName: Full=Ubiquitin-specific-processing protease 42	-
ENSG00000165507	228.784	144.308	159.522	346.648	434.91	434.054	177.538	405.204	-1.19541	1.33056e-06	5.80024e-05	DEPP1	10	44970981	44978809	-	2979	protein_coding	DEPP1 autophagy regulator [Source:HGNC Symbol;Acc:HGNC:23355] && -	-
ENSG00000151414	2292.81	2809.13	2470.46	1574.29	1187.79	1278.75	2524.13	1346.94	0.906264	1.35147e-06	5.87469e-05	NEK7	1	198156994	198322420	+	5454	protein_coding	NIMA related kinase 7 [Source:HGNC Symbol;Acc:HGNC:13386] && Q8TDX7.1 RecName: Full=Serine/threonine-protein kinase Nek7; AltName: Full=Never in mitosis A-related kinase 7; Short=NimA-related protein kinase 7	-
ENSG00000181896	207.646	305.436	257.362	74.5383	126.607	99.9585	256.815	100.368	1.3592	1.35868e-06	5.88504e-05	ZNF101	19	19668796	19683509	+	6560	protein_coding	zinc finger protein 101 [Source:HGNC Symbol;Acc:HGNC:12881] && Q8IZC7.1 RecName: Full=Zinc finger protein 101; AltName: Full=Zinc finger protein HZF12	zf-C2H2
ENSG00000133858	2764.06	2329.28	2271.59	1513.22	1312.46	1280.55	2454.98	1368.74	0.842525	1.36155e-06	5.88504e-05	ZFC3H1	12	71609599	71667725	-	9432	protein_coding	zinc finger C3H1-type containing [Source:HGNC Symbol;Acc:HGNC:28328] && O60293.3 RecName: Full=Zinc finger C3H1 domain-containing protein; AltName: Full=Coiled-coil domain-containing protein 131; AltName: Full=Proline/serine-rich coiled-coil protein 2	-
ENSG00000215041	253.652	117.748	177.601	35.9221	53.1557	71.1417	183	53.4065	1.77297	1.36975e-06	5.90383e-05	NEURL4	17	7315628	7329393	-	6170	protein_coding	neuralized E3 ubiquitin protein ligase 4 [Source:HGNC Symbol;Acc:HGNC:34410] && Q96JN8.2 RecName: Full=Neuralized-like protein 4	-
ENSG00000146278	741.061	1093.37	951.813	498.419	430.078	463.772	928.749	464.089	1.00187	1.39907e-06	6.01326e-05	PNRC1	6	89080751	89085160	+	2992	protein_coding	proline rich nuclear receptor coactivator 1 [Source:HGNC Symbol;Acc:HGNC:17278] && Q12796.1 RecName: Full=Proline-rich nuclear receptor coactivator 1; AltName: Full=Proline-rich protein 2; AltName: Full=Protein B4-2	-
ENSG00000155970	451.351	588.74	508.342	294.561	233.885	229.634	516.144	252.693	1.03146	1.42532e-06	6.1089e-05	MICU3	8	17027238	17122642	+	4604	protein_coding	mitochondrial calcium uptake family member 3 [Source:HGNC Symbol;Acc:HGNC:27820] && Q86XE3.1 RecName: Full=Calcium uptake protein 3, mitochondrial; AltName: Full=EF-hand domain-containing family member A2	-
ENSG00000082898	10261.7	11904.1	10941.1	7035.34	5242.12	6007.42	11035.6	6094.96	0.856495	1.48642e-06	6.35298e-05	XPO1	2	61476032	61538741	-	23843	protein_coding	exportin 1 [Source:HGNC Symbol;Acc:HGNC:12825] && O14980.1 RecName: Full=Exportin-1; Short=Exp1; AltName: Full=Chromosome region maintenance 1 protein homolog	-
ENSG00000076053	559.526	942.869	812.497	394.245	249.348	326.891	771.631	323.495	1.25485	1.50256e-06	6.40408e-05	RBM7	11	114400030	114414203	+	7885	protein_coding	RNA binding motif protein 7 [Source:HGNC Symbol;Acc:HGNC:9904] && Q9Y580.1 RecName: Full=RNA-binding protein 7; AltName: Full=RNA-binding motif protein 7	-
ENSG00000115520	626.669	1122.59	922.035	403.225	363.391	425.049	890.431	397.222	1.16569	1.51914e-06	6.45675e-05	COQ10B	2	197453493	197475310	+	2654	protein_coding	coenzyme Q10B [Source:HGNC Symbol;Acc:HGNC:25819] && Q9H8M1.1 RecName: Full=Coenzyme Q-binding protein COQ10 homolog B, mitochondrial; Flags: Precursor	-
ENSG00000174738	608.018	607.332	557.262	356.527	280.275	298.975	590.871	311.926	0.921237	1.6063e-06	6.80832e-05	NR1D2	3	23945286	23980617	+	5793	protein_coding	nuclear receptor subfamily 1 group D member 2 [Source:HGNC Symbol;Acc:HGNC:7963] && Q14995.3 RecName: Full=Nuclear receptor subfamily 1 group D member 2; AltName: Full=Orphan nuclear hormone receptor BD73; AltName: Full=Rev-erb alpha-related receptor; Short=RVR; AltName: Full=Rev-erb-beta; AltName: Full=V-erbA-related protein 1-related; Short=EAR-1R	THR-like
ENSG00000225313	100.715	52.2341	68.0626	247.862	167.199	202.619	73.6704	205.893	-1.49353	1.65136e-06	6.97995e-05	-	1	33307348	33349245	+	4015	lncRNA	novel transcript && -	-
novel.427	68.3865	128.372	146.76	607.981	535.423	188.21	114.506	443.871	-1.95143	1.70981e-06	7.2071e-05	-	CHR_HG26_PATCH	38815443	38831899	-	1284	-	- && Q13011.2 RecName: Full=Delta(3,5)-Delta(2,4)-dienoyl-CoA isomerase, mitochondrial; Flags: Precursor && -	-
ENSG00000068028	443.89	830.433	733.8	276.6	272.544	308.881	669.374	286.008	1.22824	1.74847e-06	7.34528e-05	RASSF1	3	50329782	50340980	-	3683	protein_coding	Ras association domain family member 1 [Source:HGNC Symbol;Acc:HGNC:9882] && Q9NS23.1 RecName: Full=Ras association domain-containing protein 1	-
ENSG00000266173	106.932	70.8258	77.6339	170.63	236.784	231.436	85.1304	212.95	-1.32959	1.75219e-06	7.34528e-05	STRADA	17	63682336	63741986	-	10860	protein_coding	STE20 related adaptor alpha [Source:HGNC Symbol;Acc:HGNC:30172] && Q7RTN6.1 RecName: Full=STE20-related kinase adapter protein alpha; Short=STRAD alpha; AltName: Full=STE20-related adapter protein; AltName: Full=Serologically defined breast cancer antigen NY-BR-96	-
ENSG00000229089	999.686	597.593	620.008	335.871	271.577	350.305	739.096	319.251	1.20935	1.768e-06	7.39129e-05	ANKRD20A8P	2	94791103	94857282	-	8020	transcribed_unprocessed_pseudogene	ankyrin repeat domain 20 family member A8, pseudogene [Source:HGNC Symbol;Acc:HGNC:23666] && Q5CZ79.2 RecName: Full=Ankyrin repeat domain-containing protein 20B; AltName: Full=Ankyrin repeat domain-containing protein 20A pseudogene	-
ENSG00000151553	1528.13	1366.94	1411.24	915.115	684.258	703.312	1435.43	767.562	0.902684	1.78594e-06	7.44597e-05	FHIP2A	10	114821744	114899832	+	6216	protein_coding	FHF complex subunit HOOK interacting protein 2A [Source:HGNC Symbol;Acc:HGNC:29320] && Q5W0V3.1 RecName: Full=Protein FAM160B1	-
ENSG00000243716	574.446	439.12	416.883	246.066	240.65	213.425	476.817	233.38	1.0293	1.82817e-06	7.6013e-05	NPIPB5	16	22479121	22536521	+	10594	protein_coding	nuclear pore complex interacting protein family member B5 [Source:HGNC Symbol;Acc:HGNC:37233] && Q96Q15.3 RecName: Full=Serine/threonine-protein kinase SMG1; Short=SMG-1; Short=hSMG-1; AltName: Full=61E3.4; AltName: Full=Lambda/iota protein kinase C-interacting protein; Short=Lambda-interacting protein	-
ENSG00000138802	1642.52	1741.43	1849.39	1083.95	828.262	986.077	1744.45	966.096	0.852445	1.88925e-06	7.834e-05	SEC24B	4	109433772	109540896	+	5219	protein_coding	SEC24 homolog B, COPII coat complex component [Source:HGNC Symbol;Acc:HGNC:10704] && O95487.2 RecName: Full=Protein transport protein Sec24B; AltName: Full=SEC24-related protein B	-
ENSG00000180447	6056.55	4937.45	5213.17	8410.26	10534.5	9985.05	5402.39	9643.26	-0.836058	1.93204e-06	7.97833e-05	GAS1	9	86944362	86947506	-	3145	protein_coding	growth arrest specific 1 [Source:HGNC Symbol;Acc:HGNC:4165] && P54826.2 RecName: Full=Growth arrest-specific protein 1; Short=GAS-1; Flags: Precursor	-
ENSG00000083844	1734.53	1240.34	1293.19	733.708	758.676	751.94	1422.69	748.108	0.926543	1.93449e-06	7.97833e-05	ZNF264	19	57191500	57222846	+	12532	protein_coding	zinc finger protein 264 [Source:HGNC Symbol;Acc:HGNC:13057] && O43296.1 RecName: Full=Zinc finger protein 264	zf-C2H2
ENSG00000199080	80.8204	58.4313	58.4913	173.324	158.501	151.289	65.9143	161.038	-1.29632	1.94871e-06	8.01539e-05	MIR133B	6	52148923	52149041	+	119	miRNA	microRNA 133b [Source:HGNC Symbol;Acc:HGNC:31759] && -	-
ENSG00000249915	90.7675	52.2341	48.92	158.057	175.897	192.713	63.9738	175.556	-1.46725	1.96401e-06	8.05519e-05	PDCD6	5	271621	314974	+	9294	protein_coding	programmed cell death 6 [Source:HGNC Symbol;Acc:HGNC:8765] && O75340.1 RecName: Full=Programmed cell death protein 6; AltName: Full=Apoptosis-linked gene 2 protein; AltName: Full=Probable calcium-binding protein ALG-2	-
ENSG00000280195	7.46034	1.77065	5.31739	38.6162	35.7593	36.9216	4.84946	37.099	-2.9932	1.96892e-06	8.05519e-05	-	X	154396878	154398816	-	1939	lncRNA	novel transcript, antisense to RPL10 && -	-
ENSG00000213079	2902.07	2101.76	2326.89	1384.8	1275.74	1321.97	2443.57	1327.5	0.879768	1.98292e-06	8.09082e-05	SCAF8	6	154733378	154834244	+	5428	protein_coding	SR-related CTD associated factor 8 [Source:HGNC Symbol;Acc:HGNC:20959] && Q9UPN6.1 RecName: Full=Protein SCAF8; AltName: Full=CDC5L complex-associated protein 7; AltName: Full=RNA-binding motif protein 16; AltName: Full=SR-related and CTD-associated factor 8	-
ENSG00000133731	349.393	583.428	480.692	229.901	169.132	214.325	471.171	204.453	1.20591	2.00356e-06	8.11943e-05	IMPA1	8	81656914	81686331	-	4405	protein_coding	inositol monophosphatase 1 [Source:HGNC Symbol;Acc:HGNC:6050] && P29218.1 RecName: Full=Inositol monophosphatase 1; Short=IMP 1; Short=IMPase 1; AltName: Full=D-galactose 1-phosphate phosphatase; AltName: Full=Inositol-1(or 4)-monophosphatase 1; AltName: Full=Lithium-sensitive myo-inositol monophosphatase A1	-
ENSG00000160888	465.028	1043.8	844.402	288.275	335.364	295.373	784.408	306.337	1.35805	2.01481e-06	8.11943e-05	IER2	19	13150411	13154911	+	3079	protein_coding	immediate early response 2 [Source:HGNC Symbol;Acc:HGNC:28871] && Q9BTL4.1 RecName: Full=Immediate early response gene 2 protein; AltName: Full=Protein ETR101	-
ENSG00000132680	1740.75	2465.62	2163.11	1221.35	1113.37	1024.8	2123.16	1119.84	0.923423	2.01485e-06	8.11943e-05	KHDC4	1	155913045	155934413	-	5646	protein_coding	KH domain containing 4, pre-mRNA splicing factor [Source:HGNC Symbol;Acc:HGNC:29145] && Q7Z7F0.1 RecName: Full=UPF0469 protein KIAA0907	-
ENSG00000051523	263.599	434.694	411.566	686.112	857.256	942.852	369.953	828.74	-1.1611	2.0168e-06	8.11943e-05	CYBA	16	88643275	88651083	-	4161	protein_coding	cytochrome b-245 alpha chain [Source:HGNC Symbol;Acc:HGNC:2577] && P13498.3 RecName: Full=Cytochrome b-245 light chain; AltName: Full=Cytochrome b(558) alpha chain; AltName: Full=Cytochrome b558 subunit alpha; AltName: Full=Neutrophil cytochrome b 22 kDa polypeptide; AltName: Full=Superoxide-generating NADPH oxidase light chain subunit; AltName: Full=p22 phagocyte B-cytochrome; AltName: Full=p22-…	-
ENSG00000176022	496.113	475.418	495.581	809.145	983.863	837.49	489.037	876.833	-0.842475	2.01955e-06	8.11943e-05	B3GALT6	1	1232237	1235041	+	2805	protein_coding	beta-1,3-galactosyltransferase 6 [Source:HGNC Symbol;Acc:HGNC:17978] && Q96L58.2 RecName: Full=Beta-1,3-galactosyltransferase 6; Short=Beta-1,3-GalTase 6; Short=Beta3Gal-T6; Short=Beta3GalT6; AltName: Full=GAG GalTII; AltName: Full=Galactosyltransferase II; AltName: Full=Galactosylxylosylprotein 3-beta-galactosyltransferase; AltName: Full=UDP-Gal:betaGal beta 1,3-galactosyltransferase polypeptide…	-
ENSG00000126653	774.632	1049.99	1030.51	517.278	469.703	512.4	951.712	499.794	0.930012	2.02177e-06	8.11943e-05	NSRP1	17	30115521	30186475	+	4806	protein_coding	nuclear speckle splicing regulatory protein 1 [Source:HGNC Symbol;Acc:HGNC:25305] && Q9H0G5.1 RecName: Full=Nuclear speckle splicing regulatory protein 1; AltName: Full=Coiled-coil domain-containing protein 55; AltName: Full=Nuclear speckle-related protein 70; Short=NSrp70	-
ENSG00000185127	870.373	925.162	913.528	1699.11	1412.97	1562.41	903.021	1558.17	-0.786832	2.0335e-06	8.14519e-05	C6orf120	6	169702190	169704856	+	2667	protein_coding	chromosome 6 open reading frame 120 [Source:HGNC Symbol;Acc:HGNC:21247] && Q7Z4R8.1 RecName: Full=UPF0669 protein C6orf120; Flags: Precursor	-
ENSG00000148339	1176.25	802.103	870.988	394.245	479.367	508.798	949.779	460.803	1.04249	2.03893e-06	8.14559e-05	SLC25A25	9	128068201	128109245	+	5926	protein_coding	solute carrier family 25 member 25 [Source:HGNC Symbol;Acc:HGNC:20663] && Q5XH95.1 RecName: Full=Calcium-binding mitochondrial carrier protein SCaMC-2; AltName: Full=Small calcium-binding mitochondrial carrier protein 2; AltName: Full=Solute carrier family 25 member 25	-
ENSG00000105856	285.98	208.051	224.394	56.5773	122.741	58.5343	239.475	79.2843	1.59589	2.08312e-06	8.30048e-05	HBP1	7	107168961	107202522	+	6344	protein_coding	HMG-box transcription factor 1 [Source:HGNC Symbol;Acc:HGNC:23200] && O60381.2 RecName: Full=HMG box-containing protein 1; AltName: Full=HMG box transcription factor 1; AltName: Full=High mobility group box transcription factor 1	HMG
ENSG00000157450	833.072	692.323	848.655	452.618	366.291	439.457	791.35	419.455	0.914705	2.15477e-06	8.56369e-05	RNF111	15	58865175	59097419	+	7173	protein_coding	ring finger protein 111 [Source:HGNC Symbol;Acc:HGNC:17384] && Q6ZNA4.3 RecName: Full=E3 ubiquitin-protein ligase Arkadia; AltName: Full=RING finger protein 111	-
ENSG00000122257	2511.65	2222.16	2096.12	1424.31	1177.16	1276.05	2276.64	1292.5	0.816405	2.16981e-06	8.60109e-05	RBBP6	16	24537693	24572863	+	10475	protein_coding	RB binding protein 6, ubiquitin ligase [Source:HGNC Symbol;Acc:HGNC:9889] && Q7Z6E9.1 RecName: Full=E3 ubiquitin-protein ligase RBBP6; AltName: Full=Proliferation potential-related protein; AltName: Full=Protein P2P-R; AltName: Full=Retinoblastoma-binding Q protein 1; Short=RBQ-1; AltName: Full=Retinoblastoma-binding protein 6; AltName: Full=p53-associated cellular protein of testis	-
ENSG00000113742	2371.15	1610.4	1747.29	1060.6	781.872	958.161	1909.61	933.544	1.0318	2.19163e-06	8.66514e-05	CPEB4	5	173888349	173961980	+	10444	protein_coding	cytoplasmic polyadenylation element binding protein 4 [Source:HGNC Symbol;Acc:HGNC:21747] && Q17RY0.1 RecName: Full=Cytoplasmic polyadenylation element-binding protein 4; Short=CPE-BP4; Short=CPE-binding protein 4; Short=hCPEB-4	-
ENSG00000135249	773.389	957.919	915.655	529.851	437.809	460.169	882.321	475.943	0.891107	2.19964e-06	8.67442e-05	RINT1	7	105532169	105567677	+	3571	protein_coding	RAD50 interactor 1 [Source:HGNC Symbol;Acc:HGNC:21876] && Q6NUQ1.1 RecName: Full=RAD50-interacting protein 1; AltName: Full=RAD50 interactor 1; Short=HsRINT-1; Short=RINT-1	-
ENSG00000178573	570.716	521.455	459.422	1039.94	908.479	885.218	517.198	944.547	-0.869596	2.22769e-06	8.76243e-05	MAF	16	79585843	79600737	-	6999	protein_coding	MAF bZIP transcription factor [Source:HGNC Symbol;Acc:HGNC:6776] && O75444.2 RecName: Full=Transcription factor Maf; AltName: Full=Proto-oncogene c-Maf; AltName: Full=V-maf musculoaponeurotic fibrosarcoma oncogene homolog	TF_bZIP
ENSG00000143493	737.331	867.616	848.655	500.215	418.48	377.321	817.867	432.005	0.92134	2.30297e-06	9.03534e-05	INTS7	1	211940399	212035557	-	5326	protein_coding	integrator complex subunit 7 [Source:HGNC Symbol;Acc:HGNC:24484] && Q9NVH2.1 RecName: Full=Integrator complex subunit 7; Short=Int7	-
ENSG00000180178	103.201	115.092	82.9513	243.372	225.187	205.32	100.415	224.626	-1.15929	2.38736e-06	9.34245e-05	FAR2P1	2	130012065	130040560	-	5022	transcribed_unprocessed_pseudogene	fatty acyl-CoA reductase 2 pseudogene 1 [Source:HGNC Symbol;Acc:HGNC:49284] && Q6ZU82.1 PUTATIVE PSEUDOGENE: RecName: Full=Putative inactive fatty acyl-CoA reductase 2-like protein; AltName: Full=Fatty acyl CoA reductase 2 pseudogene 1	-
ENSG00000198093	478.705	448.859	470.057	264.925	217.455	260.252	465.874	247.544	0.911226	2.4101e-06	9.40736e-05	ZNF649	19	51889235	51905040	-	4354	protein_coding	zinc finger protein 649 [Source:HGNC Symbol;Acc:HGNC:25741] && Q9BS31.1 RecName: Full=Zinc finger protein 649	zf-C2H2
ENSG00000176593	216.35	181.491	209.505	376.284	417.514	374.619	202.449	389.472	-0.946169	2.41786e-06	9.41365e-05	-	19	58002061	58011232	+	9172	lncRNA	novel transcript, antisense to ZNF606 && Q8NEM8.2 RecName: Full=Cytosolic carboxypeptidase 3; AltName: Full=ATP/GTP-binding protein-like 3	-
ENSG00000011566	1499.53	1864.49	1681.36	1041.74	855.323	905.93	1681.79	934.331	0.848345	2.42729e-06	9.4264e-05	MAP4K3	2	39249266	39437301	-	6056	protein_coding	mitogen-activated protein kinase kinase kinase kinase 3 [Source:HGNC Symbol;Acc:HGNC:6865] && Q8IVH8.1 RecName: Full=Mitogen-activated protein kinase kinase kinase kinase 3; AltName: Full=Germinal center kinase-related protein kinase; Short=GLK; AltName: Full=MAPK/ERK kinase kinase kinase 3; Short=MEK kinase kinase 3; Short=MEKKK 3	-
ENSG00000188295	253.652	280.647	285.012	138.3	113.077	144.084	273.104	131.82	1.05086	2.44299e-06	9.43277e-05	ZNF669	1	247099962	247104372	-	1980	protein_coding	zinc finger protein 669 [Source:HGNC Symbol;Acc:HGNC:25736] && Q96BR6.2 RecName: Full=Zinc finger protein 669	zf-C2H2
ENSG00000108256	6312.69	5218.98	5101.5	3379.37	2695.48	3180.66	5544.39	3085.17	0.845489	2.44699e-06	9.43277e-05	NUFIP2	17	29255839	29294148	-	10877	protein_coding	nuclear FMR1 interacting protein 2 [Source:HGNC Symbol;Acc:HGNC:17634] && Q7Z417.1 RecName: Full=Nuclear fragile X mental retardation-interacting protein 2; AltName: Full=82 kDa FMRP-interacting protein; Short=82-FIP; AltName: Full=Cell proliferation-inducing gene 1 protein; AltName: Full=FMRP-interacting protein 2	-
ENSG00000101126	4338.19	3775.9	4049.72	2608.84	2273.13	2354.88	4054.61	2412.28	0.748956	2.44743e-06	9.43277e-05	ADNP	20	50888916	50931437	-	8482	protein_coding	activity dependent neuroprotector homeobox [Source:HGNC Symbol;Acc:HGNC:15766] && Q9H2P0.1 RecName: Full=Activity-dependent neuroprotector homeobox protein; AltName: Full=Activity-dependent neuroprotective protein	Homeobox
ENSG00000168813	2009.32	1586.5	1573.95	1013	872.719	955.459	1723.26	947.06	0.862985	2.46958e-06	9.49421e-05	ZNF507	19	32345594	32387667	+	11239	protein_coding	zinc finger protein 507 [Source:HGNC Symbol;Acc:HGNC:23783] && Q8TCN5.2 RecName: Full=Zinc finger protein 507	zf-C2H2
ENSG00000136451	1510.72	1580.3	1516.52	1000.43	818.597	806.872	1535.85	875.3	0.811187	2.60778e-06	0.000100004	VEZF1	17	57971547	57988259	-	4913	protein_coding	vascular endothelial zinc finger 1 [Source:HGNC Symbol;Acc:HGNC:12949] && Q14119.2 RecName: Full=Vascular endothelial zinc finger 1; AltName: Full=Putative transcription factor DB1; AltName: Full=Zinc finger protein 161	zf-C2H2
ENSG00000117394	1028.28	869.387	1128.35	2051.15	1682.62	1788.45	1008.67	1840.74	-0.868429	2.67178e-06	0.000102202	SLC2A1	1	42925353	42958893	-	6614	protein_coding	solute carrier family 2 member 1 [Source:HGNC Symbol;Acc:HGNC:11005] && P11166.2 RecName: Full=Solute carrier family 2, facilitated glucose transporter member 1; AltName: Full=Glucose transporter type 1, erythrocyte/brain; Short=GLUT-1; AltName: Full=HepG2 glucose transporter	-
ENSG00000118260	2233.13	1888.39	2115.26	1321.93	1081.48	1142.77	2078.93	1182.06	0.814108	2.67978e-06	0.000102252	CREB1	2	207529737	207605988	+	12132	protein_coding	cAMP responsive element binding protein 1 [Source:HGNC Symbol;Acc:HGNC:2345] && P27925.2 RecName: Full=Cyclic AMP-responsive element-binding protein 1; Short=CREB-1; Short=cAMP-responsive element-binding protein 1; AltName: Full=Cyclic AMP-responsive DNA-binding protein	TF_bZIP
novel.474	907.675	499.322	631.706	308.032	305.403	295.373	679.568	302.936	1.16387	2.70111e-06	0.00010281	-	CHR_HG926_PATCH	22354429	22876413	+	55213	-	- && O00370.1 RecName: Full=LINE-1 retrotransposable element ORF2 protein; Short=ORF2p; Includes: RecName: Full=Reverse transcriptase; Includes: RecName: Full=Endonuclease && -	-
ENSG00000157764	1875.03	1227.94	1394.22	846.863	656.231	697.008	1499.07	733.367	1.0306	2.74687e-06	0.000104292	BRAF	7	140719327	140924929	-	23433	protein_coding	B-Raf proto-oncogene, serine/threonine kinase [Source:HGNC Symbol;Acc:HGNC:1097] && P34908.1 RecName: Full=Serine/threonine-protein kinase B-raf; AltName: Full=Proto-oncogene B-Raf; AltName: Full=Proto-oncogene c-Rmil; AltName: Full=Serine/threonine-protein kinase Rmil	-
ENSG00000130449	1814.11	1343.92	1433.57	887.275	807.966	794.265	1530.53	829.836	0.88241	2.77892e-06	0.000105248	ZSWIM6	5	61332258	61546172	+	5518	protein_coding	zinc finger SWIM-type containing 6 [Source:HGNC Symbol;Acc:HGNC:29316] && Q9HCJ5.2 RecName: Full=Zinc finger SWIM domain-containing protein 6	-
ENSG00000131725	457.568	538.276	525.358	289.173	245.483	278.263	507.067	270.973	0.904648	2.79311e-06	0.000105524	WDR44	X	118346073	118449961	+	4202	protein_coding	WD repeat domain 44 [Source:HGNC Symbol;Acc:HGNC:30512] && Q5JSH3.1 RecName: Full=WD repeat-containing protein 44; AltName: Full=Rabphilin-11	-
ENSG00000175104	925.083	773.772	803.989	509.195	427.178	437.656	834.281	458.01	0.864183	2.86244e-06	0.000107877	TRAF6	11	36483769	36510272	-	8129	protein_coding	TNF receptor associated factor 6 [Source:HGNC Symbol;Acc:HGNC:12036] && Q9Y4K3.1 RecName: Full=TNF receptor-associated factor 6; AltName: Full=E3 ubiquitin-protein ligase TRAF6; AltName: Full=Interleukin-1 signal transducer; AltName: Full=RING finger protein 85	-
ENSG00000165121	90.7675	115.092	96.7765	40.4123	34.7928	20.7121	100.879	31.9724	1.66101	2.89307e-06	0.000108764	-	9	85805359	85849728	+	2311	transcribed_unprocessed_pseudogene	kinesin family member 27 (KIF27) pseudogene && Q86VH2.1 RecName: Full=Kinesin-like protein KIF27	-
ENSG00000196850	1529.37	1148.26	1163.44	705.869	618.539	719.521	1280.36	681.31	0.909266	2.91302e-06	0.000109245	PPTC7	12	110533245	110583318	-	5685	protein_coding	protein phosphatase targeting COQ7 [Source:HGNC Symbol;Acc:HGNC:30695] && Q8NI37.1 RecName: Full=Protein phosphatase PTC7 homolog; AltName: Full=T-cell activation protein phosphatase 2C; Short=TA-PP2C; AltName: Full=T-cell activation protein phosphatase 2C-like	-
ENSG00000180573	217.593	550.671	371.154	128.421	139.171	137.781	379.806	135.124	1.49383	3.05468e-06	0.000114278	H2AC6	6	26124145	26139116	+	1668	protein_coding	H2A clustered histone 6 [Source:HGNC Symbol;Acc:HGNC:4733] && Q93077.3 RecName: Full=Histone H2A type 1-C; AltName: Full=Histone H2A/l >P0C169.2 RecName: Full=Histone H2A type 1-C	-
ENSG00000104221	471.245	503.749	530.676	295.459	259.013	270.158	501.89	274.877	0.868765	3.0758e-06	0.000114787	BRF2	8	37843268	37849861	-	2717	protein_coding	BRF2 RNA polymerase III transcription initiation factor subunit [Source:HGNC Symbol;Acc:HGNC:17298] && Q9HAW0.1 RecName: Full=Transcription factor IIIB 50 kDa subunit; Short=TFIIIB50; Short=hTFIIIB50; AltName: Full=B-related factor 2; Short=BRF-2; AltName: Full=hBRFU	-
ENSG00000156374	409.075	764.034	613.627	282.886	254.181	244.943	595.579	260.67	1.19385	3.12222e-06	0.00011596	PCGF6	10	103302796	103351144	-	3008	protein_coding	polycomb group ring finger 6 [Source:HGNC Symbol;Acc:HGNC:21156] && Q9BYE7.2 RecName: Full=Polycomb group RING finger protein 6; AltName: Full=Mel18 and Bmi1-like RING finger; AltName: Full=RING finger protein 134	-
ENSG00000181827	1290.64	818.924	917.782	548.71	402.05	467.374	1009.11	472.711	1.09278	3.12239e-06	0.00011596	RFX7	15	56087280	56245082	-	11504	protein_coding	regulatory factor X7 [Source:HGNC Symbol;Acc:HGNC:25777] && Q2KHR2.1 RecName: Full=DNA-binding protein RFX7; AltName: Full=Regulatory factor X 7; AltName: Full=Regulatory factor X domain-containing protein 2	RFX
ENSG00000107771	1712.15	1530.72	1510.14	967.202	688.124	890.621	1584.34	848.649	0.900138	3.20454e-06	0.000118723	CCSER2	10	84328586	84518521	+	8424	protein_coding	coiled-coil serine rich protein 2 [Source:HGNC Symbol;Acc:HGNC:29197] && Q9H7U1.2 RecName: Full=Serine-rich coiled-coil domain-containing protein 2; AltName: Full=Coiled-coil serine-rich protein 2; AltName: Full=Protein GCAP14 homolog	-
ENSG00000173011	783.336	732.162	747.625	425.677	464.87	414.243	754.374	434.93	0.79436	3.30636e-06	0.0001222	TADA2B	4	7041899	7057952	+	5795	protein_coding	transcriptional adaptor 2B [Source:HGNC Symbol;Acc:HGNC:30781] && Q5RBN9.1 RecName: Full=Transcriptional adapter 2-beta >Q86TJ2.2 RecName: Full=Transcriptional adapter 2-beta; AltName: Full=ADA2-like protein beta; Short=ADA2-beta	MYB
ENSG00000042980	228.784	254.088	180.791	459.803	408.815	455.667	221.221	441.428	-0.995531	3.3257e-06	0.000122618	ADAM28	8	24294069	24359014	+	9318	protein_coding	ADAM metallopeptidase domain 28 [Source:HGNC Symbol;Acc:HGNC:206] && Q9UKQ2.3 RecName: Full=Disintegrin and metalloproteinase domain-containing protein 28; Short=ADAM 28; AltName: Full=Epididymal metalloproteinase-like, disintegrin-like, and cysteine-rich protein II; Short=eMDC II; AltName: Full=Metalloproteinase-like, disintegrin-like, and cysteine-rich protein L; Short=MDC-L; Flags: Precursor	-
ENSG00000058272	3137.07	3346.52	3043.67	2070.01	1634.3	1833.47	3175.76	1845.93	0.782743	3.38442e-06	0.000124483	PPP1R12A	12	79773563	79935460	-	11864	protein_coding	protein phosphatase 1 regulatory subunit 12A [Source:HGNC Symbol;Acc:HGNC:7618] && O14974.1 RecName: Full=Protein phosphatase 1 regulatory subunit 12A; AltName: Full=Myosin phosphatase-targeting subunit 1; Short=Myosin phosphatase target subunit 1; AltName: Full=Protein phosphatase myosin-binding subunit	-
ENSG00000055208	2509.16	3029.58	2910.74	1755.69	1395.58	1625.45	2816.49	1592.24	0.82298	3.42848e-06	0.000125802	TAB2	6	149218641	149411613	+	5922	protein_coding	TGF-beta activated kinase 1 (MAP3K7) binding protein 2 [Source:HGNC Symbol;Acc:HGNC:17075] && Q9NYJ8.1 RecName: Full=TGF-beta-activated kinase 1 and MAP3K7-binding protein 2; AltName: Full=Mitogen-activated protein kinase kinase kinase 7-interacting protein 2; AltName: Full=TAK1-binding protein 2; Short=TAB-2; AltName: Full=TGF-beta-activated kinase 1-binding protein 2	-
ENSG00000197329	559.526	689.667	633.833	372.692	300.571	332.295	627.675	335.186	0.90575	3.44741e-06	0.000126069	PELI1	2	64092652	64144420	-	4091	protein_coding	pellino E3 ubiquitin protein ligase 1 [Source:HGNC Symbol;Acc:HGNC:8827] && Q96FA3.2 RecName: Full=E3 ubiquitin-protein ligase pellino homolog 1; Short=Pellino-1; AltName: Full=Pellino-related intracellular-signaling molecule	-
ENSG00000198586	2506.68	2249.61	2256.7	1518.61	1224.51	1317.47	2337.66	1353.53	0.78803	3.45224e-06	0.000126069	TLK1	2	170990823	171231314	-	9405	protein_coding	tousled like kinase 1 [Source:HGNC Symbol;Acc:HGNC:11841] && Q9UKI8.2 RecName: Full=Serine/threonine-protein kinase tousled-like 1; AltName: Full=PKU-beta; AltName: Full=Tousled-like kinase 1	-
ENSG00000171469	927.569	865.846	922.035	561.282	496.764	526.808	905.15	528.285	0.776332	3.46241e-06	0.000126139	ZNF561	19	9604680	9621236	-	6304	protein_coding	zinc finger protein 561 [Source:HGNC Symbol;Acc:HGNC:28684] && Q8N587.2 RecName: Full=Zinc finger protein 561	zf-C2H2
ENSG00000167113	309.604	481.616	384.979	743.587	786.704	813.176	392.066	781.156	-0.991653	3.55435e-06	0.000129181	COQ4	9	128322544	128334072	+	4806	protein_coding	coenzyme Q4 [Source:HGNC Symbol;Acc:HGNC:19693] && Q9Y3A0.3 RecName: Full=Ubiquinone biosynthesis protein COQ4 homolog, mitochondrial; AltName: Full=Coenzyme Q biosynthesis protein 4 homolog; Flags: Precursor	-
ENSG00000215440	130.556	103.583	138.252	221.819	356.626	290.87	124.13	289.772	-1.22539	3.62931e-06	0.000131593	NPEPL1	20	58689131	58719238	+	7454	protein_coding	aminopeptidase like 1 [Source:HGNC Symbol;Acc:HGNC:16244] && Q8NDH3.3 RecName: Full=Probable aminopeptidase NPEPL1; AltName: Full=Aminopeptidase-like 1	-
ENSG00000196214	574.446	630.35	607.246	365.507	335.364	320.588	604.014	340.486	0.827499	3.68761e-06	0.000133137	ZNF766	19	52269587	52296046	+	7319	protein_coding	zinc finger protein 766 [Source:HGNC Symbol;Acc:HGNC:28063] && Q5HY98.1 RecName: Full=Zinc finger protein 766	zf-C2H2
ENSG00000143224	105.688	112.436	116.983	226.309	268.678	212.524	111.702	235.837	-1.07653	3.69555e-06	0.000133137	PPOX	1	161166056	161178013	+	4725	protein_coding	protoporphyrinogen oxidase [Source:HGNC Symbol;Acc:HGNC:9280] && P50336.1 RecName: Full=Protoporphyrinogen oxidase; Short=PPO	-
ENSG00000163605	869.13	1210.24	1108.14	610.675	511.261	561.028	1062.5	560.988	0.922164	3.69802e-06	0.000133137	PPP4R2	3	72996803	73069198	+	5945	protein_coding	protein phosphatase 4 regulatory subunit 2 [Source:HGNC Symbol;Acc:HGNC:18296] && Q9NY27.3 RecName: Full=Serine/threonine-protein phosphatase 4 regulatory subunit 2	-
ENSG00000197050	281.006	394.854	357.329	186.795	149.802	153.99	344.396	163.529	1.07628	3.71412e-06	0.000133218	ZNF420	19	37007857	37130368	+	4077	protein_coding	zinc finger protein 420 [Source:HGNC Symbol;Acc:HGNC:20649] && Q8TAQ5.1 RecName: Full=Zinc finger protein 420	zf-C2H2
ENSG00000113615	1872.55	1937.97	1919.58	1248.29	976.131	1090.54	1910.03	1104.99	0.789476	3.71767e-06	0.000133218	SEC24A	5	134648785	134727909	+	7291	protein_coding	SEC24 homolog A, COPII coat complex component [Source:HGNC Symbol;Acc:HGNC:10703] && O95486.2 RecName: Full=Protein transport protein Sec24A; AltName: Full=SEC24-related protein A	-
ENSG00000164631	1642.52	1448.39	1500.57	915.115	634.002	873.511	1530.49	807.543	0.921837	3.98639e-06	0.000142421	ZNF12	7	6688433	6706947	-	5321	protein_coding	zinc finger protein 12 [Source:HGNC Symbol;Acc:HGNC:12902] && P17014.3 RecName: Full=Zinc finger protein 12; AltName: Full=Gonadotropin-inducible ovary transcription repressor 3; Short=GIOT-3; AltName: Full=Zinc finger protein 325; AltName: Full=Zinc finger protein KOX3	zf-C2H2
ENSG00000214021	47.2488	27.445	51.0469	122.135	123.708	111.665	41.9136	119.169	-1.51889	3.99682e-06	0.000142421	TTLL3	3	9808086	9855138	+	10415	protein_coding	tubulin tyrosine ligase like 3 [Source:HGNC Symbol;Acc:HGNC:24483] && Q9Y4R7.2 RecName: Full=Tubulin monoglycylase TTLL3; AltName: Full=HOTTL; AltName: Full=Tubulin--tyrosine ligase-like protein 3	-
ENSG00000143878	1556.72	2378.86	2143.97	1004.92	1152.99	932.946	2026.52	1030.29	0.976607	4.00241e-06	0.000142421	RHOB	2	20447074	20449440	+	2367	protein_coding	ras homolog family member B [Source:HGNC Symbol;Acc:HGNC:668] && P62747.1 RecName: Full=Rho-related GTP-binding protein RhoB; Flags: Precursor >P62745.1 RecName: Full=Rho-related GTP-binding protein RhoB; AltName: Full=Rho cDNA clone 6; Short=h6; Flags: Precursor >P62746.1 RecName: Full=Rho-related GTP-binding protein RhoB; Flags: Precursor >Q3ZBW5.1 RecName: Full=Rho-related GTP-binding protein …	-
ENSG00000092470	374.261	393.083	370.09	222.717	178.796	196.315	379.145	199.276	0.927817	4.03104e-06	0.000143107	WDR76	15	43826980	43868412	+	4054	protein_coding	WD repeat domain 76 [Source:HGNC Symbol;Acc:HGNC:25773] && Q9H967.2 RecName: Full=WD repeat-containing protein 76	-
ENSG00000174405	267.329	383.345	311.599	156.261	146.903	160.294	320.758	154.486	1.0564	4.08918e-06	0.000144834	LIG4	13	108207439	108218368	-	7126	protein_coding	DNA ligase 4 [Source:HGNC Symbol;Acc:HGNC:6601] && P49917.2 RecName: Full=DNA ligase 4; AltName: Full=DNA ligase IV; AltName: Full=Polydeoxyribonucleotide synthase [ATP] 4	-
ENSG00000196792	2696.91	1791.01	1823.86	1159.39	961.634	1045.51	2103.93	1055.51	0.994535	4.12683e-06	0.00014583	STRN3	14	30893799	31026401	-	4965	protein_coding	striatin 3 [Source:HGNC Symbol;Acc:HGNC:15720] && Q13033.3 RecName: Full=Striatin-3; AltName: Full=Cell cycle autoantigen SG2NA; AltName: Full=S/G2 antigen	-
ENSG00000213015	65.8997	123.945	90.3956	219.125	282.208	212.524	93.4135	237.952	-1.33976	4.14251e-06	0.000146047	ZNF580	19	55635016	55643470	+	2604	protein_coding	zinc finger protein 580 [Source:HGNC Symbol;Acc:HGNC:29473] && Q9UK33.1 RecName: Full=Zinc finger protein 580; AltName: Full=LDL-induced EC protein	zf-C2H2
ENSG00000236107	18.6509	4.42661	14.8887	52.9851	87.9485	54.9322	12.6554	65.2886	-2.40044	4.20182e-06	0.000147798	SCN1A-AS1	2	165957188	166390771	+	18900	lncRNA	SCN1A and SCN9A antisense RNA 1 [Source:HGNC Symbol;Acc:HGNC:54069] && Q15858.3 RecName: Full=Sodium channel protein type 9 subunit alpha; AltName: Full=Neuroendocrine sodium channel; Short=hNE-Na; AltName: Full=Peripheral sodium channel 1; Short=PN1; AltName: Full=Sodium channel protein type IX subunit alpha; AltName: Full=Voltage-gated sodium channel subunit alpha Nav1.7	-
ENSG00000196110	412.806	374.492	344.567	206.552	156.568	202.619	377.288	188.579	0.998967	4.21764e-06	0.000148014	ZNF699	19	9291140	9309838	-	6758	protein_coding	zinc finger protein 699 [Source:HGNC Symbol;Acc:HGNC:24750] && Q32M78.1 RecName: Full=Zinc finger protein 699; AltName: Full=Hangover homolog	zf-C2H2
ENSG00000156802	2754.11	3066.76	2972.42	1892.2	1344.36	1622.75	2931.1	1619.77	0.855642	4.36556e-06	0.000152853	ATAD2	8	123319850	123416350	-	7100	protein_coding	ATPase family AAA domain containing 2 [Source:HGNC Symbol;Acc:HGNC:30123] && Q6PL18.1 RecName: Full=ATPase family AAA domain-containing protein 2; AltName: Full=AAA nuclear coregulator cancer-associated protein; Short=ANCCA	-
ENSG00000167447	670.187	663.107	688.07	405.021	380.788	394.431	673.788	393.413	0.776054	4.37551e-06	0.000152853	SMG8	17	59209400	59215239	+	3744	protein_coding	SMG8 nonsense mediated mRNA decay factor [Source:HGNC Symbol;Acc:HGNC:25551] && Q8ND04.1 RecName: Full=Protein SMG8; AltName: Full=Amplified in breast cancer gene 2 protein; AltName: Full=Protein smg-8 homolog	-
ENSG00000155096	4001.23	4701.95	4257.1	2756.12	2260.57	2581.81	4320.09	2532.83	0.770402	4.38595e-06	0.000152869	AZIN1	8	102826111	102893864	-	6130	protein_coding	antizyme inhibitor 1 [Source:HGNC Symbol;Acc:HGNC:16432] && -	-
ENSG00000132950	284.736	358.556	319.043	181.406	124.674	147.686	320.779	151.256	1.08525	4.51453e-06	0.000156993	ZMYM5	13	19823482	19863649	-	3726	protein_coding	zinc finger MYM-type containing 5 [Source:HGNC Symbol;Acc:HGNC:13029] && Q9UJ78.4 RecName: Full=Zinc finger MYM-type protein 5; AltName: Full=Zinc finger protein 198-like 1; AltName: Full=Zinc finger protein 237	-
ENSG00000286056	99.4712	117.748	111.665	223.615	236.784	217.027	109.628	225.809	-1.03902	4.54687e-06	0.000157759	-	12	98420448	98423721	+	2323	lncRNA	novel transcript && -	-
ENSG00000116560	13975.7	16601.6	15857.5	9651.36	9165	9664.46	15478.3	9493.61	0.705264	4.58638e-06	0.00015877	SFPQ	1	35176378	35193446	-	7720	protein_coding	splicing factor proline and glutamine rich [Source:HGNC Symbol;Acc:HGNC:10774] && P23246.2 RecName: Full=Splicing factor, proline- and glutamine-rich; AltName: Full=100 kDa DNA-pairing protein; Short=hPOMp100; AltName: Full=DNA-binding p52/p100 complex, 100 kDa subunit; AltName: Full=Polypyrimidine tract-binding protein-associated-splicing factor; Short=PSF; Short=PTB-associated-splicing factor	-
ENSG00000188283	317.065	463.909	421.137	189.489	185.562	211.624	400.704	195.558	1.03691	4.59899e-06	0.000158847	ZNF383	19	37217926	37248740	+	8419	protein_coding	zinc finger protein 383 [Source:HGNC Symbol;Acc:HGNC:18609] && Q8NA42.1 RecName: Full=Zinc finger protein 383	zf-C2H2
ENSG00000213341	1284.42	1767.1	1545.23	916.013	727.749	815.878	1532.25	819.88	0.902647	4.64675e-06	0.000160135	CHUK	10	100188300	100229596	-	6903	protein_coding	component of inhibitor of nuclear factor kappa B kinase complex [Source:HGNC Symbol;Acc:HGNC:1974] && O15111.2 RecName: Full=Inhibitor of nuclear factor kappa-B kinase subunit alpha; Short=I-kappa-B kinase alpha; Short=IKK-A; Short=IKK-alpha; Short=IkBKA; Short=IkappaB kinase; AltName: Full=Conserved helix-loop-helix ubiquitous kinase; AltName: Full=I-kappa-B kinase 1; Short=IKK1; AltName: Full=N…	-
ENSG00000204524	993.469	624.153	612.563	359.221	360.492	320.588	743.395	346.767	1.09884	4.67952e-06	0.000160902	ZNF805	19	57240632	57262728	+	10169	protein_coding	zinc finger protein 805 [Source:HGNC Symbol;Acc:HGNC:23272] && Q5CZA5.3 RecName: Full=Zinc finger protein 805	zf-C2H2
ENSG00000123689	28.598	61.0873	49.9835	125.727	131.439	144.084	46.5562	133.75	-1.50787	4.80078e-06	0.000164701	G0S2	1	209675412	209676390	+	876	protein_coding	G0/G1 switch 2 [Source:HGNC Symbol;Acc:HGNC:30229] && P27469.1 RecName: Full=G0/G1 switch protein 2; AltName: Full=G0/G1 switch regulatory protein 2; AltName: Full=Putative lymphocyte G0/G1 switch gene	-
novel.471	69.6299	92.9589	77.6339	21.5532	29.9605	26.1153	80.0742	25.8763	1.63549	4.84685e-06	0.00016591	-	CHR_HG926_PATCH	21402152	21747823	+	4945	-	- && A6NJ64.4 PUTATIVE PSEUDOGENE: RecName: Full=Putative NPIP-like protein LOC729978 && -	-
ENSG00000224699	155.424	194.771	182.918	94.2955	54.1221	57.6337	177.704	68.6838	1.37167	4.91661e-06	0.000167922	LAMTOR5-AS1	1	110347116	110443817	+	12654	lncRNA	LAMTOR5 antisense RNA 1 [Source:HGNC Symbol;Acc:HGNC:40823] && -	-
ENSG00000196705	1198.63	1169.51	1184.71	747.179	684.258	723.123	1184.28	718.187	0.721366	4.96333e-06	0.000169058	ZNF431	19	21142024	21196053	+	14132	protein_coding	zinc finger protein 431 [Source:HGNC Symbol;Acc:HGNC:20809] && Q8TF32.2 RecName: Full=Zinc finger protein 431	zf-C2H2
ENSG00000164045	608.018	485.157	573.215	268.518	294.772	325.09	555.463	296.127	0.906236	4.97197e-06	0.000169058	CDC25A	3	48157146	48188417	-	4145	protein_coding	cell division cycle 25A [Source:HGNC Symbol;Acc:HGNC:1725] && P30304.2 RecName: Full=M-phase inducer phosphatase 1; AltName: Full=Dual specificity phosphatase Cdc25A	-
ENSG00000244462	4232.5	4635.55	4310.28	2906.1	2507.01	2647.55	4392.78	2686.89	0.709253	5.09853e-06	0.000172977	RBM12	20	35648925	35664956	-	6702	protein_coding	RNA binding motif protein 12 [Source:HGNC Symbol;Acc:HGNC:9898] && Q9NTZ6.1 RecName: Full=RNA-binding protein 12; AltName: Full=RNA-binding motif protein 12; AltName: Full=SH3/WW domain anchor protein in the nucleus; Short=SWAN	-
ENSG00000099326	349.393	301.895	361.583	565.773	679.426	604.254	337.623	616.484	-0.86977	5.30782e-06	0.000179679	MZF1	19	58561931	58573575	-	6654	protein_coding	myeloid zinc finger 1 [Source:HGNC Symbol;Acc:HGNC:13108] && P28698.3 RecName: Full=Myeloid zinc finger 1; Short=MZF-1; AltName: Full=Zinc finger and SCAN domain-containing protein 6; AltName: Full=Zinc finger protein 42	zf-C2H2
ENSG00000158747	48.4922	65.5139	69.1261	127.523	174.93	154.891	61.0441	152.448	-1.31398	5.39443e-06	0.000182082	NBL1	1	19596979	19658456	+	3448	protein_coding	NBL1, DAN family BMP antagonist [Source:HGNC Symbol;Acc:HGNC:7650] && P41271.2 RecName: Full=Neuroblastoma suppressor of tumorigenicity 1; AltName: Full=DAN domain family member 1; AltName: Full=Protein N03; AltName: Full=Zinc finger protein DAN; Flags: Precursor	-
ENSG00000258947	60.9261	45.1515	55.3009	128.421	193.293	117.069	53.7928	146.261	-1.44793	5.4026e-06	0.000182082	TUBB3	16	89921392	89938761	+	7421	protein_coding	tubulin beta 3 class III [Source:HGNC Symbol;Acc:HGNC:20772] && Q13509.2 RecName: Full=Tubulin beta-3 chain; AltName: Full=Tubulin beta-4 chain; AltName: Full=Tubulin beta-III >Q60HC2.1 RecName: Full=Tubulin beta-3 chain; AltName: Full=Tubulin beta-4 chain >Q2T9S0.1 RecName: Full=Tubulin beta-3 chain	-
ENSG00000064703	1087.97	1395.27	1255.97	766.936	635.935	683.5	1246.4	695.457	0.842265	5.54906e-06	0.000186607	DDX20	1	111754832	111775602	+	8778	protein_coding	DEAD-box helicase 20 [Source:HGNC Symbol;Acc:HGNC:2743] && Q9UHI6.2 RecName: Full=Probable ATP-dependent RNA helicase DDX20; AltName: Full=Component of gems 3; AltName: Full=DEAD box protein 20; AltName: Full=DEAD box protein DP 103; AltName: Full=Gemin-3	-
ENSG00000268055	59.6827	37.1836	39.3487	130.218	163.333	99.058	45.405	130.869	-1.53675	5.56262e-06	0.000186653	-	19	38535512	38537142	-	571	lncRNA	novel transcript, antisense to RYR1 && -	-
ENSG00000115966	3270.12	3735.18	3432.91	2273.87	1728.04	1989.26	3479.4	1997.06	0.801011	5.58368e-06	0.000186949	ATF2	2	175072250	175168382	-	5751	protein_coding	activating transcription factor 2 [Source:HGNC Symbol;Acc:HGNC:784] && P15336.4 RecName: Full=Cyclic AMP-dependent transcription factor ATF-2; Short=cAMP-dependent transcription factor ATF-2; AltName: Full=Activating transcription factor 2; AltName: Full=Cyclic AMP-responsive element-binding protein 2; Short=CREB-2; Short=cAMP-responsive element-binding protein 2; AltName: Full=HB16; AltName: Ful…	TF_bZIP
ENSG00000289234	99.4712	62.8579	78.6974	194.877	167.199	201.718	80.3422	187.931	-1.23491	5.6509e-06	0.000188787	-	1	247332054	247334578	+	2525	lncRNA	novel transcript && -	-
ENSG00000288079	14.9207	7.96791	11.6983	49.3929	54.1221	45.9269	11.5289	49.814	-2.13428	5.72878e-06	0.000190972	-	3	113259786	113266824	-	4451	lncRNA	novel transcript, antisense to BOC && -	-
ENSG00000127947	2187.12	3685.6	3302.1	1736.83	1254.47	1346.29	3058.27	1445.86	1.08105	5.91636e-06	0.000196796	PTPN12	7	77537295	77640069	+	5525	protein_coding	protein tyrosine phosphatase non-receptor type 12 [Source:HGNC Symbol;Acc:HGNC:9645] && Q05209.3 RecName: Full=Tyrosine-protein phosphatase non-receptor type 12; AltName: Full=PTP-PEST; AltName: Full=Protein-tyrosine phosphatase G1; Short=PTPG1	-
ENSG00000066422	1167.54	1125.25	1156	756.16	567.316	608.756	1149.6	644.077	0.835459	5.97593e-06	0.000198346	ZBTB11	3	101648889	101677135	-	8209	protein_coding	zinc finger and BTB domain containing 11 [Source:HGNC Symbol;Acc:HGNC:16740] && O95625.2 RecName: Full=Zinc finger and BTB domain-containing protein 11	ZBTB
ENSG00000169967	3119.67	2094.67	2300.3	1376.71	1167.49	1383.21	2504.88	1309.14	0.935579	6.00881e-06	0.000199006	MAP3K2	2	127298668	127388465	-	11613	protein_coding	mitogen-activated protein kinase kinase kinase 2 [Source:HGNC Symbol;Acc:HGNC:6854] && Q9Y2U5.2 RecName: Full=Mitogen-activated protein kinase kinase kinase 2; AltName: Full=MAPK/ERK kinase kinase 2; Short=MEK kinase 2; Short=MEKK 2	-
ENSG00000166483	1060.61	1427.14	1225.13	733.708	679.426	551.123	1237.63	654.752	0.919305	6.11225e-06	0.000201746	WEE1	11	9573670	9593457	+	9251	protein_coding	WEE1 G2 checkpoint kinase [Source:HGNC Symbol;Acc:HGNC:12761] && P30291.2 RecName: Full=Wee1-like protein kinase; Short=WEE1hu; AltName: Full=Wee1A kinase	-
ENSG00000198604	1344.11	1338.61	1309.14	835.188	648.499	805.071	1330.62	762.92	0.802203	6.1179e-06	0.000201746	BAZ1A	14	34752731	34875647	-	7698	protein_coding	bromodomain adjacent to zinc finger domain 1A [Source:HGNC Symbol;Acc:HGNC:960] && Q9NRL2.2 RecName: Full=Bromodomain adjacent to zinc finger domain protein 1A; AltName: Full=ATP-dependent chromatin-remodeling protein; AltName: Full=ATP-utilizing chromatin assembly and remodeling factor 1; Short=hACF1; AltName: Full=CHRAC subunit ACF1; AltName: Full=Williams syndrome transcription factor-related …	-
novel.297	215.107	145.193	152.077	361.915	319.9	397.133	170.792	359.649	-1.0794	6.23889e-06	0.000204951	-	9	112368522	112379869	+	11348	-	- && Q8WTZ3.1 RecName: Full=Zinc finger protein ENSP00000375192 && -	-
ENSG00000107443	953.68	1183.68	1054.97	644.801	576.014	614.16	1064.11	611.658	0.799494	6.25124e-06	0.000204951	CCNJ	10	96043394	96060870	+	4148	protein_coding	cyclin J [Source:HGNC Symbol;Acc:HGNC:23434] && Q5T5M9.2 RecName: Full=Cyclin-J	-
ENSG00000019991	200.186	102.697	95.713	352.036	324.733	336.797	132.865	337.855	-1.35357	6.25528e-06	0.000204951	HGF	7	81699010	81770438	-	9753	protein_coding	hepatocyte growth factor [Source:HGNC Symbol;Acc:HGNC:4893] && P14210.2 RecName: Full=Hepatocyte growth factor; AltName: Full=Hepatopoietin-A; AltName: Full=Scatter factor; Short=SF; Contains: RecName: Full=Hepatocyte growth factor alpha chain; Contains: RecName: Full=Hepatocyte growth factor beta chain; Flags: Precursor	-
ENSG00000231680	36.0583	46.9221	76.5704	141.892	144.97	155.791	53.1836	147.551	-1.46855	6.26924e-06	0.000204969	LINC02723	11	64394342	64395831	-	985	lncRNA	long intergenic non-protein coding RNA 2723 [Source:HGNC Symbol;Acc:HGNC:54240] && Q86U02.1 RecName: Full=Putative uncharacterized protein encoded by LINC00596	-
ENSG00000274750	145.477	247.005	209.505	88.9071	72.485	86.4506	200.662	82.6143	1.28343	6.36948e-06	0.000207803	H3C6	6	26224199	26227473	+	2679	protein_coding	H3 clustered histone 6 [Source:HGNC Symbol;Acc:HGNC:4769] && P68431.2 RecName: Full=Histone H3.1; AltName: Full=Histone H3/a; AltName: Full=Histone H3/b; AltName: Full=Histone H3/c; AltName: Full=Histone H3/d; AltName: Full=Histone H3/f; AltName: Full=Histone H3/h; AltName: Full=Histone H3/i; AltName: Full=Histone H3/j; AltName: Full=Histone H3/k; AltName: Full=Histone H3/l >P68432.2 RecName: Ful…	-
ENSG00000137801	1219.77	787.937	814.624	466.089	468.736	474.578	940.776	469.801	1.0006	6.44353e-06	0.000209771	THBS1	15	39581079	39599466	+	9158	protein_coding	thrombospondin 1 [Source:HGNC Symbol;Acc:HGNC:11785] && P07996.2 RecName: Full=Thrombospondin-1; Flags: Precursor	-
ENSG00000120063	2060.3	1869.8	1886.61	1286.01	1024.45	1077.03	1938.9	1129.17	0.779653	6.51079e-06	0.000211511	GNA13	17	65009289	65056740	-	6431	protein_coding	G protein subunit alpha 13 [Source:HGNC Symbol;Acc:HGNC:4381] && Q14344.2 RecName: Full=Guanine nucleotide-binding protein subunit alpha-13; Short=G alpha-13; Short=G-protein subunit alpha-13	-
ENSG00000196659	106.932	100.041	119.11	250.556	202.958	225.132	108.694	226.215	-1.05907	6.53881e-06	0.000211971	TTC30B	2	177548998	177552796	-	3799	protein_coding	tetratricopeptide repeat domain 30B [Source:HGNC Symbol;Acc:HGNC:26425] && Q8N4P2.2 RecName: Full=Tetratricopeptide repeat protein 30B; Short=TPR repeat protein 30B	-
ENSG00000139620	520.981	871.158	687.007	349.342	300.571	351.206	693.048	333.706	1.05574	6.72044e-06	0.000217398	KANSL2	12	48653211	48682238	-	3576	protein_coding	KAT8 regulatory NSL complex subunit 2 [Source:HGNC Symbol;Acc:HGNC:26024] && Q9H9L4.3 RecName: Full=KAT8 regulatory NSL complex subunit 2; AltName: Full=NSL complex protein NSL2; AltName: Full=Non-specific lethal 2 homolog	-
ENSG00000228277	63.4129	23.9037	27.6504	104.174	127.574	171.1	38.3224	134.283	-1.82716	6.87129e-06	0.000221809	UMLILO	4	73710302	73714527	+	575	lncRNA	upstream master lncRNA of the inflammatory chemokine locus [Source:HGNC Symbol;Acc:HGNC:51824] && -	-
ENSG00000196757	375.504	473.648	375.408	231.697	202.958	201.718	408.186	212.125	0.945742	6.91029e-06	0.000222599	ZNF700	19	11925068	11950773	+	3319	protein_coding	zinc finger protein 700 [Source:HGNC Symbol;Acc:HGNC:25292] && Q9H0M5.1 RecName: Full=Zinc finger protein 700	zf-C2H2
ENSG00000130803	1309.29	1177.48	1242.14	731.912	772.207	763.647	1242.97	755.922	0.717129	6.96666e-06	0.000223943	ZNF317	19	9140397	9163424	+	5048	protein_coding	zinc finger protein 317 [Source:HGNC Symbol;Acc:HGNC:13507] && Q96PQ6.2 RecName: Full=Zinc finger protein 317	zf-C2H2
ENSG00000169429	152.937	350.588	293.52	752.568	670.728	568.233	265.682	663.843	-1.31735	7.02042e-06	0.000225198	CXCL8	4	73740519	73743716	+	2588	protein_coding	C-X-C motif chemokine ligand 8 [Source:HGNC Symbol;Acc:HGNC:6025] && P10145.1 RecName: Full=Interleukin-8; Short=IL-8; AltName: Full=C-X-C motif chemokine 8; AltName: Full=Chemokine (C-X-C motif) ligand 8; AltName: Full=Emoctakin; AltName: Full=Granulocyte chemotactic protein 1; Short=GCP-1; AltName: Full=Monocyte-derived neutrophil chemotactic factor; Short=MDNCF; AltName: Full=Monocyte-derived …	-
ENSG00000115657	19.8942	31.8716	38.2852	82.6208	114.043	86.4506	30.017	94.3715	-1.64169	7.18234e-06	0.00022991	ABCB6	2	219209772	219218994	-	5205	protein_coding	ATP binding cassette subfamily B member 6 (Langereis blood group) [Source:HGNC Symbol;Acc:HGNC:47] && Q9NP58.1 RecName: Full=ATP-binding cassette sub-family B member 6, mitochondrial; AltName: Full=Mitochondrial ABC transporter 3; Short=Mt-ABC transporter 3; AltName: Full=P-glycoprotein-related protein; AltName: Full=Ubiquitously-expressed mammalian ABC half transporter	-
ENSG00000152404	420.266	460.368	424.328	246.066	215.522	254.849	434.987	238.813	0.865321	7.29607e-06	0.000233063	CWF19L2	11	107326360	107457825	-	3547	protein_coding	CWF19 like cell cycle control factor 2 [Source:HGNC Symbol;Acc:HGNC:26508] && Q2TBE0.4 RecName: Full=CWF19-like protein 2	-
ENSG00000289530	18.6509	2.65597	8.50782	69.15	48.3233	53.1311	9.93822	56.8681	-2.56844	7.52289e-06	0.000239808	-	4	73706323	73709526	-	595	lncRNA	novel transcript && -	-
ENSG00000139517	177.805	163.785	132.935	59.2714	77.3173	66.639	158.175	67.7426	1.22364	7.63649e-06	0.000242923	LNX2	13	27545913	27620529	-	4815	protein_coding	ligand of numb-protein X 2 [Source:HGNC Symbol;Acc:HGNC:20421] && Q8N448.1 RecName: Full=Ligand of Numb protein X 2; AltName: Full=Numb-binding protein 2; AltName: Full=PDZ domain-containing RING finger protein 1	-
ENSG00000146373	1774.32	1704.25	1539.92	1074.97	873.686	989.679	1672.83	979.445	0.771984	7.6695e-06	0.000243467	RNF217	6	124962437	125092633	+	12887	protein_coding	ring finger protein 217 [Source:HGNC Symbol;Acc:HGNC:21487] && Q8TC41.4 RecName: Full=Probable E3 ubiquitin-protein ligase RNF217; AltName: Full=IBR domain-containing protein 1; AltName: Full=RING finger protein 217	-
ENSG00000197046	38.5451	19.4771	37.2217	92.4994	106.311	90.9533	31.748	96.588	-1.62049	7.74248e-06	0.000245275	SIGLEC15	18	45825675	45844094	+	3449	protein_coding	sialic acid binding Ig like lectin 15 [Source:HGNC Symbol;Acc:HGNC:27596] && Q6ZMC9.1 RecName: Full=Sialic acid-binding Ig-like lectin 15; Short=Siglec-15; AltName: Full=CD33 antigen-like 3; Flags: Precursor	-
ENSG00000182912	757.225	447.088	533.866	1230.33	1247.71	1066.22	579.393	1181.42	-1.02993	7.76267e-06	0.000245406	TSPEAR-AS2	21	44517216	44525952	+	3026	lncRNA	TSPEAR antisense RNA 2 [Source:HGNC Symbol;Acc:HGNC:16428] && -	-
ENSG00000163734	54.7092	140.766	119.11	22.4513	36.7257	26.1153	104.862	28.4308	1.89102	7.78296e-06	0.00024554	CXCL3	4	74036589	74038807	-	2219	protein_coding	C-X-C motif chemokine ligand 3 [Source:HGNC Symbol;Acc:HGNC:4604] && P19876.1 RecName: Full=C-X-C motif chemokine 3; AltName: Full=GRO-gamma(1-73); AltName: Full=Growth-regulated protein gamma; Short=GRO-gamma; AltName: Full=Macrophage inflammatory protein 2-beta; Short=MIP2-beta; Contains: RecName: Full=GRO-gamma(5-73); Flags: Precursor	-
ENSG00000056586	6064.02	4227.42	4537.86	2827.07	2216.11	2794.34	4943.1	2612.5	0.919708	7.86162e-06	0.000246717	RC3H2	9	122844556	122905359	-	11563	protein_coding	ring finger and CCCH-type domains 2 [Source:HGNC Symbol;Acc:HGNC:21461] && Q9HBD1.2 RecName: Full=Roquin-2; AltName: Full=Membrane-associated nucleic acid-binding protein; AltName: Full=RING finger and CCCH-type zinc finger domain-containing protein 2; AltName: Full=RING finger protein 164	-
ENSG00000160336	468.758	486.042	472.184	283.784	260.946	270.158	475.662	271.63	0.808384	7.86556e-06	0.000246717	ZNF761	19	53431984	53461862	+	5626	protein_coding	zinc finger protein 761 [Source:HGNC Symbol;Acc:HGNC:23179] && Q9NV72.3 RecName: Full=Zinc finger protein 701	zf-C2H2
ENSG00000118503	170.344	138.996	93.5861	52.087	34.7928	53.1311	134.309	46.6703	1.52112	7.86863e-06	0.000246717	TNFAIP3	6	137867214	137883312	+	5023	protein_coding	TNF alpha induced protein 3 [Source:HGNC Symbol;Acc:HGNC:11896] && P21580.1 RecName: Full=Tumor necrosis factor alpha-induced protein 3; Short=TNF alpha-induced protein 3; AltName: Full=OTU domain-containing protein 7C; AltName: Full=Putative DNA-binding protein A20; AltName: Full=Zinc finger protein A20; Contains: RecName: Full=A20p50; Contains: RecName: Full=A20p37	-
ENSG00000111877	263.599	222.216	216.95	118.543	91.8143	121.571	234.255	110.643	1.07944	7.89539e-06	0.00024705	MCM9	6	118813442	118935162	-	12496	protein_coding	minichromosome maintenance 9 homologous recombination repair factor [Source:HGNC Symbol;Acc:HGNC:21484] && Q9NXL9.4 RecName: Full=DNA helicase MCM9; Short=hMCM9; AltName: Full=Mini-chromosome maintenance deficient domain-containing protein 1; AltName: Full=Minichromosome maintenance 9	-
ENSG00000104368	5084.22	5817.46	5995.89	8916.76	9142.77	9085.42	5632.52	9048.32	-0.683748	7.94112e-06	0.000247974	PLAT	8	42174718	42207709	-	7770	protein_coding	plasminogen activator, tissue type [Source:HGNC Symbol;Acc:HGNC:9051] && P00750.1 RecName: Full=Tissue-type plasminogen activator; Short=t-PA; Short=t-plasminogen activator; Short=tPA; AltName: INN=Alteplase; AltName: INN=Reteplase; Contains: RecName: Full=Tissue-type plasminogen activator chain A; Contains: RecName: Full=Tissue-type plasminogen activator chain B; Flags: Precursor	-
ENSG00000240376	159.154	268.253	249.917	437.351	463.904	657.385	225.775	519.547	-1.19907	8.0576e-06	0.000251099	-	5	33162179	33162807	+	629	processed_pseudogene	ribosomal protein S8 (RPS8) pseudogene && P62241.2 RecName: Full=40S ribosomal protein S8 >P62243.2 RecName: Full=40S ribosomal protein S8 >P62242.2 RecName: Full=40S ribosomal protein S8 >Q5E958.3 RecName: Full=40S ribosomal protein S8 >Q4R6P8.3 RecName: Full=40S ribosomal protein S8	-
ENSG00000268858	80.8204	37.1836	34.0313	119.441	208.757	164.796	50.6784	164.331	-1.70952	8.19714e-06	0.000254928	-	20	63861212	63864293	-	3082	lncRNA	novel transcript, antisense to ABHD16B && Q9H3Z7.1 RecName: Full=Protein ABHD16B; AltName: Full=Alpha/beta hydrolase domain-containing protein 16B; Short=Abhydrolase domain-containing protein 16B	-
ENSG00000277945	13.6773	22.1331	21.2696	82.6208	61.8539	58.5343	19.0266	67.6696	-1.81706	8.22437e-06	0.000255256	-	12	65830750	65831050	+	301	lncRNA	novel transcript, sense intronic to HMGA2 && -	-
ENSG00000155254	1068.07	953.493	1006.05	1596.74	1674.89	1629.95	1009.21	1633.86	-0.695579	8.46318e-06	0.000262136	MARVELD1	10	97713173	97718150	+	3371	protein_coding	MARVEL domain containing 1 [Source:HGNC Symbol;Acc:HGNC:28674] && Q9BSK0.1 RecName: Full=MARVEL domain-containing protein 1	-
ENSG00000237732	8.70373	7.08258	15.9522	46.6987	44.4575	54.9322	10.5795	48.6961	-2.21007	8.52869e-06	0.000263631	CT75	2	222318275	222352989	+	3009	transcribed_unprocessed_pseudogene	cancer/testis associated transcript 75 [Source:HGNC Symbol;Acc:HGNC:37174] && -	-
ENSG00000124171	271.059	186.803	139.316	77.2325	52.1892	86.4506	199.059	71.9574	1.46404	8.58964e-06	0.00026498	PARD6B	20	50731580	50756795	+	4690	protein_coding	par-6 family cell polarity regulator beta [Source:HGNC Symbol;Acc:HGNC:16245] && Q9BYG5.1 RecName: Full=Partitioning defective 6 homolog beta; Short=PAR-6 beta; Short=PAR-6B	-
ENSG00000119508	124.339	89.4176	112.729	39.5143	37.6922	46.8274	108.828	41.3446	1.39145	8.6629e-06	0.000266702	NR4A3	9	99821855	99866891	+	6314	protein_coding	nuclear receptor subfamily 4 group A member 3 [Source:HGNC Symbol;Acc:HGNC:7982] && Q92570.3 RecName: Full=Nuclear receptor subfamily 4 group A member 3; AltName: Full=Mitogen-induced nuclear orphan receptor; AltName: Full=Neuron-derived orphan receptor 1; AltName: Full=Nuclear hormone receptor NOR-1	NGFIB-like
ENSG00000188994	3641.89	2368.24	2700.17	1682.95	1185.85	1478.67	2903.43	1449.16	1.00208	8.69606e-06	0.000267186	ZNF292	6	87152833	87265943	+	14861	protein_coding	zinc finger protein 292 [Source:HGNC Symbol;Acc:HGNC:18410] && O60281.3 RecName: Full=Zinc finger protein 292	zf-C2H2
ENSG00000100852	3409.38	2032.7	2271.59	1405.45	1054.42	1256.24	2571.22	1238.7	1.05308	8.7411e-06	0.000268031	ARHGAP5	14	32076114	32159728	+	10887	protein_coding	Rho GTPase activating protein 5 [Source:HGNC Symbol;Acc:HGNC:675] && Q13017.2 RecName: Full=Rho GTPase-activating protein 5; AltName: Full=Rho-type GTPase-activating protein 5; AltName: Full=p190-B	-
ENSG00000172262	881.564	1241.22	979.463	624.146	490.965	513.301	1034.08	542.804	0.93059	8.7604e-06	0.000268086	ZNF131	5	43065176	43192021	+	8516	protein_coding	zinc finger protein 131 [Source:HGNC Symbol;Acc:HGNC:12915] && P52739.2 RecName: Full=Zinc finger protein 131	ZBTB
ENSG00000172954	660.24	638.318	559.389	347.546	326.666	377.321	619.316	350.511	0.820773	9.1734e-06	0.00027961	LCLAT1	2	30447226	30644225	+	7517	protein_coding	lysocardiolipin acyltransferase 1 [Source:HGNC Symbol;Acc:HGNC:26756] && Q6UWP7.1 RecName: Full=Lysocardiolipin acyltransferase 1; AltName: Full=1-acylglycerol-3-phosphate O-acyltransferase 8; Short=1-AGP acyltransferase 8; Short=1-AGPAT 8; AltName: Full=Acyl-CoA:lysocardiolipin acyltransferase 1	-
ENSG00000239883	493.626	295.698	341.376	171.528	181.696	169.299	376.9	174.174	1.11109	9.17354e-06	0.00027961	PARGP1	10	45854093	45972428	-	4200	transcribed_unprocessed_pseudogene	poly(ADP-ribose) glycohydrolase pseudogene 1 [Source:HGNC Symbol;Acc:HGNC:45008] && Q86W56.1 RecName: Full=Poly(ADP-ribose) glycohydrolase	-
ENSG00000270823	27.3546	29.2157	14.8887	70.9461	95.6802	72.9427	23.8196	79.8563	-1.74163	9.19568e-06	0.000279728	-	7	130495794	130498427	-	2634	lncRNA	novel transcript, antisense to MEST && Q5EB52.2 RecName: Full=Mesoderm-specific transcript homolog protein; AltName: Full=Paternally-expressed gene 1 protein	-
ENSG00000144857	1447.31	818.924	1068.8	2105.03	2448.06	2203.59	1111.68	2252.23	-1.01972	9.38058e-06	0.000284786	BOC	3	113211003	113287459	+	10330	protein_coding	BOC cell adhesion associated, oncogene regulated [Source:HGNC Symbol;Acc:HGNC:17173] && Q9BWV1.1 RecName: Full=Brother of CDO; Short=Protein BOC; Flags: Precursor	-
ENSG00000204519	641.589	537.391	527.485	306.236	333.431	316.085	568.822	318.584	0.835384	9.43798e-06	0.000285961	ZNF551	19	57681969	57717301	+	4703	protein_coding	zinc finger protein 551 [Source:HGNC Symbol;Acc:HGNC:25108] && Q7Z340.3 RecName: Full=Zinc finger protein 551; AltName: Full=Zinc finger protein KOX23	zf-C2H2
ENSG00000112406	555.796	492.24	460.486	285.581	274.477	287.268	502.84	282.442	0.831158	9.72313e-06	0.000294019	HECA	6	139135080	139180802	+	5646	protein_coding	hdc homolog, cell cycle regulator [Source:HGNC Symbol;Acc:HGNC:21041] && Q9UBI9.1 RecName: Full=Headcase protein homolog; Short=hHDC	-
ENSG00000086102	1324.21	1259.81	1210.24	806.451	774.14	754.642	1264.75	778.411	0.700046	1.00198e-05	0.000302392	NFX1	9	33290512	33371157	+	7146	protein_coding	nuclear transcription factor, X-box binding 1 [Source:HGNC Symbol;Acc:HGNC:7803] && Q12986.2 RecName: Full=Transcriptional repressor NF-X1; AltName: Full=Nuclear transcription factor, X box-binding protein 1	zf-NF-X1
ENSG00000264112	145.477	71.7112	122.3	282.886	266.745	259.352	113.163	269.661	-1.26088	1.0199e-05	0.000307193	-	17	57989039	57994850	-	5812	lncRNA	novel transcript && -	-
ENSG00000130818	1055.64	927.818	843.338	567.569	475.502	555.625	942.265	532.899	0.821512	1.03169e-05	0.000310135	ZNF426	19	9523223	9538645	-	7546	protein_coding	zinc finger protein 426 [Source:HGNC Symbol;Acc:HGNC:20725] && Q9BUY5.1 RecName: Full=Zinc finger protein 426	zf-C2H2
ENSG00000228594	84.5506	46.0368	42.5391	132.014	188.461	158.493	57.7088	159.656	-1.47898	1.03524e-05	0.000310591	FNDC10	1	1598012	1600135	-	2124	protein_coding	fibronectin type III domain containing 10 [Source:HGNC Symbol;Acc:HGNC:42951] && F2Z333.1 RecName: Full=Fibronectin type III domain-containing protein 10; Flags: Precursor	-
ENSG00000258952	65.8997	52.2341	70.1895	138.3	150.769	142.283	62.7744	143.784	-1.20066	1.0381e-05	0.00031084	SALRNA1	14	60639216	60642589	+	2086	lncRNA	senescence associated long non-coding RNA 1 [Source:HGNC Symbol;Acc:HGNC:49001] && -	-
ENSG00000197008	299.657	386.886	324.361	180.508	182.662	162.095	336.968	175.089	0.946801	1.04728e-05	0.000312976	ZNF138	7	64794388	64833681	+	2850	protein_coding	zinc finger protein 138 [Source:HGNC Symbol;Acc:HGNC:12922] && P52744.2 RecName: Full=Zinc finger protein 138	zf-C2H2
ENSG00000181690	1611.43	1326.21	1480.36	943.853	702.621	824.883	1472.67	823.786	0.837431	1.05107e-05	0.000313282	PLAG1	8	56160909	56211324	-	7828	protein_coding	PLAG1 zinc finger [Source:HGNC Symbol;Acc:HGNC:9045] && Q6DJT9.1 RecName: Full=Zinc finger protein PLAG1; AltName: Full=Pleiomorphic adenoma gene 1 protein	zf-C2H2
ENSG00000132952	385.451	396.625	411.566	242.474	210.69	203.519	397.881	218.894	0.862113	1.0524e-05	0.000313282	USPL1	13	30617693	30660770	+	5125	protein_coding	ubiquitin specific peptidase like 1 [Source:HGNC Symbol;Acc:HGNC:20294] && Q5W0Q7.1 RecName: Full=SUMO-specific isopeptidase USPL1; AltName: Full=Ubiquitin-specific peptidase-like protein 1	-
ENSG00000085741	29.8414	36.2982	39.3487	86.213	96.6467	99.9585	35.1628	94.2727	-1.41756	1.065e-05	0.000316419	WNT11	11	76186325	76210736	-	2371	protein_coding	Wnt family member 11 [Source:HGNC Symbol;Acc:HGNC:12776] && O96014.2 RecName: Full=Protein Wnt-11; Flags: Precursor	-
ENSG00000168209	1391.35	1518.33	1513.33	2198.43	2605.59	2439.53	1474.34	2414.52	-0.711346	1.06741e-05	0.00031652	DDIT4	10	72273919	72276036	+	2118	protein_coding	DNA damage inducible transcript 4 [Source:HGNC Symbol;Acc:HGNC:24944] && Q9NX09.1 RecName: Full=DNA damage-inducible transcript 4 protein; AltName: Full=HIF-1 responsive protein RTP801; AltName: Full=Protein regulated in development and DNA damage response 1; Short=REDD-1	-
ENSG00000140022	322.038	186.803	222.267	81.7227	124.674	87.3511	243.703	97.916	1.31367	1.07551e-05	0.000318304	STON2	14	81260652	81436465	-	13009	protein_coding	stonin 2 [Source:HGNC Symbol;Acc:HGNC:30652] && Q8WXE9.1 RecName: Full=Stonin-2; AltName: Full=Stoned B	-
ENSG00000155849	130.556	151.39	122.3	62.8636	56.0551	56.7332	134.749	58.5506	1.20409	1.09016e-05	0.000322018	ELMO1	7	36852906	37449223	-	10999	protein_coding	engulfment and cell motility 1 [Source:HGNC Symbol;Acc:HGNC:16286] && Q92556.2 RecName: Full=Engulfment and cell motility protein 1; AltName: Full=Protein ced-12 homolog	-
ENSG00000197816	18.6509	12.3945	8.50782	54.7812	43.491	65.7385	13.1844	54.6702	-2.06845	1.096e-05	0.00032312	CCDC180	9	97307304	97378751	+	14382	protein_coding	coiled-coil domain containing 180 [Source:HGNC Symbol;Acc:HGNC:29303] && Q9P1Z9.2 RecName: Full=Coiled-coil domain-containing protein 180	-
ENSG00000131931	237.488	521.455	384.979	169.732	120.808	160.294	381.307	150.278	1.34526	1.10547e-05	0.000325286	THAP1	8	42836674	42843325	-	2462	protein_coding	THAP domain containing 1 [Source:HGNC Symbol;Acc:HGNC:20856] && Q9NVV9.1 RecName: Full=THAP domain-containing protein 1 >Q5RCE4.1 RecName: Full=THAP domain-containing protein 1	THAP
ENSG00000182704	331.985	245.234	258.425	479.56	579.88	524.107	278.548	527.849	-0.924919	1.10815e-05	0.000325446	TSKU	11	76782251	76798153	+	4013	protein_coding	tsukushi, small leucine rich proteoglycan [Source:HGNC Symbol;Acc:HGNC:28850] && Q8WUA8.3 RecName: Full=Tsukushin; Short=Tsukushi; AltName: Full=E2-induced gene 4 protein; AltName: Full=Leucine-rich repeat-containing protein 54; Flags: Precursor	-
ENSG00000256683	225.054	329.34	276.504	141.892	117.909	137.781	276.966	132.527	1.06566	1.12308e-05	0.0003292	ZNF350	19	51964340	51986856	-	4542	protein_coding	zinc finger protein 350 [Source:HGNC Symbol;Acc:HGNC:16656] && Q9GZX5.3 RecName: Full=Zinc finger protein 350; AltName: Full=KRAB zinc finger protein ZFQR; AltName: Full=Zinc finger and BRCA1-interacting protein with a KRAB domain 1; AltName: Full=Zinc finger protein ZBRK1	zf-C2H2
ENSG00000174574	3755.04	5740.43	5060.03	2772.29	2646.19	2509.77	4851.83	2642.75	0.876744	1.14812e-05	0.000335387	AKIRIN1	1	38991276	39006059	+	2688	protein_coding	akirin 1 [Source:HGNC Symbol;Acc:HGNC:25744] && Q9H9L7.1 RecName: Full=Akirin-1	-
ENSG00000149308	872.86	748.098	766.768	496.623	377.888	452.965	795.909	442.492	0.845913	1.14857e-05	0.000335387	NPAT	11	108157215	108222638	-	7530	protein_coding	nuclear protein, coactivator of histone transcription [Source:HGNC Symbol;Acc:HGNC:7896] && Q14207.3 RecName: Full=Protein NPAT; AltName: Full=Nuclear protein of the ataxia telangiectasia mutated locus; Short=Nuclear protein of the ATM locus; AltName: Full=p220	-
novel.308	41.0319	65.5139	80.8243	14.3688	16.4299	18.9111	62.4567	16.5699	1.91871	1.1727e-05	0.00034178	-	CHR_HG109_PATCH	13795425	13832795	+	5290	-	- && Q8C7B8.2 RecName: Full=Zinc finger SWIM domain-containing protein 4 && -	-
ENSG00000163510	1499.53	2268.2	1994.02	1113.58	869.82	1039.21	1920.58	1007.54	0.931129	1.18742e-05	0.000345411	CWC22	2	179944876	180007297	-	3524	protein_coding	CWC22 spliceosome associated protein homolog [Source:HGNC Symbol;Acc:HGNC:29322] && Q9HCG8.3 RecName: Full=Pre-mRNA-splicing factor CWC22 homolog; AltName: Full=Nucampholin homolog; AltName: Full=fSAPb	-
ENSG00000281207	48.4922	18.5918	25.5235	85.3149	104.378	115.267	30.8692	101.654	-1.74093	1.19779e-05	0.000347769	SLFNL1-AS1	1	41014590	41043890	+	4800	lncRNA	SLFNL1 antisense RNA 1 [Source:HGNC Symbol;Acc:HGNC:44126] && Q499Z3.2 RecName: Full=Schlafen-like protein 1	-
novel.448	77.0902	114.207	146.76	32.3299	37.6922	45.9269	112.686	38.6497	1.54661	1.21818e-05	0.000353019	-	CHR_HG708_PATCH	143763738	143826969	-	19380	-	- && Q9Y4C2.3 RecName: Full=TRPM8 channel-associated factor 1; AltName: Full=TRP channel-associated factor 1 && -	-
ENSG00000164338	688.838	687.011	682.753	437.351	324.733	389.028	686.201	383.704	0.838137	1.22202e-05	0.000353463	UTP15	5	73565443	73583380	+	6324	protein_coding	UTP15 small subunit processome component [Source:HGNC Symbol;Acc:HGNC:25758] && Q8TED0.3 RecName: Full=U3 small nucleolar RNA-associated protein 15 homolog	-
ENSG00000100796	1848.92	1959.22	2013.16	1265.36	1098.87	1225.62	1940.44	1196.62	0.697439	1.226e-05	0.000353944	PPP4R3A	14	91457508	91510554	-	6015	protein_coding	protein phosphatase 4 regulatory subunit 3A [Source:HGNC Symbol;Acc:HGNC:20219] && Q6IN85.1 RecName: Full=Serine/threonine-protein phosphatase 4 regulatory subunit 3A; AltName: Full=SMEK homolog 1	-
ENSG00000114796	2047.86	1968.07	1820.67	1259.07	978.064	1183.29	1945.54	1140.14	0.770693	1.24186e-05	0.000357846	KLHL24	3	183635610	183684519	+	8650	protein_coding	kelch like family member 24 [Source:HGNC Symbol;Acc:HGNC:25947] && Q6TFL4.1 RecName: Full=Kelch-like protein 24; AltName: Full=Kainate receptor-interacting protein for GluR6; Short=KRIP6; AltName: Full=Protein DRE1	-
ENSG00000158050	171.588	393.083	306.282	104.174	114.043	120.671	290.318	112.963	1.36514	1.25564e-05	0.000361139	DUSP2	2	96143169	96145440	-	1929	protein_coding	dual specificity phosphatase 2 [Source:HGNC Symbol;Acc:HGNC:3068] && Q05923.1 RecName: Full=Dual specificity protein phosphatase 2; AltName: Full=Dual specificity protein phosphatase PAC-1	-
ENSG00000118985	349.393	445.317	375.408	230.799	160.433	193.613	390.039	194.949	1.00123	1.26831e-05	0.000364081	ELL2	5	95885098	95961851	-	7108	protein_coding	elongation factor for RNA polymerase II 2 [Source:HGNC Symbol;Acc:HGNC:17064] && O00472.2 RecName: Full=RNA polymerase II elongation factor ELL2	-
ENSG00000288530	7.46034	0	4.25391	51.189	30.9269	27.0158	3.90475	36.3772	-3.30496	1.27063e-05	0.000364081	-	12	71582293	71583852	-	527	lncRNA	novel transcript, antisense to LGR5 && O75473.1 RecName: Full=Leucine-rich repeat-containing G-protein coupled receptor 5; AltName: Full=G-protein coupled receptor 49; AltName: Full=G-protein coupled receptor 67; AltName: Full=G-protein coupled receptor HG38; Flags: Precursor	-
ENSG00000154429	680.135	684.355	671.055	427.473	328.599	397.133	678.515	384.401	0.819322	1.27716e-05	0.000365247	CCSAP	1	229321011	229343294	-	6257	protein_coding	centriole, cilia and spindle associated protein [Source:HGNC Symbol;Acc:HGNC:29578] && Q6IQ19.2 RecName: Full=Centriole, cilia and spindle-associated protein	-
ENSG00000162607	2080.19	2297.41	2232.24	1422.51	1094.04	1356.19	2203.28	1290.92	0.771261	1.28061e-05	0.000365247	USP1	1	62436297	62451804	+	3869	protein_coding	ubiquitin specific peptidase 1 [Source:HGNC Symbol;Acc:HGNC:12607] && O94782.1 RecName: Full=Ubiquitin carboxyl-terminal hydrolase 1; AltName: Full=Deubiquitinating enzyme 1; Short=hUBP; AltName: Full=Ubiquitin thioesterase 1; AltName: Full=Ubiquitin-specific-processing protease 1	-
ENSG00000289586	95.7411	57.546	54.2374	143.688	222.287	174.702	69.1748	180.226	-1.38963	1.28186e-05	0.000365247	-	4	76908814	76949639	-	3633	lncRNA	novel transcript && -	-
ENSG00000074590	1569.16	897.717	1063.48	549.608	565.383	611.458	1176.78	575.483	1.03094	1.29319e-05	0.000367307	NUAK1	12	106063345	106138954	-	5924	protein_coding	NUAK family kinase 1 [Source:HGNC Symbol;Acc:HGNC:14311] && O60285.1 RecName: Full=NUAK family SNF1-like kinase 1; AltName: Full=AMPK-related protein kinase 5; Short=ARK5; AltName: Full=Omphalocele kinase 1	-
ENSG00000050405	2203.29	2754.24	2452.38	1569.79	1325.99	1482.27	2469.97	1459.35	0.759429	1.29389e-05	0.000367307	LIMA1	12	50175788	50283520	-	6291	protein_coding	LIM domain and actin binding 1 [Source:HGNC Symbol;Acc:HGNC:24636] && Q9UHB6.1 RecName: Full=LIM domain and actin-binding protein 1; AltName: Full=Epithelial protein lost in neoplasm	-
ENSG00000164638	264.842	197.427	200.997	401.429	473.569	401.635	221.089	425.544	-0.947771	1.30103e-05	0.000368649	SLC29A4	7	5274369	5306912	+	5840	protein_coding	solute carrier family 29 member 4 [Source:HGNC Symbol;Acc:HGNC:23097] && Q7RTT9.1 RecName: Full=Equilibrative nucleoside transporter 4; Short=hENT4; AltName: Full=Plasma membrane monoamine transporter; AltName: Full=Solute carrier family 29 member 4	-
ENSG00000213988	384.208	443.547	348.821	220.023	210.69	206.221	392.192	212.311	0.886489	1.30806e-05	0.000369956	ZNF90	19	20077994	20127076	+	6088	protein_coding	zinc finger protein 90 [Source:HGNC Symbol;Acc:HGNC:13165] && P62249.2 RecName: Full=40S ribosomal protein S16 >P62250.2 RecName: Full=40S ribosomal protein S16 >P14131.4 RecName: Full=40S ribosomal protein S16 >Q29201.4 RecName: Full=40S ribosomal protein S16 >Q3T0X6.3 RecName: Full=40S ribosomal protein S16	zf-C2H2
ENSG00000135655	2036.67	2880.84	2517.25	1525.79	1134.63	1346.29	2478.26	1335.57	0.892139	1.36188e-05	0.000384469	USP15	12	62260338	62417431	+	19418	protein_coding	ubiquitin specific peptidase 15 [Source:HGNC Symbol;Acc:HGNC:12613] && Q2HJE4.1 RecName: Full=Ubiquitin carboxyl-terminal hydrolase 15; AltName: Full=Deubiquitinating enzyme 15; AltName: Full=Ubiquitin thioesterase 15; AltName: Full=Ubiquitin-specific-processing protease 15	-
ENSG00000154240	759.712	746.327	785.91	500.215	380.788	422.347	763.983	434.45	0.813903	1.37372e-05	0.000386911	CEP112	17	65635537	66192133	-	7899	protein_coding	centrosomal protein 112 [Source:HGNC Symbol;Acc:HGNC:28514] && Q8N8E3.2 RecName: Full=Centrosomal protein of 112 kDa; Short=Cep112; AltName: Full=Coiled-coil domain-containing protein 46	-
ENSG00000196437	411.562	421.414	484.946	273.008	172.031	202.619	439.307	215.886	1.02431	1.37559e-05	0.000386911	ZNF569	19	37411155	37469275	-	5016	protein_coding	zinc finger protein 569 [Source:HGNC Symbol;Acc:HGNC:24737] && Q5MCW4.1 RecName: Full=Zinc finger protein 569	zf-C2H2
ENSG00000129315	2870.99	2330.17	2306.68	1606.61	1197.45	1404.82	2502.61	1402.96	0.834548	1.38227e-05	0.000388074	CCNT1	12	48688458	48716998	-	7381	protein_coding	cyclin T1 [Source:HGNC Symbol;Acc:HGNC:1599] && Q8HXN7.1 RecName: Full=Cyclin-T1; Short=CycT1; Short=Cyclin-T	-
ENSG00000186432	2174.69	2261.11	2054.64	1438.68	1139.46	1312.97	2163.48	1297.04	0.738065	1.4494e-05	0.000406178	KPNA4	3	160495007	160565571	-	13643	protein_coding	karyopherin subunit alpha 4 [Source:HGNC Symbol;Acc:HGNC:6397] && O00629.1 RecName: Full=Importin subunit alpha-3; AltName: Full=Importin alpha Q1; Short=Qip1; AltName: Full=Karyopherin subunit alpha-4	-
ENSG00000168334	1933.47	796.791	982.654	433.759	500.63	536.714	1237.64	490.368	1.33473	1.45711e-05	0.00040729	XIRP1	3	39183210	39192596	-	6467	protein_coding	xin actin binding repeat containing 1 [Source:HGNC Symbol;Acc:HGNC:14301] && Q702N8.1 RecName: Full=Xin actin-binding repeat-containing protein 1; AltName: Full=Cardiomyopathy-associated protein 1	-
ENSG00000060339	2964.24	3634.25	3291.46	2149.94	1870.11	1965.85	3296.65	1995.3	0.724609	1.45978e-05	0.00040729	CCAR1	10	68721012	68792377	+	6059	protein_coding	cell division cycle and apoptosis regulator 1 [Source:HGNC Symbol;Acc:HGNC:24236] && Q8IX12.2 RecName: Full=Cell division cycle and apoptosis regulator protein 1; AltName: Full=Cell cycle and apoptosis regulatory protein 1; Short=CARP-1; AltName: Full=Death inducer with SAP domain	-
ENSG00000186017	391.668	438.235	498.771	245.168	234.851	252.148	442.891	244.056	0.860302	1.46267e-05	0.00040729	ZNF566	19	36445119	36489902	-	6481	protein_coding	zinc finger protein 566 [Source:HGNC Symbol;Acc:HGNC:25919] && Q969W8.1 RecName: Full=Zinc finger protein 566	zf-C2H2
ENSG00000127311	542.118	301.01	357.329	175.12	190.394	179.205	400.152	181.573	1.13749	1.46402e-05	0.00040729	HELB	12	66302493	66343643	+	4603	protein_coding	DNA helicase B [Source:HGNC Symbol;Acc:HGNC:17196] && Q8NG08.2 RecName: Full=DNA helicase B; Short=hDHB	-
ENSG00000114062	3533.72	3142.01	3033.04	2154.43	1887.51	1919.02	3236.26	1986.99	0.703528	1.47018e-05	0.000408261	UBE3A	15	25333728	25439051	-	19033	protein_coding	ubiquitin protein ligase E3A [Source:HGNC Symbol;Acc:HGNC:12496] && Q05086.4 RecName: Full=Ubiquitin-protein ligase E3A; AltName: Full=E6AP ubiquitin-protein ligase; AltName: Full=HECT-type ubiquitin transferase E3A; AltName: Full=Human papillomavirus E6-associated protein; AltName: Full=Oncogenic protein-associated protein E6-AP; AltName: Full=Renal carcinoma antigen NY-REN-54	-
ENSG00000026036	120.609	44.2661	47.8565	159.853	270.611	259.352	70.9105	229.939	-1.7081	1.51347e-05	0.000419379	RTEL1-TNFRSF6B	20	63659300	63698684	+	9093	protein_coding	RTEL1-TNFRSF6B readthrough (NMD candidate) [Source:HGNC Symbol;Acc:HGNC:44095] && Q9NZ71.2 RecName: Full=Regulator of telomere elongation helicase 1; AltName: Full=Novel helicase-like	-
ENSG00000280219	203.916	194.771	189.299	416.696	311.202	388.127	195.995	372.009	-0.925555	1.5157e-05	0.000419379	-	4	147487971	147496062	+	8092	TEC	TEC && -	-
ENSG00000187257	1521.91	1638.73	1531.41	1052.52	862.088	919.438	1564.02	944.681	0.72741	1.53978e-05	0.000425274	RSBN1L	7	77696459	77783022	+	7190	protein_coding	round spermatid basic protein 1 like [Source:HGNC Symbol;Acc:HGNC:24765] && Q6PCB5.2 RecName: Full=Round spermatid basic protein 1-like protein	-
ENSG00000141446	1036.99	1187.22	1215.56	749.873	474.535	571.835	1146.59	598.748	0.937283	1.55989e-05	0.000430053	ESCO1	18	21529284	21600884	-	5285	protein_coding	establishment of sister chromatid cohesion N-acetyltransferase 1 [Source:HGNC Symbol;Acc:HGNC:24645] && Q5FWF5.3 RecName: Full=N-acetyltransferase ESCO1; AltName: Full=CTF7 homolog 1; AltName: Full=Establishment factor-like protein 1; Short=EFO1p; Short=hEFO1; AltName: Full=Establishment of cohesion 1 homolog 1; Short=ECO1 homolog 1; Short=ESO1 homolog 1	-
ENSG00000153933	600.558	550.671	440.28	313.42	272.544	264.755	530.503	283.573	0.903003	1.5794e-05	0.000434648	DGKE	17	56834107	56869567	+	10925	protein_coding	diacylglycerol kinase epsilon [Source:HGNC Symbol;Acc:HGNC:2852] && P52429.1 RecName: Full=Diacylglycerol kinase epsilon; Short=DAG kinase epsilon; AltName: Full=Diglyceride kinase epsilon; Short=DGK-epsilon	-
ENSG00000203995	901.458	706.488	795.482	492.132	444.575	440.358	801.142	459.022	0.802338	1.59312e-05	0.000437635	ZYG11A	1	52842511	52894998	+	4694	protein_coding	zyg-11 family member A, cell cycle regulator [Source:HGNC Symbol;Acc:HGNC:32058] && Q6WRX3.3 RecName: Full=Protein zyg-11 homolog A	-
ENSG00000110851	1099.16	965.002	1046.46	599.899	616.606	667.291	1036.87	627.932	0.722983	1.59921e-05	0.000438454	PRDM4	12	107732871	107761272	-	4772	protein_coding	PR/SET domain 4 [Source:HGNC Symbol;Acc:HGNC:9348] && Q9UKN5.3 RecName: Full=PR domain zinc finger protein 4; AltName: Full=PR domain-containing protein 4	zf-C2H2
ENSG00000255690	10616.1	6694.81	7878.24	14721.8	15993.1	15820.5	8396.37	15511.8	-0.885681	1.60183e-05	0.000438454	TRIL	7	28953358	28958330	-	4973	protein_coding	TLR4 interactor with leucine rich repeats [Source:HGNC Symbol;Acc:HGNC:22200] && Q7L0X0.2 RecName: Full=TLR4 interactor with leucine rich repeats; AltName: Full=Leucine-rich repeat-containing protein KIAA0644; Flags: Precursor	-
ENSG00000241494	11.1905	19.4771	11.6983	70.9461	42.5245	57.6337	14.122	57.0348	-1.9956	1.60775e-05	0.00043929	-	14	101677943	101678380	+	438	processed_pseudogene	ribosomal protein L26-like 1 (RPL26L1) pseudogene && P61256.1 RecName: Full=60S ribosomal protein L26 >P61257.1 RecName: Full=60S ribosomal protein L26 >P61254.1 RecName: Full=60S ribosomal protein L26 >P61255.1 RecName: Full=60S ribosomal protein L26; AltName: Full=Silica-induced gene 20 protein; Short=SIG-20	-
ENSG00000224713	6.21695	0.885323	2.12696	23.3494	28.994	33.3195	3.07641	28.5543	-3.30268	1.61947e-05	0.000441701	-	12	57612118	57619638	-	2600	lncRNA	novel transcript, antisense to ARHGEF25 && Q86VW2.2 RecName: Full=Rho guanine nucleotide exchange factor 25; AltName: Full=Guanine nucleotide exchange factor GEFT; AltName: Full=Rac/Cdc42/Rho exchange factor GEFT; AltName: Full=RhoA/Rac/Cdc42 guanine nucleotide exchange factor GEFT; AltName: Full=p63RhoGEF	-
ENSG00000178927	507.303	772.887	704.022	1215.96	1302.8	1171.59	661.404	1230.12	-0.893478	1.63175e-05	0.000444259	CYBC1	17	82442586	82450829	-	7237	protein_coding	cytochrome b-245 chaperone 1 [Source:HGNC Symbol;Acc:HGNC:28672] && Q9BQA9.1 RecName: Full=Uncharacterized protein C17orf62	-
ENSG00000124813	737.331	647.171	646.595	406.818	383.687	409.74	677.032	400.082	0.758014	1.64616e-05	0.000447387	RUNX2	6	45328157	45664349	+	8192	protein_coding	RUNX family transcription factor 2 [Source:HGNC Symbol;Acc:HGNC:10472] && Q13950.2 RecName: Full=Runt-related transcription factor 2; AltName: Full=Acute myeloid leukemia 3 protein; AltName: Full=Core-binding factor subunit alpha-1; Short=CBF-alpha-1; AltName: Full=Oncogene AML-3; AltName: Full=Osteoblast-specific transcription factor 2; Short=OSF-2; AltName: Full=Polyomavirus enhancer-binding pr…	Runt
ENSG00000179240	256.138	141.652	190.363	454.414	398.184	397.133	196.051	416.577	-1.09279	1.70314e-05	0.000462052	GVQW3	11	76381303	76414619	+	20110	protein_coding	GVQW motif containing 3 [Source:HGNC Symbol;Acc:HGNC:51239] && Q3ZCU0.1 RecName: Full=Putative uncharacterized protein FLJ37770	-
ENSG00000062650	4469.99	3574.93	3580.73	2523.53	2035.38	2199.99	3875.22	2252.96	0.782177	1.72501e-05	0.000467156	WAPL	10	86435256	86521792	-	7205	protein_coding	WAPL cohesin release factor [Source:HGNC Symbol;Acc:HGNC:23293] && Q7Z5K2.1 RecName: Full=Wings apart-like protein homolog; AltName: Full=Friend of EBNA2 protein; AltName: Full=WAPL cohesin release factor	-
ENSG00000081014	474.975	374.492	313.726	202.062	189.427	197.215	387.731	196.235	0.980758	1.73868e-05	0.000470028	AP4E1	15	50908672	51005895	+	7354	protein_coding	adaptor related protein complex 4 subunit epsilon 1 [Source:HGNC Symbol;Acc:HGNC:573] && Q9UPM8.2 RecName: Full=AP-4 complex subunit epsilon-1; AltName: Full=AP-4 adaptor complex subunit epsilon; AltName: Full=Adaptor-related protein complex 4 subunit epsilon-1; AltName: Full=Epsilon subunit of AP-4; AltName: Full=Epsilon-adaptin	-
ENSG00000165171	14.9207	7.08258	6.38087	38.6162	38.6587	59.4348	9.46138	45.5699	-2.29835	1.76897e-05	0.000477373	METTL27	7	73834590	73842516	-	1450	protein_coding	methyltransferase like 27 [Source:HGNC Symbol;Acc:HGNC:19068] && Q8N6F8.2 RecName: Full=Williams-Beuren syndrome chromosomal region 27 protein	-
ENSG00000168661	155.424	172.638	148.887	72.7422	82.1497	69.3406	158.983	74.7442	1.09104	1.80646e-05	0.000486632	ZNF30	19	34926903	34945170	+	2745	protein_coding	zinc finger protein 30 [Source:HGNC Symbol;Acc:HGNC:13090] && P17039.5 RecName: Full=Zinc finger protein 30; AltName: Full=Zinc finger protein KOX28	zf-C2H2
ENSG00000138767	1613.92	1146.49	1164.51	761.548	551.852	720.422	1308.31	677.941	0.947546	1.8164e-05	0.00048831	CNOT6L	4	77713387	77819615	-	9353	protein_coding	CCR4-NOT transcription complex subunit 6 like [Source:HGNC Symbol;Acc:HGNC:18042] && Q96LI5.2 RecName: Full=CCR4-NOT transcription complex subunit 6-like; AltName: Full=Carbon catabolite repressor protein 4 homolog B	-
ENSG00000164327	2546.46	1786.58	1856.83	1242.9	919.11	1114.85	2063.29	1092.29	0.916982	1.82203e-05	0.00048831	RICTOR	5	38937920	39074399	-	13540	protein_coding	RPTOR independent companion of MTOR complex 2 [Source:HGNC Symbol;Acc:HGNC:28611] && Q6R327.1 RecName: Full=Rapamycin-insensitive companion of mTOR; AltName: Full=AVO3 homolog; Short=hAVO3	-
ENSG00000154845	1262.04	1504.16	1341.05	894.46	777.039	792.464	1369.08	821.321	0.737615	1.82227e-05	0.00048831	PPP4R1	18	9546791	9615240	-	8131	protein_coding	protein phosphatase 4 regulatory subunit 1 [Source:HGNC Symbol;Acc:HGNC:9320] && Q8TF05.1 RecName: Full=Serine/threonine-protein phosphatase 4 regulatory subunit 1	-
ENSG00000173744	4052.21	3875.94	3913.6	2653.74	1978.36	2411.61	3947.25	2347.9	0.749331	1.8331e-05	0.000490354	AGFG1	2	227472152	227561217	+	9324	protein_coding	ArfGAP with FG repeats 1 [Source:HGNC Symbol;Acc:HGNC:5175] && P52594.2 RecName: Full=Arf-GAP domain and FG repeat-containing protein 1; AltName: Full=HIV-1 Rev-binding protein; AltName: Full=Nucleoporin-like protein RIP; AltName: Full=Rev-interacting protein; AltName: Full=Rev/Rex activation domain-binding protein	-
ENSG00000159873	1161.33	1358.97	1275.11	839.679	716.152	690.704	1265.14	748.845	0.756939	1.8646e-05	0.000497911	CCDC117	22	28772674	28789301	+	4326	protein_coding	coiled-coil domain containing 117 [Source:HGNC Symbol;Acc:HGNC:26599] && Q8IWD4.1 RecName: Full=Coiled-coil domain-containing protein 117	-
ENSG00000164930	530.928	831.318	731.673	405.021	317.001	337.698	697.973	353.24	0.983681	1.90633e-05	0.000508166	FZD6	8	103298433	103332866	+	4065	protein_coding	frizzled class receptor 6 [Source:HGNC Symbol;Acc:HGNC:4044] && O60353.2 RecName: Full=Frizzled-6; Short=Fz-6; Short=hFz6; Flags: Precursor	-
ENSG00000144747	709.976	705.602	714.657	464.293	399.151	341.3	710.079	401.581	0.822223	1.92746e-05	0.000512905	TMF1	3	69019827	69052339	-	7911	protein_coding	TATA element modulatory factor 1 [Source:HGNC Symbol;Acc:HGNC:11870] && P82094.2 RecName: Full=TATA element modulatory factor; Short=TMF; AltName: Full=Androgen receptor coactivator 160 kDa protein; AltName: Full=Androgen receptor-associated protein of 160 kDa	-
ENSG00000160298	186.509	145.193	144.633	274.804	345.029	312.483	158.778	310.772	-0.972097	1.94019e-05	0.000515398	C21orf58	21	46300181	46323875	-	5315	protein_coding	chromosome 21 open reading frame 58 [Source:HGNC Symbol;Acc:HGNC:1300] && P58505.2 RecName: Full=Uncharacterized protein C21orf58	-
ENSG00000120334	466.271	572.804	537.056	304.44	314.102	271.959	525.377	296.834	0.825177	1.97412e-05	0.0005235	CENPL	1	173799550	173824883	-	5165	protein_coding	centromere protein L [Source:HGNC Symbol;Acc:HGNC:17879] && Q8N0S6.2 RecName: Full=Centromere protein L; Short=CENP-L; AltName: Full=Interphase centromere complex protein 33	-
ENSG00000006576	1269.5	1454.59	1352.74	907.931	731.615	787.061	1358.94	808.869	0.748724	1.98594e-05	0.000525724	PHTF2	7	77798773	77957503	+	8665	protein_coding	putative homeodomain transcription factor 2 [Source:HGNC Symbol;Acc:HGNC:13411] && Q8N3S3.2 RecName: Full=Putative homeodomain transcription factor 2	-
ENSG00000138593	1407.52	1080.98	1096.45	719.34	544.121	694.307	1194.98	652.589	0.871812	2.04828e-05	0.000541152	SECISBP2L	15	48988476	49046447	-	8583	protein_coding	SECIS binding protein 2 like [Source:HGNC Symbol;Acc:HGNC:28997] && Q93073.3 RecName: Full=Selenocysteine insertion sequence-binding protein 2-like; Short=SECIS-binding protein 2-like	-
novel.15	128.069	27.445	18.0791	2.69416	7.73173	8.10475	57.8645	6.17688	3.22315	2.05319e-05	0.000541152	-	1	155307603	155308556	+	954	-	- && Q99959.2 RecName: Full=Plakophilin-2 && -	-
ENSG00000103449	138.016	106.239	81.8878	45.8007	41.5581	30.6179	108.714	39.3255	1.46452	2.05483e-05	0.000541152	SALL1	16	51135982	51152334	-	6303	protein_coding	spalt like transcription factor 1 [Source:HGNC Symbol;Acc:HGNC:10524] && Q9NSC2.2 RecName: Full=Sal-like protein 1; AltName: Full=Spalt-like transcription factor 1; AltName: Full=Zinc finger protein 794; AltName: Full=Zinc finger protein SALL1; AltName: Full=Zinc finger protein Spalt-1; Short=HSal1; Short=Sal-1	zf-C2H2
ENSG00000113161	5935.95	6347.77	6172.43	4209.17	3296.62	3809.23	6152.05	3771.67	0.705854	2.05841e-05	0.000541163	HMGCR	5	75336329	75364001	+	10125	protein_coding	3-hydroxy-3-methylglutaryl-CoA reductase [Source:HGNC Symbol;Acc:HGNC:5006] && P04035.1 RecName: Full=3-hydroxy-3-methylglutaryl-coenzyme A reductase; Short=HMG-CoA reductase	-
ENSG00000183814	374.261	509.061	492.39	279.294	206.824	213.425	458.571	233.181	0.97675	2.13277e-05	0.000559	LIN9	1	226231149	226309869	-	4442	protein_coding	lin-9 DREAM MuvB core complex component [Source:HGNC Symbol;Acc:HGNC:30830] && Q5TKA1.1 RecName: Full=Protein lin-9 homolog; Short=HuLin-9; Short=hLin-9; AltName: Full=Beta subunit-associated regulator of apoptosis; AltName: Full=TUDOR gene similar protein; AltName: Full=Type I interferon receptor beta chain-associated protein; AltName: Full=pRB-associated protein	-
ENSG00000223773	83.3072	92.9589	88.2687	26.9416	28.994	41.4243	88.1782	32.4533	1.44242	2.13356e-05	0.000559	CD99P1	X	2609340	2658924	+	7001	transcribed_unprocessed_pseudogene	CD99 molecule pseudogene 1 [Source:HGNC Symbol;Acc:HGNC:7083] && -	-
ENSG00000137760	539.631	447.088	460.486	274.804	268.678	281.865	482.402	275.116	0.808757	2.13956e-05	0.000559615	ALKBH8	11	107502727	107565742	-	4501	protein_coding	alkB homolog 8, tRNA methyltransferase [Source:HGNC Symbol;Acc:HGNC:25189] && Q96BT7.2 RecName: Full=Alkylated DNA repair protein alkB homolog 8; AltName: Full=Probable alpha-ketoglutarate-dependent dioxygenase ABH8; AltName: Full=S-adenosyl-L-methionine-dependent tRNA methyltransferase ABH8; AltName: Full=tRNA (carboxymethyluridine(34)-5-O)-methyltransferase ABH8	-
ENSG00000065559	1104.13	1159.77	996.479	714.849	565.383	630.369	1086.79	636.867	0.770945	2.18388e-05	0.000570231	MAP2K4	17	12020829	12143830	+	5709	protein_coding	mitogen-activated protein kinase kinase 4 [Source:HGNC Symbol;Acc:HGNC:6844] && P45985.1 RecName: Full=Dual specificity mitogen-activated protein kinase kinase 4; Short=MAP kinase kinase 4; Short=MAPKK 4; AltName: Full=JNK-activating kinase 1; AltName: Full=MAPK/ERK kinase 4; Short=MEK 4; AltName: Full=SAPK/ERK kinase 1; Short=SEK1; AltName: Full=Stress-activated protein kinase kinase 1; Short=SA…	-
ENSG00000240891	533.415	303.666	372.217	183.203	179.763	204.42	403.099	189.128	1.08897	2.22275e-05	0.000579392	PLCXD2	3	111674676	111846447	+	8974	protein_coding	phosphatidylinositol specific phospholipase C X domain containing 2 [Source:HGNC Symbol;Acc:HGNC:26462] && Q0VAA5.1 RecName: Full=PI-PLC X domain-containing protein 2	-
ENSG00000217128	1545.53	1249.19	1165.57	802.858	676.527	781.658	1320.1	753.681	0.807889	2.23681e-05	0.000582065	FNIP1	5	131641714	131797017	-	7896	protein_coding	folliculin interacting protein 1 [Source:HGNC Symbol;Acc:HGNC:29418] && Q8TF40.3 RecName: Full=Folliculin-interacting protein 1	-
novel.191	142.99	126.601	156.331	281.09	264.812	259.352	141.974	268.418	-0.920906	2.24908e-05	0.000584266	-	22	40731526	40745392	+	4826	-	- && Q96MD7.1 RecName: Full=Uncharacterized protein C9orf85 && -	-
ENSG00000127993	406.589	865.846	756.133	320.605	293.806	277.362	676.189	297.258	1.18723	2.26308e-05	0.000586904	RBM48	7	92528773	92540481	+	6829	protein_coding	RNA binding motif protein 48 [Source:HGNC Symbol;Acc:HGNC:21785] && Q5RL73.1 RecName: Full=RNA-binding protein 48	-
ENSG00000139364	16.1641	6.19726	6.38087	41.3104	47.3569	44.1258	9.58073	44.2644	-2.24564	2.34383e-05	0.000606817	TMEM132B	12	125186386	125662377	+	16153	protein_coding	transmembrane protein 132B [Source:HGNC Symbol;Acc:HGNC:29397] && Q14DG7.2 RecName: Full=Transmembrane protein 132B	-
ENSG00000134644	6285.34	5101.23	5236.57	3588.62	2885.87	3402.19	5541.05	3292.23	0.750895	2.37385e-05	0.000611586	PUM1	1	30931506	31065991	-	6621	protein_coding	pumilio RNA binding family member 1 [Source:HGNC Symbol;Acc:HGNC:14957] && Q80U78.2 RecName: Full=Pumilio homolog 1	-
ENSG00000221184	14.9207	18.5918	12.7617	51.189	78.2838	45.0264	15.4247	58.1664	-1.90539	2.37413e-05	0.000611586	-	10	68759318	68759414	+	97	miRNA	- && -	-
ENSG00000196233	7257.67	4080.45	4476.18	2851.31	2166.82	2646.65	5271.43	2554.93	1.04464	2.37577e-05	0.000611586	LCOR	10	96832254	96995956	+	29854	protein_coding	ligand dependent nuclear receptor corepressor [Source:HGNC Symbol;Acc:HGNC:29503] && Q8N655.1 RecName: Full=Uncharacterized protein C10orf12	HTH
ENSG00000133226	2915.75	2748.04	2944.77	1929.02	1816.96	1817.26	2869.52	1854.41	0.629715	2.37823e-05	0.000611586	SRRM1	1	24631716	24673281	+	7922	protein_coding	serine and arginine repetitive matrix 1 [Source:HGNC Symbol;Acc:HGNC:16638] && Q8IYB3.2 RecName: Full=Serine/arginine repetitive matrix protein 1; AltName: Full=SR-related nuclear matrix protein of 160 kDa; Short=SRm160; AltName: Full=Ser/Arg-related nuclear matrix protein	-
ENSG00000235890	636.616	315.175	458.359	1028.27	986.762	963.564	470.05	992.865	-1.08141	2.40634e-05	0.000616762	TSPEAR-AS1	21	44506807	44516575	+	2355	lncRNA	TSPEAR antisense RNA 1 [Source:HGNC Symbol;Acc:HGNC:1271] && -	-
ENSG00000265763	231.271	164.67	212.696	336.769	427.178	421.447	202.879	395.132	-0.965109	2.40642e-05	0.000616762	ZNF488	10	47365496	47384293	-	3516	protein_coding	zinc finger protein 488 [Source:HGNC Symbol;Acc:HGNC:23535] && Q96MN9.1 RecName: Full=Zinc finger protein 488	-
ENSG00000117222	1299.34	981.823	1078.37	660.068	605.975	679.898	1119.84	648.647	0.786784	2.42177e-05	0.000618861	RBBP5	1	205086142	205122015	-	4404	protein_coding	RB binding protein 5, histone lysine methyltransferase complex subunit [Source:HGNC Symbol;Acc:HGNC:9888] && Q15291.2 RecName: Full=Retinoblastoma-binding protein 5; Short=RBBP-5; AltName: Full=Retinoblastoma-binding protein RBQ-3	-
ENSG00000151014	274.789	193.886	225.457	119.441	103.412	115.267	231.377	112.707	1.034	2.42667e-05	0.000618861	NOCT	4	139015781	139045939	+	2512	protein_coding	nocturnin [Source:HGNC Symbol;Acc:HGNC:14254] && Q9UK39.2 RecName: Full=Nocturnin; AltName: Full=Carbon catabolite repression 4-like protein; AltName: Full=Circadian deadenylase NOC	-
ENSG00000175155	145.477	85.8763	144.633	46.6987	52.1892	45.9269	125.329	48.2716	1.37248	2.42675e-05	0.000618861	YPEL2	17	59331655	59401729	+	8701	protein_coding	yippee like 2 [Source:HGNC Symbol;Acc:HGNC:18326] && Q96QA6.1 RecName: Full=Protein yippee-like 2 >Q65Z58.1 RecName: Full=Protein yippee-like 2 >Q5RDN9.1 RecName: Full=Protein yippee-like 2 >Q65Z95.1 RecName: Full=Protein yippee-like 2 >Q2YDI3.1 RecName: Full=Protein yippee-like 2	-
ENSG00000256268	325.768	285.074	255.235	552.302	481.3	504.295	288.692	512.633	-0.82998	2.43382e-05	0.000619632	LINC02454	12	65589111	65614169	+	3071	lncRNA	long intergenic non-protein coding RNA 2454 [Source:HGNC Symbol;Acc:HGNC:53387] && -	-
ENSG00000181555	4642.82	2857.82	3168.1	2011.64	1737.71	1863.19	3556.25	1870.84	0.926279	2.46909e-05	0.000627567	SETD2	3	47016428	47164113	-	14308	protein_coding	SET domain containing 2, histone lysine methyltransferase [Source:HGNC Symbol;Acc:HGNC:18420] && Q9BYW2.3 RecName: Full=Histone-lysine N-methyltransferase SETD2; AltName: Full=HIF-1; AltName: Full=Huntingtin yeast partner B; AltName: Full=Huntingtin-interacting protein 1; Short=HIP-1; AltName: Full=Huntingtin-interacting protein B; AltName: Full=Lysine N-methyltransferase 3A; AltName: Full=SET do…	-
ENSG00000113300	1600.24	1634.31	1685.61	1118.97	985.796	978.873	1640.05	1027.88	0.674056	2.47667e-05	0.00062845	CNOT6	5	180494379	180578358	+	6572	protein_coding	CCR4-NOT transcription complex subunit 6 [Source:HGNC Symbol;Acc:HGNC:14099] && Q9ULM6.2 RecName: Full=CCR4-NOT transcription complex subunit 6; AltName: Full=CCR4 carbon catabolite repression 4-like; AltName: Full=Carbon catabolite repressor protein 4 homolog; AltName: Full=Cytoplasmic deadenylase	-
ENSG00000139926	2095.11	1806.94	1841.94	1254.58	965.5	1166.18	1914.67	1128.75	0.761897	2.5219e-05	0.000638867	FRMD6	14	51489100	51730727	+	9416	protein_coding	FERM domain containing 6 [Source:HGNC Symbol;Acc:HGNC:19839] && Q96NE9.1 RecName: Full=FERM domain-containing protein 6; AltName: Full=Willin	-
ENSG00000147526	6347.51	4357.56	4291.13	2891.73	2543.74	2797.94	4998.73	2744.47	0.864781	2.55706e-05	0.000646705	TACC1	8	38728186	38853028	+	12577	protein_coding	transforming acidic coiled-coil containing protein 1 [Source:HGNC Symbol;Acc:HGNC:11522] && O75410.2 RecName: Full=Transforming acidic coiled-coil-containing protein 1; AltName: Full=Gastric cancer antigen Ga55; AltName: Full=Taxin-1	-
ENSG00000139977	1329.18	1154.46	1042.21	748.975	634.002	682.6	1175.28	688.526	0.770818	2.57615e-05	0.000650455	NAA30	14	57390544	57415906	+	7642	protein_coding	N-alpha-acetyltransferase 30, NatC catalytic subunit [Source:HGNC Symbol;Acc:HGNC:19844] && Q147X3.1 RecName: Full=N-alpha-acetyltransferase 30; AltName: Full=N-acetyltransferase 12; AltName: Full=N-acetyltransferase MAK3 homolog; AltName: Full=NatC catalytic subunit	-
ENSG00000182141	527.198	513.487	518.977	330.483	291.873	232.336	519.887	284.897	0.867677	2.63233e-05	0.000662865	ZNF708	19	21291160	21329425	-	4325	protein_coding	zinc finger protein 708 [Source:HGNC Symbol;Acc:HGNC:12945] && Q14593.3 RecName: Full=Zinc finger protein 273; AltName: Full=Zinc finger protein HZF9	zf-C2H2
ENSG00000184381	140.503	115.977	111.665	226.309	240.65	244.043	122.715	237.001	-0.953027	2.63396e-05	0.000662865	PLA2G6	22	38111495	38214778	-	8150	protein_coding	phospholipase A2 group VI [Source:HGNC Symbol;Acc:HGNC:9039] && O60733.2 RecName: Full=85/88 kDa calcium-independent phospholipase A2; Short=CaI-PLA2; AltName: Full=Group VI phospholipase A2; Short=GVI PLA2; AltName: Full=Intracellular membrane-associated calcium-independent phospholipase A2 beta; Short=iPLA2-beta; AltName: Full=Patatin-like phospholipase domain-containing protein 9; Short=PNPLA9	-
ENSG00000023287	2811.31	2579.83	2569.36	1754.79	1297	1639.86	2653.5	1563.88	0.762494	2.66926e-05	0.000670645	RB1CC1	8	52622458	52745843	-	7613	protein_coding	RB1 inducible coiled-coil 1 [Source:HGNC Symbol;Acc:HGNC:15574] && Q8TDY2.3 RecName: Full=RB1-inducible coiled-coil protein 1; AltName: Full=FAK family kinase-interacting protein of 200 kDa; Short=FIP200	-
ENSG00000198954	784.579	1079.21	953.94	547.812	519.959	548.421	939.243	538.731	0.802957	2.68189e-05	0.000672715	KIFBP	10	68988803	69043544	+	7344	protein_coding	kinesin family binding protein [Source:HGNC Symbol;Acc:HGNC:23419] && Q96EK5.1 RecName: Full=KIF1-binding protein	-
ENSG00000120784	570.716	671.96	578.532	385.264	293.806	342.2	607.069	340.424	0.83492	2.71685e-05	0.000680368	ZFP30	19	37613749	37692337	-	7708	protein_coding	ZFP30 zinc finger protein [Source:HGNC Symbol;Acc:HGNC:29555] && -	zf-C2H2
ENSG00000184205	315.821	532.079	524.295	223.615	212.623	228.734	457.398	221.657	1.04701	2.77808e-05	0.000694565	TSPYL2	X	53082367	53088540	+	4948	protein_coding	TSPY like 2 [Source:HGNC Symbol;Acc:HGNC:24358] && Q9H2G4.1 RecName: Full=Testis-specific Y-encoded-like protein 2; Short=TSPY-like protein 2; AltName: Full=Cell division autoantigen 1; AltName: Full=Cutaneous T-cell lymphoma-associated antigen se20-4; Short=CTCL-associated antigen se20-4; AltName: Full=Differentially-expressed nucleolar TGF-beta1 target protein; AltName: Full=Nuclear protein of …	-
ENSG00000177707	583.15	647.171	638.087	391.551	318.934	377.321	622.803	362.602	0.780542	2.8005e-05	0.000698017	NECTIN3	3	111070071	111275563	+	7717	protein_coding	nectin cell adhesion molecule 3 [Source:HGNC Symbol;Acc:HGNC:17664] && Q9NQS3.1 RecName: Full=Nectin-3; AltName: Full=CDw113; AltName: Full=Nectin cell adhesion molecule 3; AltName: Full=Poliovirus receptor-related protein 3; AltName: CD_antigen=CD113; Flags: Precursor	-
novel.438	129.313	134.569	114.856	31.4318	68.6191	30.6179	126.246	43.5563	1.53971	2.80101e-05	0.000698017	-	CHR_HG30_PATCH	179821704	179845770	+	9733	-	- && Q13501.1 RecName: Full=Sequestosome-1; AltName: Full=EBI3-associated protein of 60 kDa; Short=EBIAP; Short=p60; AltName: Full=Phosphotyrosine-independent ligand for the Lck SH2 domain of 62 kDa; AltName: Full=Ubiquitin-binding protein p62 && -	-
ENSG00000163635	695.055	444.432	525.358	299.051	285.108	282.766	554.949	288.975	0.939397	2.81764e-05	0.00069994	ATXN7	3	63863155	64003462	+	15319	protein_coding	ataxin 7 [Source:HGNC Symbol;Acc:HGNC:10560] && O15265.1 RecName: Full=Ataxin-7; AltName: Full=Spinocerebellar ataxia type 7 protein	-
ENSG00000207805	14.9207	3.54129	5.31739	29.6357	62.8203	44.1258	7.92646	45.5273	-2.56955	2.81787e-05	0.00069994	MIR483	11	2134134	2134209	-	76	miRNA	microRNA 483 [Source:HGNC Symbol;Acc:HGNC:32340] && -	-
ENSG00000135679	1938.45	1577.65	1621.8	1118.07	992.561	985.177	1712.63	1031.94	0.730316	2.86204e-05	0.000709758	MDM2	12	68808177	68845544	+	8306	protein_coding	MDM2 proto-oncogene [Source:HGNC Symbol;Acc:HGNC:6973] && Q00987.1 RecName: Full=E3 ubiquitin-protein ligase Mdm2; AltName: Full=Double minute 2 protein; Short=Hdm2; AltName: Full=Oncoprotein Mdm2; AltName: Full=p53-binding protein Mdm2	-
ENSG00000164823	557.039	645.4	624.262	363.711	339.23	379.122	608.9	360.688	0.756121	2.88452e-05	0.000714176	OSGIN2	8	89901849	89927888	+	4655	protein_coding	oxidative stress induced growth inhibitor family member 2 [Source:HGNC Symbol;Acc:HGNC:1355] && Q9Y236.1 RecName: Full=Oxidative stress-induced growth inhibitor 2; AltName: Full=hT41	-
ENSG00000168542	60818	48871.6	49534.7	82272.3	86804.2	86860.4	53074.7	85312.3	-0.684747	2.88947e-05	0.000714246	COL3A1	2	188974373	189012746	+	6758	protein_coding	collagen type III alpha 1 chain [Source:HGNC Symbol;Acc:HGNC:2201] && P02461.4 RecName: Full=Collagen alpha-1(III) chain; Flags: Precursor	-
ENSG00000067715	629.156	563.065	602.992	381.672	331.498	351.206	598.404	354.792	0.753198	2.89688e-05	0.000714923	SYT1	12	78863993	79452008	+	6389	protein_coding	synaptotagmin 1 [Source:HGNC Symbol;Acc:HGNC:11509] && P21579.1 RecName: Full=Synaptotagmin-1; AltName: Full=Synaptotagmin I; Short=SytI; AltName: Full=p65	-
ENSG00000172638	228.784	219.56	245.663	379.876	413.648	414.243	231.336	402.589	-0.799785	2.91506e-05	0.00071825	EFEMP2	11	65866441	65873592	-	5397	protein_coding	EGF containing fibulin extracellular matrix protein 2 [Source:HGNC Symbol;Acc:HGNC:3219] && O95967.3 RecName: Full=EGF-containing fibulin-like extracellular matrix protein 2; AltName: Full=Fibulin-4; Short=FIBL-4; AltName: Full=Protein UPH1; Flags: Precursor	-
ENSG00000159082	606.775	440.005	511.533	317.012	254.181	262.954	519.438	278.049	0.899681	2.93906e-05	0.000723	SYNJ1	21	32628759	32728040	-	8062	protein_coding	synaptojanin 1 [Source:HGNC Symbol;Acc:HGNC:11503] && O43426.2 RecName: Full=Synaptojanin-1; AltName: Full=Synaptic inositol 1,4,5-trisphosphate 5-phosphatase 1	-
ENSG00000139292	4967.34	5056.96	4898.38	8959.86	7183.75	7671.59	4974.23	7938.4	-0.67438	3.00781e-05	0.000738723	LGR5	12	71439798	71586310	+	5223	protein_coding	leucine rich repeat containing G protein-coupled receptor 5 [Source:HGNC Symbol;Acc:HGNC:4504] && O75473.1 RecName: Full=Leucine-rich repeat-containing G-protein coupled receptor 5; AltName: Full=G-protein coupled receptor 49; AltName: Full=G-protein coupled receptor 67; AltName: Full=G-protein coupled receptor HG38; Flags: Precursor	-
ENSG00000166450	601.801	319.602	381.789	218.227	187.495	187.31	434.397	197.677	1.13323	3.02096e-05	0.000740764	PRTG	15	55611544	55743152	-	14630	protein_coding	protogenin [Source:HGNC Symbol;Acc:HGNC:26373] && Q2VWP7.1 RecName: Full=Protogenin; AltName: Full=Protein Shen-Dan; Flags: Precursor	-
ENSG00000121481	698.785	953.493	912.464	502.909	350.827	488.086	854.914	447.274	0.935031	3.04713e-05	0.000745986	RNF2	1	185045526	185102603	+	3906	protein_coding	ring finger protein 2 [Source:HGNC Symbol;Acc:HGNC:10061] && Q99496.1 RecName: Full=E3 ubiquitin-protein ligase RING2; AltName: Full=Huntingtin-interacting protein 2-interacting protein 3; Short=HIP2-interacting protein 3; AltName: Full=Protein DinG; AltName: Full=RING finger protein 1B; Short=RING1b; AltName: Full=RING finger protein 2; AltName: Full=RING finger protein BAP-1	-
ENSG00000144959	341.932	363.868	347.757	220.023	185.562	181.006	351.186	195.53	0.845081	3.09288e-05	0.000755976	NCEH1	3	172630249	172711218	-	4808	protein_coding	neutral cholesterol ester hydrolase 1 [Source:HGNC Symbol;Acc:HGNC:29260] && Q6PIU2.3 RecName: Full=Neutral cholesterol ester hydrolase 1; Short=NCEH; AltName: Full=Arylacetamide deacetylase-like 1	-
ENSG00000109381	989.739	1019.01	997.542	669.947	516.093	603.353	1002.1	596.464	0.748307	3.11081e-05	0.000759146	ELF2	4	139028112	139177218	-	8560	protein_coding	E74 like ETS transcription factor 2 [Source:HGNC Symbol;Acc:HGNC:3317] && Q15723.2 RecName: Full=ETS-related transcription factor Elf-2; AltName: Full=E74-like factor 2; AltName: Full=New ETS-related factor	ETS
ENSG00000095787	2100.09	2329.28	2178	1497.05	1273.8	1377.81	2202.46	1382.89	0.671549	3.13608e-05	0.000764096	WAC	10	28532493	28623112	+	12780	protein_coding	WW domain containing adaptor with coiled-coil [Source:HGNC Symbol;Acc:HGNC:17327] && Q9BTA9.3 RecName: Full=WW domain-containing adapter protein with coiled-coil	-
ENSG00000100614	1480.88	1467.87	1267.67	929.484	824.396	834.789	1405.47	862.89	0.703693	3.18668e-05	0.000775188	PPM1A	14	60245752	60299087	+	11907	protein_coding	protein phosphatase, Mg2+/Mn2+ dependent 1A [Source:HGNC Symbol;Acc:HGNC:9275] && P35813.1 RecName: Full=Protein phosphatase 1A; AltName: Full=Protein phosphatase 2C isoform alpha; Short=PP2C-alpha; AltName: Full=Protein phosphatase IA	-
ENSG00000150457	829.341	569.263	648.722	395.143	350.827	371.017	682.442	372.329	0.872431	3.22723e-05	0.000783808	LATS2	13	20973036	21061586	-	5613	protein_coding	large tumor suppressor kinase 2 [Source:HGNC Symbol;Acc:HGNC:6515] && Q9NRM7.2 RecName: Full=Serine/threonine-protein kinase LATS2; AltName: Full=Kinase phosphorylated during mitosis protein; AltName: Full=Large tumor suppressor homolog 2; AltName: Full=Serine/threonine-protein kinase kpm; AltName: Full=Warts-like kinase	-
ENSG00000117625	962.384	1111.97	1220.87	723.83	573.115	600.652	1098.41	632.532	0.796422	3.29517e-05	0.00079904	RCOR3	1	211258377	211316385	+	9092	protein_coding	REST corepressor 3 [Source:HGNC Symbol;Acc:HGNC:25594] && Q9P2K3.2 RecName: Full=REST corepressor 3	MYB
ENSG00000171943	1217.28	1083.64	965.638	670.845	570.215	678.097	1088.85	639.719	0.766678	3.31699e-05	0.000802008	SRGAP2C	1	121184811	121392874	+	7335	protein_coding	SLIT-ROBO Rho GTPase activating protein 2C [Source:HGNC Symbol;Acc:HGNC:30584] && P0DJJ0.1 RecName: Full=SLIT-ROBO Rho GTPase-activating protein 2C; AltName: Full=SLIT-ROBO Rho GTPase activating protein 2 pseudogene 1	-
ENSG00000172466	3394.46	2972.03	2937.33	2019.72	1726.11	2018.98	3101.27	1921.6	0.690272	3.31789e-05	0.000802008	ZNF24	18	35332227	35345482	-	8242	protein_coding	zinc finger protein 24 [Source:HGNC Symbol;Acc:HGNC:13032] && P17028.4 RecName: Full=Zinc finger protein 24; AltName: Full=Retinoic acid suppression protein A; Short=RSG-A; AltName: Full=Zinc finger and SCAN domain-containing protein 3; AltName: Full=Zinc finger protein 191; AltName: Full=Zinc finger protein KOX17	zf-C2H2
ENSG00000162614	1365.24	2116.81	1783.45	1061.5	793.469	941.952	1755.17	932.306	0.913188	3.34026e-05	0.000806141	NEXN	1	77888513	77943895	+	4436	protein_coding	nexilin F-actin binding protein [Source:HGNC Symbol;Acc:HGNC:29557] && Q0ZGT2.1 RecName: Full=Nexilin; AltName: Full=F-actin-binding protein; AltName: Full=Nelin	-
ENSG00000137770	1896.17	2115.04	1877.04	1339.89	965.5	1127.46	1962.75	1144.28	0.778446	3.36332e-05	0.000809627	CTDSPL2	15	44427622	44529038	+	9277	protein_coding	CTD small phosphatase like 2 [Source:HGNC Symbol;Acc:HGNC:26936] && Q05D32.2 RecName: Full=CTD small phosphatase-like protein 2; Short=CTDSP-like 2	-
ENSG00000108510	5193.64	3232.31	3658.36	2382.53	1821.79	2140.55	4028.11	2114.96	0.929124	3.36654e-05	0.000809627	MED13	17	61942605	62065278	-	12673	protein_coding	mediator complex subunit 13 [Source:HGNC Symbol;Acc:HGNC:22474] && Q9UHV7.3 RecName: Full=Mediator of RNA polymerase II transcription subunit 13; AltName: Full=Activator-recruited cofactor 250 kDa component; Short=ARC250; AltName: Full=Mediator complex subunit 13; AltName: Full=Thyroid hormone receptor-associated protein 1; AltName: Full=Thyroid hormone receptor-associated protein complex 240 kDa…	-
ENSG00000168646	95.7411	138.996	125.49	32.3299	51.2227	55.8327	120.076	46.4618	1.37423	3.37058e-05	0.000809627	AXIN2	17	65528563	65561648	-	5197	protein_coding	axin 2 [Source:HGNC Symbol;Acc:HGNC:904] && Q9Y2T1.1 RecName: Full=Axin-2; AltName: Full=Axin-like protein; Short=Axil; AltName: Full=Axis inhibition protein 2; AltName: Full=Conductin	-
ENSG00000254004	1286.91	1451.93	1263.41	892.664	736.448	800.569	1334.08	809.893	0.720246	3.3834e-05	0.000811433	ZNF260	19	36510687	36528271	-	5571	protein_coding	zinc finger protein 260 [Source:HGNC Symbol;Acc:HGNC:13499] && Q3ZCT1.3 RecName: Full=Zinc finger protein 260; Short=Zfp-260	zf-C2H2
ENSG00000209482	3.73017	1.77065	4.25391	26.9416	28.994	21.6127	3.25158	25.8494	-3.02284	3.42085e-05	1	SNORD83A	22	39315213	39315307	-	95	snoRNA	small nucleolar RNA, C/D box 83A [Source:HGNC Symbol;Acc:HGNC:17131] && -	-
ENSG00000144233	1520.67	1134.1	1283.62	770.529	797.335	763.647	1312.79	777.17	0.755571	3.47407e-05	0.000831873	AMMECR1L	2	127861630	127885967	-	5413	protein_coding	AMMECR1 like [Source:HGNC Symbol;Acc:HGNC:28658] && Q6DCA0.1 RecName: Full=AMMECR1-like protein >Q5RDQ3.1 RecName: Full=AMMECR1-like protein	-
ENSG00000189164	247.435	326.684	317.98	172.426	152.702	129.676	297.366	151.601	0.973955	3.49975e-05	0.000836714	ZNF527	19	37371061	37393066	+	6436	protein_coding	zinc finger protein 527 [Source:HGNC Symbol;Acc:HGNC:29385] && Q8NB42.2 RecName: Full=Zinc finger protein 527	zf-C2H2
ENSG00000095539	622.939	475.418	447.724	872.008	970.333	886.119	515.36	909.487	-0.821036	3.52593e-05	0.000841659	SEMA4G	10	100969518	100985871	+	5253	protein_coding	semaphorin 4G [Source:HGNC Symbol;Acc:HGNC:10735] && Q9NTN9.1 RecName: Full=Semaphorin-4G; Flags: Precursor	-
ENSG00000108423	177.805	316.946	305.218	132.912	112.11	113.466	266.656	119.496	1.16077	3.59079e-05	0.000855805	TUBD1	17	59859479	59892945	-	3333	protein_coding	tubulin delta 1 [Source:HGNC Symbol;Acc:HGNC:16811] && Q9UJT1.2 RecName: Full=Tubulin delta chain; AltName: Full=Delta-tubulin	-
ENSG00000164603	749.764	994.218	860.354	568.467	422.346	433.154	868.112	474.655	0.871638	3.5997e-05	0.000856593	BMT2	7	112819147	112939875	-	4097	protein_coding	base methyltransferase of 25S rRNA 2 homolog [Source:HGNC Symbol;Acc:HGNC:26475] && Q1RMZ1.1 RecName: Full=Probable methyltransferase BMT2 homolog	-
ENSG00000188215	382.964	253.202	326.488	162.547	166.232	162.995	320.885	163.925	0.966249	3.67853e-05	0.000873287	DCUN1D3	16	20854925	20900358	-	6222	protein_coding	defective in cullin neddylation 1 domain containing 3 [Source:HGNC Symbol;Acc:HGNC:28734] && Q8IWE4.1 RecName: Full=DCN1-like protein 3; AltName: Full=DCUN1 domain-containing protein 3; AltName: Full=Defective in cullin neddylation protein 1-like protein 3; AltName: Full=Squamous cell carcinoma-related oncogene 3	-
ENSG00000152382	348.149	525.882	464.74	258.639	205.857	226.032	446.257	230.176	0.956773	3.68126e-05	0.000873287	TADA1	1	166856510	166876264	-	2900	protein_coding	transcriptional adaptor 1 [Source:HGNC Symbol;Acc:HGNC:30631] && Q96BN2.1 RecName: Full=Transcriptional adapter 1; AltName: Full=SPT3-associated factor 42; Short=STAF42; AltName: Full=Transcriptional adapter 1-like protein >Q5RDB9.1 RecName: Full=Transcriptional adapter 1; AltName: Full=Transcriptional adapter 1-like protein	-
ENSG00000168672	488.652	555.983	504.089	317.91	314.102	271.959	516.241	301.324	0.777759	3.72224e-05	0.00088164	LRATD2	8	126552443	126558478	-	5734	protein_coding	LRAT domain containing 2 [Source:HGNC Symbol;Acc:HGNC:24166] && Q96KN1.1 RecName: Full=Protein FAM84B; AltName: Full=Breast cancer membrane protein 101; AltName: Full=Protein NSE2	-
ENSG00000198551	423.996	633.891	543.437	310.726	253.214	283.666	533.775	282.535	0.919267	3.75387e-05	0.000887758	ZNF627	19	11559374	11619161	+	3811	protein_coding	zinc finger protein 627 [Source:HGNC Symbol;Acc:HGNC:30570] && Q7L945.1 RecName: Full=Zinc finger protein 627	zf-C2H2
ENSG00000287900	47.2488	71.7112	48.92	133.81	117.909	146.786	55.96	132.835	-1.23816	3.86087e-05	0.000911654	-	2	154688296	154697817	-	7074	lncRNA	novel transcript && -	-
ENSG00000081320	1355.3	1413.86	1299.57	905.236	668.795	828.485	1356.24	800.839	0.759872	3.89874e-05	0.000918132	STK17B	2	196133583	196176503	-	6566	protein_coding	serine/threonine kinase 17b [Source:HGNC Symbol;Acc:HGNC:11396] && O94768.1 RecName: Full=Serine/threonine-protein kinase 17B; AltName: Full=DAP kinase-related apoptosis-inducing protein kinase 2	-
ENSG00000168298	84.5506	30.9863	36.1583	3.59221	14.497	8.10475	50.565	8.73132	2.53386	3.90031e-05	0.000918132	H1-4	6	26156329	26157115	+	787	protein_coding	H1.4 linker histone, cluster member [Source:HGNC Symbol;Acc:HGNC:4718] && P10412.2 RecName: Full=Histone H1.4; AltName: Full=Histone H1b; AltName: Full=Histone H1s-4	-
ENSG00000081377	1439.85	1363.4	1370.82	951.037	858.222	784.359	1391.36	864.54	0.686296	3.90928e-05	0.00091883	CDC14B	9	96490241	96619843	-	10475	protein_coding	cell division cycle 14B [Source:HGNC Symbol;Acc:HGNC:1719] && O60729.1 RecName: Full=Dual specificity protein phosphatase CDC14B; AltName: Full=CDC14 cell division cycle 14 homolog B	-
ENSG00000101624	294.684	478.96	386.043	212.838	170.098	192.713	386.562	191.883	1.01252	3.92085e-05	0.000919023	CEP76	18	12661833	12702777	-	6165	protein_coding	centrosomal protein 76 [Source:HGNC Symbol;Acc:HGNC:25727] && Q8TAP6.1 RecName: Full=Centrosomal protein of 76 kDa; Short=Cep76	-
ENSG00000119778	1733.29	1129.67	1250.65	808.247	625.304	751.04	1371.2	728.197	0.912078	3.9247e-05	0.000919023	ATAD2B	2	23748664	23927123	-	10501	protein_coding	ATPase family AAA domain containing 2B [Source:HGNC Symbol;Acc:HGNC:29230] && Q9ULI0.3 RecName: Full=ATPase family AAA domain-containing protein 2B	-
ENSG00000114933	151.694	74.3671	57.4278	24.2474	25.1281	32.419	94.4962	27.2648	1.78665	3.92812e-05	0.000919023	INO80D	2	205993721	206086303	-	14373	protein_coding	INO80 complex subunit D [Source:HGNC Symbol;Acc:HGNC:25997] && Q53TQ3.2 RecName: Full=INO80 complex subunit D	-
ENSG00000144802	930.056	1104.88	1037.95	681.621	571.182	596.149	1024.3	616.317	0.73335	3.94629e-05	0.000921864	NFKBIZ	3	101827991	101861022	+	5902	protein_coding	NFKB inhibitor zeta [Source:HGNC Symbol;Acc:HGNC:29805] && Q9BYH8.1 RecName: Full=NF-kappa-B inhibitor zeta; AltName: Full=I-kappa-B-zeta; Short=IkB-zeta; Short=IkappaBzeta; AltName: Full=IL-1 inducible nuclear ankyrin-repeat protein; Short=INAP; AltName: Full=Molecule possessing ankyrin repeats induced by lipopolysaccharide; Short=MAIL	-
ENSG00000153922	2251.78	1815.8	1788.77	1250.09	960.668	1177.89	1952.12	1129.55	0.788758	3.98325e-05	0.000929081	CHD1	5	98853985	98929007	-	10487	protein_coding	chromodomain helicase DNA binding protein 1 [Source:HGNC Symbol;Acc:HGNC:1915] && O14646.2 RecName: Full=Chromodomain-helicase-DNA-binding protein 1; Short=CHD-1; AltName: Full=ATP-dependent helicase CHD1	-
ENSG00000218510	14.9207	7.96791	6.38087	34.126	61.8539	38.7227	9.75649	44.9008	-2.22495	4.03961e-05	0.000940792	LINC00339	1	22024558	22031223	+	3764	lncRNA	long intergenic non-protein coding RNA 339 [Source:HGNC Symbol;Acc:HGNC:25011] && Q32PG5.1 RecName: Full=SCAN domain-containing protein 1	-
ENSG00000055609	11470.3	4585.09	6056.51	3239.27	2960.29	3284.22	7370.62	3161.26	1.2211	4.09789e-05	0.000951975	KMT2C	7	152134922	152436644	-	53322	protein_coding	lysine methyltransferase 2C [Source:HGNC Symbol;Acc:HGNC:13726] && Q8NEZ4.3 RecName: Full=Histone-lysine N-methyltransferase 2C; Short=Lysine N-methyltransferase 2C; AltName: Full=Homologous to ALR protein; AltName: Full=Myeloid/lymphoid or mixed-lineage leukemia protein 3	HMG
ENSG00000089234	1066.83	1298.77	1177.27	767.834	546.054	694.307	1180.96	669.398	0.819211	4.10007e-05	0.000951975	BRAP	12	111642146	111685956	-	4656	protein_coding	BRCA1 associated protein [Source:HGNC Symbol;Acc:HGNC:1099] && Q7Z569.2 RecName: Full=BRCA1-associated protein; AltName: Full=BRAP2; AltName: Full=Impedes mitogenic signal propagation; Short=IMP; AltName: Full=RING finger protein 52; AltName: Full=RING-type E3 ubiquitin transferase BRAP2; AltName: Full=Renal carcinoma antigen NY-REN-63	-
ENSG00000222112	8.70373	7.96791	4.25391	35.024	44.4575	27.9163	6.97518	35.7993	-2.36145	4.15336e-05	0.000962887	RN7SKP16	1	33336566	33336864	-	299	misc_RNA	RN7SK pseudogene 16 [Source:HGNC Symbol;Acc:HGNC:45740] && -	-
ENSG00000160446	93.2543	161.129	190.363	283.784	360.492	360.211	148.249	334.829	-1.17097	4.17233e-05	0.000965822	ZDHHC12	9	128720870	128724127	-	2596	protein_coding	zinc finger DHHC-type palmitoyltransferase 12 [Source:HGNC Symbol;Acc:HGNC:19159] && Q96GR4.2 RecName: Full=Probable palmitoyltransferase ZDHHC12; AltName: Full=Zinc finger DHHC domain-containing protein 12; Short=DHHC-12; AltName: Full=Zinc finger protein 400	-
ENSG00000130544	702.516	336.423	422.201	199.368	204.891	239.54	487.046	214.6	1.18004	4.21608e-05	0.00097385	ZNF557	19	7069703	7087968	+	5759	protein_coding	zinc finger protein 557 [Source:HGNC Symbol;Acc:HGNC:28632] && Q8N988.2 RecName: Full=Zinc finger protein 557	zf-C2H2
ENSG00000100941	2052.84	3097.74	2650.19	1532.08	1473.86	1448.95	2600.26	1484.96	0.808696	4.22323e-05	0.00097385	PNN	14	39175183	39183220	+	4203	protein_coding	pinin, desmosome associated protein [Source:HGNC Symbol;Acc:HGNC:9162] && Q9H307.4 RecName: Full=Pinin; AltName: Full=140 kDa nuclear and cell adhesion-related phosphoprotein; AltName: Full=Desmosome-associated protein; AltName: Full=Domain-rich serine protein; Short=DRS protein; Short=DRSP; AltName: Full=Melanoma metastasis clone A protein; AltName: Full=Nuclear protein SDK3; AltName: Full=SR-li…	-
ENSG00000242599	9.94712	69.9405	52.1104	8.08247	2.8994	5.40316	43.9994	5.46168	3.01234	4.22938e-05	0.00097385	CSAG4	X	152733827	152740985	+	755	transcribed_unprocessed_pseudogene	CSAG family member 4 (pseudogene) [Source:HGNC Symbol;Acc:HGNC:20923] && Q6PB30.2 RecName: Full=Putative chondrosarcoma-associated gene 1 protein; AltName: Full=Cancer/testis antigen 24.1; Short=CT24.1; AltName: Full=Cancer/testis antigen CSAGE; Flags: Precursor	-
ENSG00000178177	516.007	399.281	455.169	249.658	252.248	273.76	456.819	258.556	0.819344	4.23247e-05	0.00097385	LCORL	4	17841187	18021876	-	16929	protein_coding	ligand dependent nuclear receptor corepressor like [Source:HGNC Symbol;Acc:HGNC:30776] && Q8N3X6.4 RecName: Full=Ligand-dependent nuclear receptor corepressor-like protein; Short=LCoR-like protein	HTH
ENSG00000119917	2174.69	2459.43	2220.54	1545.55	1231.28	1433.64	2284.89	1403.49	0.703193	4.26757e-05	0.000980452	IFIT3	10	89327307	89377473	+	5067	protein_coding	interferon induced protein with tetratricopeptide repeats 3 [Source:HGNC Symbol;Acc:HGNC:5411] && -	-
ENSG00000121989	1216.04	1165.08	1063.48	783.101	662.03	637.573	1148.2	694.235	0.725628	4.32612e-05	0.000991887	ACVR2A	2	147844517	147930826	+	6448	protein_coding	activin A receptor type 2A [Source:HGNC Symbol;Acc:HGNC:173] && P27037.1 RecName: Full=Activin receptor type-2A; AltName: Full=Activin receptor type IIA; Short=ACTR-IIA; Short=ACTRIIA; Flags: Precursor	-
ENSG00000279759	73.36	31.8716	30.8409	102.378	140.138	165.697	45.3575	136.071	-1.59955	4.33031e-05	0.000991887	-	19	40355842	40360606	+	4765	TEC	TEC && Q96CB5.2 RecName: Full=Putative uncharacterized protein C8orf44	-
ENSG00000165891	504.817	485.157	487.073	308.93	282.208	297.174	492.349	296.104	0.73305	4.34421e-05	0.000993584	E2F7	12	77021248	77065569	-	6291	protein_coding	E2F transcription factor 7 [Source:HGNC Symbol;Acc:HGNC:23820] && Q96AV8.3 RecName: Full=Transcription factor E2F7; Short=E2F-7	E2F
ENSG00000159592	3390.73	3488.17	3397.81	2409.47	2107.86	2150.46	3425.57	2222.6	0.624093	4.37765e-05	0.000999738	GPBP1L1	1	45627304	45688113	-	7433	protein_coding	GC-rich promoter binding protein 1 like 1 [Source:HGNC Symbol;Acc:HGNC:28843] && Q9HC44.1 RecName: Full=Vasculin-like protein 1; AltName: Full=GC-rich promoter-binding protein 1-like 1 >Q5R9C3.1 RecName: Full=Vasculin-like protein 1; AltName: Full=GC-rich promoter-binding protein 1-like 1	-
ENSG00000181472	560.769	694.093	707.213	380.774	361.459	403.436	654.025	381.89	0.777065	4.38853e-05	0.00100073	ZBTB2	6	151364115	151391559	-	3103	protein_coding	zinc finger and BTB domain containing 2 [Source:HGNC Symbol;Acc:HGNC:20868] && Q8N680.1 RecName: Full=Zinc finger and BTB domain-containing protein 2	ZBTB
ENSG00000078747	3134.59	3124.3	3305.29	2196.64	1728.04	2027.09	3188.06	1983.92	0.684215	4.40838e-05	0.00100376	ITCH	20	34363241	34540748	+	10639	protein_coding	itchy E3 ubiquitin protein ligase [Source:HGNC Symbol;Acc:HGNC:13890] && Q96J02.2 RecName: Full=E3 ubiquitin-protein ligase Itchy homolog; Short=Itch; AltName: Full=Atrophin-1-interacting protein 4; Short=AIP4; AltName: Full=HECT-type E3 ubiquitin transferase Itchy homolog; AltName: Full=NFE2-associated polypeptide 1; Short=NAPP1	-
ENSG00000092978	778.362	735.703	647.658	405.919	435.876	455.667	720.575	432.488	0.736217	4.42842e-05	0.00100682	GPATCH2	1	217426992	217631090	-	8841	protein_coding	G-patch domain containing 2 [Source:HGNC Symbol;Acc:HGNC:25499] && Q9NW75.1 RecName: Full=G patch domain-containing protein 2	-
ENSG00000166860	1378.92	887.094	841.211	516.38	577.947	507.897	1035.74	534.075	0.954663	4.48052e-05	0.00101716	ZBTB39	12	56998836	57006546	-	6268	protein_coding	zinc finger and BTB domain containing 39 [Source:HGNC Symbol;Acc:HGNC:29014] && O15060.1 RecName: Full=Zinc finger and BTB domain-containing protein 39	ZBTB
ENSG00000110422	5279.44	3912.24	4012.5	2864.79	2237.37	2484.55	4401.39	2528.9	0.799173	4.54538e-05	0.00103035	HIPK3	11	33256672	33357023	+	8164	protein_coding	homeodomain interacting protein kinase 3 [Source:HGNC Symbol;Acc:HGNC:4915] && Q9H422.1 RecName: Full=Homeodomain-interacting protein kinase 3; AltName: Full=Androgen receptor-interacting nuclear protein kinase; Short=ANPK; AltName: Full=Fas-interacting serine/threonine-protein kinase; Short=FIST; AltName: Full=Homolog of protein kinase YAK1	-
ENSG00000151461	864.156	771.116	812.497	519.074	401.084	511.499	815.923	477.219	0.772899	4.55893e-05	0.0010319	UPF2	10	11920022	12043170	-	5881	protein_coding	UPF2 regulator of nonsense mediated mRNA decay [Source:HGNC Symbol;Acc:HGNC:17854] && Q9HAU5.1 RecName: Full=Regulator of nonsense transcripts 2; AltName: Full=Nonsense mRNA reducing factor 2; AltName: Full=Up-frameshift suppressor 2 homolog; Short=hUpf2	-
ENSG00000179021	254.895	376.262	309.472	187.693	114.043	137.781	313.543	146.506	1.09886	4.59066e-05	0.00103754	C3orf38	3	88149959	88168729	+	3259	protein_coding	chromosome 3 open reading frame 38 [Source:HGNC Symbol;Acc:HGNC:28384] && -	-
ENSG00000123636	3252.71	2429.33	2458.76	1724.26	1411.04	1587.63	2713.6	1574.31	0.785045	4.6048e-05	0.0010392	BAZ2B	2	159318979	159616569	-	20247	protein_coding	bromodomain adjacent to zinc finger domain 2B [Source:HGNC Symbol;Acc:HGNC:963] && Q9UIF8.3 RecName: Full=Bromodomain adjacent to zinc finger domain protein 2B; AltName: Full=hWALp4	MBD
ENSG00000237886	12.4339	11.5092	13.8252	37.7182	49.2898	52.2306	12.5894	46.4129	-1.88488	4.68996e-05	0.00105686	NALT1	9	136546212	136549893	+	1088	lncRNA	NOTCH1 associated lncRNA in T cell acute lymphoblastic leukemia 1 [Source:HGNC Symbol;Acc:HGNC:51192] && -	-
ENSG00000171016	329.498	288.615	289.266	154.465	165.266	181.907	302.46	167.212	0.853764	4.72132e-05	0.00106237	PYGO1	15	55538884	55588947	-	9005	protein_coding	pygopus family PHD finger 1 [Source:HGNC Symbol;Acc:HGNC:30256] && Q9Y3Y4.2 RecName: Full=Pygopus homolog 1	-
novel.324	157.911	42.4955	152.077	26.0435	28.0275	37.8221	117.494	30.6311	1.9343	4.74946e-05	0.00106713	-	CHR_HG1362_PATCH	12465564	12562854	-	15314	-	- && Q9BY84.1 RecName: Full=Dual specificity protein phosphatase 16; AltName: Full=Mitogen-activated protein kinase phosphatase 7; Short=MAP kinase phosphatase 7; Short=MKP-7 && -	-
novel.34	93.2543	60.202	75.5069	151.771	157.534	190.011	76.3211	166.439	-1.13318	4.86523e-05	0.00109154	-	1	188801383	188813266	-	3853	-	- && O00370.1 RecName: Full=LINE-1 retrotransposable element ORF2 protein; Short=ORF2p; Includes: RecName: Full=Reverse transcriptase; Includes: RecName: Full=Endonuclease && -	-
ENSG00000167637	499.843	393.969	362.646	204.756	212.623	253.949	418.819	223.776	0.902603	4.87871e-05	0.00109296	ZNF283	19	43827321	43852017	+	7200	protein_coding	zinc finger protein 283 [Source:HGNC Symbol;Acc:HGNC:13077] && Q8N7M2.4 RecName: Full=Zinc finger protein 283; AltName: Full=Zinc finger protein HZF19	zf-C2H2
ENSG00000278301	36.0583	7.08258	18.0791	69.15	75.3844	100.859	20.4067	81.7978	-2.03375	4.88842e-05	0.00109353	GRAMD4P3	14	19371822	19373490	+	1669	processed_pseudogene	GRAM domain containing 4 pseudogene 3 [Source:HGNC Symbol;Acc:HGNC:49138] && O00370.1 RecName: Full=LINE-1 retrotransposable element ORF2 protein; Short=ORF2p; Includes: RecName: Full=Reverse transcriptase; Includes: RecName: Full=Endonuclease	-
ENSG00000239779	73.36	72.5965	48.92	134.708	144.97	153.09	64.9588	144.256	-1.15105	4.92045e-05	0.00109909	WBP1	2	74458400	74460891	+	2367	protein_coding	WW domain binding protein 1 [Source:HGNC Symbol;Acc:HGNC:12737] && P97764.2 RecName: Full=WW domain-binding protein 1; Short=WBP-1	-
ENSG00000288065	6.21695	9.73855	7.44435	40.4123	26.0946	46.8274	7.79995	37.7781	-2.25991	5.08257e-05	0.00113365	-	2	71112877	71117406	+	1143	lncRNA	novel transcript, antisense to MCEE && -	-
ENSG00000188786	1350.32	795.905	986.908	565.773	482.267	578.139	1044.38	542.059	0.944828	5.09892e-05	0.00113564	MTF1	1	37809574	37859592	-	7989	protein_coding	metal regulatory transcription factor 1 [Source:HGNC Symbol;Acc:HGNC:7428] && Q14872.2 RecName: Full=Metal regulatory transcription factor 1; AltName: Full=MRE-binding transcription factor; AltName: Full=Transcription factor MTF-1	zf-C2H2
ENSG00000172164	4410.31	4153.05	3740.25	2775.88	2553.4	2581.81	4101.2	2637.03	0.637035	5.11378e-05	0.0011373	SNTB1	8	120535745	120813273	-	6794	protein_coding	syntrophin beta 1 [Source:HGNC Symbol;Acc:HGNC:11168] && Q13884.3 RecName: Full=Beta-1-syntrophin; AltName: Full=59 kDa dystrophin-associated protein A1 basic component 1; Short=DAPA1B; AltName: Full=BSYN2; AltName: Full=Syntrophin-2; AltName: Full=Tax interaction protein 43; Short=TIP-43	-
ENSG00000109670	600.558	443.547	396.677	254.149	269.644	240.441	480.261	254.745	0.913333	5.14935e-05	0.00114348	FBXW7	4	152320544	152536092	-	10979	protein_coding	F-box and WD repeat domain containing 7 [Source:HGNC Symbol;Acc:HGNC:16712] && Q969H0.1 RecName: Full=F-box/WD repeat-containing protein 7; AltName: Full=Archipelago homolog; Short=hAgo; AltName: Full=F-box and WD-40 domain-containing protein 7; AltName: Full=F-box protein FBX30; AltName: Full=SEL-10; AltName: Full=hCdc4	-
ENSG00000189190	366.8	378.033	350.948	220.921	219.388	191.812	365.26	210.707	0.794167	5.15654e-05	0.00114348	ZNF600	19	52749942	52786807	-	7228	protein_coding	zinc finger protein 600 [Source:HGNC Symbol;Acc:HGNC:30951] && Q8N823.2 RecName: Full=Zinc finger protein 611	zf-C2H2
ENSG00000036257	2672.05	3163.26	3134.07	2037.68	1699.05	1834.37	2989.79	1857.03	0.6872	5.17697e-05	0.00114527	CUL3	2	224470150	224585397	-	11505	protein_coding	cullin 3 [Source:HGNC Symbol;Acc:HGNC:2553] && Q13618.2 RecName: Full=Cullin-3; Short=CUL-3	-
ENSG00000112701	1932.23	2301.84	2151.42	1478.19	1131.73	1208.51	2128.49	1272.81	0.741987	5.17958e-05	0.00114527	SENP6	6	75601509	75718281	+	11417	protein_coding	SUMO specific peptidase 6 [Source:HGNC Symbol;Acc:HGNC:20944] && Q9GZR1.2 RecName: Full=Sentrin-specific protease 6; AltName: Full=SUMO-1-specific protease 1; AltName: Full=Sentrin/SUMO-specific protease SENP6	-
ENSG00000179403	558.282	532.079	568.961	814.533	947.137	914.035	553.107	891.902	-0.68956	5.19644e-05	0.00114734	VWA1	1	1434861	1442882	+	5065	protein_coding	von Willebrand factor A domain containing 1 [Source:HGNC Symbol;Acc:HGNC:30910] && Q6PCB0.1 RecName: Full=von Willebrand factor A domain-containing protein 1; Flags: Precursor	-
ENSG00000174718	1477.15	1321.79	1376.14	915.115	656.231	862.705	1391.69	811.35	0.777897	5.29033e-05	0.00116639	RESF1	12	31959370	31993107	+	6646	protein_coding	retroelement silencing factor 1 [Source:HGNC Symbol;Acc:HGNC:25559] && Q9HCM1.3 RecName: Full=Uncharacterized protein KIAA1551	-
ENSG00000132199	368.044	364.753	422.201	646.597	653.331	606.055	384.999	635.328	-0.722679	5.32042e-05	0.00117133	ENOSF1	18	670318	712662	-	11390	protein_coding	enolase superfamily member 1 [Source:HGNC Symbol;Acc:HGNC:30365] && Q7L5Y1.1 RecName: Full=Mitochondrial enolase superfamily member 1; AltName: Full=Antisense RNA to thymidylate synthase; Short=rTS; AltName: Full=L-fuconate dehydratase	-
ENSG00000162769	825.611	687.896	688.07	468.783	401.084	438.557	733.859	436.141	0.74957	5.39479e-05	0.001186	FLVCR1	1	212858275	212899363	+	6422	protein_coding	FLVCR heme transporter 1 [Source:HGNC Symbol;Acc:HGNC:24682] && Q9Y5Y0.1 RecName: Full=Feline leukemia virus subgroup C receptor-related protein 1; Short=Feline leukemia virus subgroup C receptor; Short=hFLVCR	-
ENSG00000198920	667.701	704.717	704.022	478.662	326.666	335.897	692.147	380.408	0.863358	5.44099e-05	0.00119424	KIAA0753	17	6578147	6640711	-	5553	protein_coding	KIAA0753 [Source:HGNC Symbol;Acc:HGNC:29110] && Q2KHM9.3 RecName: Full=Protein moonraker; Short=MNR	-
ENSG00000078403	668.944	715.341	647.658	425.677	409.782	425.949	677.314	420.469	0.688157	5.4479e-05	0.00119424	MLLT10	10	21524646	21743630	+	9130	protein_coding	MLLT10 histone lysine methyltransferase DOT1L cofactor [Source:HGNC Symbol;Acc:HGNC:16063] && P55197.2 RecName: Full=Protein AF-10; AltName: Full=ALL1-fused gene from chromosome 10 protein	-
ENSG00000108064	1687.28	2268.2	1935.53	1294.99	1059.25	1113.95	1963.67	1156.06	0.764741	5.53893e-05	0.00121246	TFAM	10	58385345	58399220	+	5282	protein_coding	transcription factor A, mitochondrial [Source:HGNC Symbol;Acc:HGNC:11741] && Q00059.1 RecName: Full=Transcription factor A, mitochondrial; Short=mtTFA; AltName: Full=Mitochondrial transcription factor 1; Short=MtTF1; AltName: Full=Transcription factor 6; Short=TCF-6; AltName: Full=Transcription factor 6-like 2; Flags: Precursor	HMG
ENSG00000138032	417.779	630.35	609.373	338.566	254.181	255.75	552.501	282.832	0.967205	5.61731e-05	0.00122786	PPM1B	2	44167969	44244384	+	7105	protein_coding	protein phosphatase, Mg2+/Mn2+ dependent 1B [Source:HGNC Symbol;Acc:HGNC:9276] && O75688.1 RecName: Full=Protein phosphatase 1B; AltName: Full=Protein phosphatase 2C isoform beta; Short=PP2C-beta	-
ENSG00000136273	641.589	916.309	749.752	467.885	363.391	439.457	769.217	423.578	0.861661	5.65238e-05	0.00123302	HUS1	7	47963288	47979615	-	4165	protein_coding	HUS1 checkpoint clamp component [Source:HGNC Symbol;Acc:HGNC:5309] && O60921.1 RecName: Full=Checkpoint protein HUS1; Short=hHUS1	-
ENSG00000278330	11.1905	6.19726	12.7617	37.7182	45.4239	40.5237	10.0498	41.2219	-2.0553	5.657e-05	0.00123302	-	18	77112602	77115726	+	3125	lncRNA	novel transcript, antisense to MBP && -	-
ENSG00000157212	971.088	985.364	937.988	658.272	591.478	540.316	964.813	596.689	0.693303	5.67834e-05	0.00123591	PAXIP1	7	154943687	155003124	-	9683	protein_coding	PAX interacting protein 1 [Source:HGNC Symbol;Acc:HGNC:8624] && Q6ZW49.2 RecName: Full=PAX-interacting protein 1; AltName: Full=PAX transactivation activation domain-interacting protein	-
ENSG00000006015	144.233	237.267	200.997	324.197	449.407	415.143	194.166	396.249	-1.0245	5.73919e-05	0.00124738	REX1BD	19	18588685	18592337	+	3371	protein_coding	required for excision 1-B domain containing [Source:HGNC Symbol;Acc:HGNC:26098] && Q96EN9.1 RecName: Full=Uncharacterized protein C19orf60	-
ENSG00000156804	698.785	478.96	495.581	307.134	315.068	281.865	557.775	301.356	0.886582	5.77031e-05	0.00125236	FBXO32	8	123497889	123541206	-	7395	protein_coding	F-box protein 32 [Source:HGNC Symbol;Acc:HGNC:16731] && Q969P5.1 RecName: Full=F-box only protein 32; AltName: Full=Atrogin-1; AltName: Full=Muscle atrophy F-box protein; Short=MAFbx	-
ENSG00000165997	1939.69	1590.04	1469.73	1074.97	815.698	990.58	1666.49	960.415	0.794509	5.79472e-05	0.00125588	ARL5B	10	18659431	18681639	+	7170	protein_coding	ADP ribosylation factor like GTPase 5B [Source:HGNC Symbol;Acc:HGNC:23052] && Q96KC2.1 RecName: Full=ADP-ribosylation factor-like protein 5B; AltName: Full=ADP-ribosylation factor-like protein 8 >Q9D4P0.3 RecName: Full=ADP-ribosylation factor-like protein 5B; AltName: Full=ADP-ribosylation factor-like protein 8	-
ENSG00000255182	28.598	15.0505	26.5869	72.7422	67.6527	66.639	23.4118	69.0113	-1.57693	5.87036e-05	0.00126964	-	8	144495458	144505444	-	4894	lncRNA	novel transcript, antisense to PPP1R16A && P24298.3 RecName: Full=Alanine aminotransferase 1; Short=ALT1; AltName: Full=Glutamate pyruvate transaminase 1; Short=GPT 1; AltName: Full=Glutamic--alanine transaminase 1; AltName: Full=Glutamic--pyruvic transaminase 1	-
ENSG00000134321	320.795	404.593	327.551	207.45	199.092	163.896	350.98	190.146	0.886197	5.87483e-05	0.00126964	RSAD2	2	6865557	6898239	+	5659	protein_coding	radical S-adenosyl methionine domain containing 2 [Source:HGNC Symbol;Acc:HGNC:30908] && Q8WXG1.1 RecName: Full=Radical S-adenosyl methionine domain-containing protein 2; AltName: Full=Cytomegalovirus-induced gene 5 protein; AltName: Full=Viperin; AltName: Full=Virus inhibitory protein, endoplasmic reticulum-associated, interferon-inducible	-
ENSG00000148737	1538.07	1686.54	1575.01	999.532	1094.04	844.695	1599.88	979.422	0.708347	5.97022e-05	0.00128844	TCF7L2	10	112950247	113167678	+	6739	protein_coding	transcription factor 7 like 2 [Source:HGNC Symbol;Acc:HGNC:11641] && Q9NQB0.2 RecName: Full=Transcription factor 7-like 2; AltName: Full=HMG box transcription factor 4; AltName: Full=T-cell-specific transcription factor 4; Short=T-cell factor 4; Short=TCF-4; Short=hTCF-4	HMG
ENSG00000184897	617.965	1018.12	960.321	1341.69	2104.96	1783.04	865.469	1743.23	-1.00912	6.04302e-05	0.00130231	H1-10	3	129314771	129316286	-	1516	protein_coding	H1.10 linker histone [Source:HGNC Symbol;Acc:HGNC:4722] && Q92522.1 RecName: Full=Histone H1x	-
ENSG00000114779	80.8204	161.129	111.665	257.741	277.376	245.844	117.871	260.32	-1.13475	6.05829e-05	0.00130377	ABHD14B	3	51968510	51983409	-	3161	protein_coding	abhydrolase domain containing 14B [Source:HGNC Symbol;Acc:HGNC:28235] && Q96IU4.1 RecName: Full=Protein ABHD14B; AltName: Full=Alpha/beta hydrolase domain-containing protein 14B; Short=Abhydrolase domain-containing protein 14B; AltName: Full=CCG1-interacting factor B	-
ENSG00000159459	2157.28	1540.46	1560.12	1105.5	906.546	969.868	1752.62	993.972	0.81756	6.08137e-05	0.0013069	UBR1	15	42942897	43106113	-	9928	protein_coding	ubiquitin protein ligase E3 component n-recognin 1 [Source:HGNC Symbol;Acc:HGNC:16808] && Q8IWV7.1 RecName: Full=E3 ubiquitin-protein ligase UBR1; AltName: Full=N-recognin-1; AltName: Full=Ubiquitin-protein ligase E3-alpha-1; AltName: Full=Ubiquitin-protein ligase E3-alpha-I	-
ENSG00000175309	154.18	165.555	168.03	267.619	364.358	283.666	162.588	305.215	-0.907068	6.15544e-05	0.00132096	PHYKPL	5	178208471	178232802	-	8439	protein_coding	5-phosphohydroxy-L-lysine phospho-lyase [Source:HGNC Symbol;Acc:HGNC:28249] && Q8IUZ5.1 RecName: Full=5-phosphohydroxy-L-lysine phospho-lyase; AltName: Full=Alanine--glyoxylate aminotransferase 2-like 2	-
ENSG00000089048	901.458	1234.14	1048.59	670.845	493.864	616.861	1061.4	593.857	0.838297	6.17364e-05	0.00132301	ESF1	20	13714322	13784919	-	3249	protein_coding	ESF1 nucleolar pre-rRNA processing protein homolog [Source:HGNC Symbol;Acc:HGNC:15898] && Q9H501.1 RecName: Full=ESF1 homolog; AltName: Full=ABT1-associated protein	-
ENSG00000161381	44.7621	37.1836	71.253	137.402	126.607	115.267	51.0662	126.426	-1.31113	6.19325e-05	0.00132535	PLXDC1	17	39063313	39154394	-	9255	protein_coding	plexin domain containing 1 [Source:HGNC Symbol;Acc:HGNC:20945] && Q8IUK5.2 RecName: Full=Plexin domain-containing protein 1; AltName: Full=Tumor endothelial marker 3; AltName: Full=Tumor endothelial marker 7; Flags: Precursor	-
ENSG00000101782	2044.13	2829.49	2364.11	1607.51	1195.52	1313.87	2412.58	1372.3	0.814266	6.24998e-05	0.00133563	RIOK3	18	23453287	23486603	+	4856	protein_coding	RIO kinase 3 [Source:HGNC Symbol;Acc:HGNC:11451] && O14730.2 RecName: Full=Serine/threonine-protein kinase RIO3; AltName: Full=RIO kinase 3; AltName: Full=sudD homolog	-
ENSG00000185869	292.197	435.579	381.789	213.736	169.132	195.414	369.855	192.761	0.941946	6.30208e-05	0.00134488	ZNF829	19	36888124	36916291	-	7742	protein_coding	zinc finger protein 829 [Source:HGNC Symbol;Acc:HGNC:34032] && Q3KNS6.1 RecName: Full=Zinc finger protein 829	zf-C2H2
ENSG00000197147	782.093	710.029	776.339	478.662	431.044	491.688	756.154	467.131	0.694102	6.32487e-05	0.00134787	LRRC8B	1	89524829	89597861	+	8267	protein_coding	leucine rich repeat containing 8 VRAC subunit B [Source:HGNC Symbol;Acc:HGNC:30692] && Q6P9F7.2 RecName: Full=Volume-regulated anion channel subunit LRRC8B; AltName: Full=Leucine-rich repeat-containing protein 8B; AltName: Full=T-cell activation leucine repeat-rich protein; Short=TA-LRRP	-
ENSG00000270170	74.6034	104.468	77.6339	175.12	208.757	160.294	85.5685	181.39	-1.07711	6.33448e-05	0.00134804	NCBP2AS2	3	196942674	196943543	+	870	protein_coding	NCBP2 antisense 2 (head to head) [Source:HGNC Symbol;Acc:HGNC:25121] && Q69YL0.1 RecName: Full=Uncharacterized protein NCBP2-AS2; AltName: Full=NCBP2 antisense RNA 2; AltName: Full=NCBP2 antisense gene protein 2	-
ENSG00000116514	282.25	268.253	290.329	141.892	149.802	173.802	280.277	155.165	0.85237	6.40895e-05	0.00136199	RNF19B	1	32936445	32964809	-	2734	protein_coding	ring finger protein 19B [Source:HGNC Symbol;Acc:HGNC:26886] && Q6ZMZ0.2 RecName: Full=E3 ubiquitin-protein ligase RNF19B; AltName: Full=IBR domain-containing protein 3; AltName: Full=Natural killer lytic-associated molecule; AltName: Full=RING finger protein 19B	-
ENSG00000048052	483.679	445.317	440.28	260.435	222.287	297.174	456.425	259.965	0.810933	6.43779e-05	0.00136622	HDAC9	7	18086949	19002416	+	17269	protein_coding	histone deacetylase 9 [Source:HGNC Symbol;Acc:HGNC:14065] && Q9UKV0.2 RecName: Full=Histone deacetylase 9; Short=HD9; AltName: Full=Histone deacetylase 7B; Short=HD7; Short=HD7b; AltName: Full=Histone deacetylase-related protein; AltName: Full=MEF2-interacting transcription repressor MITR	-
ENSG00000108091	2883.42	2717.94	2727.82	1934.4	1547.31	1783.94	2776.39	1755.22	0.661355	6.54958e-05	0.00138802	CCDC6	10	59788747	59906556	-	7261	protein_coding	coiled-coil domain containing 6 [Source:HGNC Symbol;Acc:HGNC:18782] && Q16204.2 RecName: Full=Coiled-coil domain-containing protein 6; AltName: Full=Papillary thyroid carcinoma-encoded protein; AltName: Full=Protein H4	-
ENSG00000187266	93.2543	150.505	137.189	236.188	284.141	254.849	126.983	258.393	-1.01853	6.65673e-05	0.00140878	EPOR	19	11377207	11384342	-	3077	protein_coding	erythropoietin receptor [Source:HGNC Symbol;Acc:HGNC:3416] && P19235.1 RecName: Full=Erythropoietin receptor; Short=EPO-R; Flags: Precursor	-
ENSG00000168826	126.826	146.964	122.3	46.6987	69.5856	62.1364	132.03	59.4736	1.15379	6.72578e-05	0.00142142	ZBTB49	4	4290251	4321786	+	2889	protein_coding	zinc finger and BTB domain containing 49 [Source:HGNC Symbol;Acc:HGNC:19883] && Q6ZSB9.3 RecName: Full=Zinc finger and BTB domain-containing protein 49; AltName: Full=Zinc finger protein 509	ZBTB
ENSG00000087087	3088.58	3002.13	3141.51	1751.2	2052.78	2115.34	3077.41	1973.11	0.641244	6.76053e-05	0.0014268	SRRT	7	100875103	100888664	+	4858	protein_coding	serrate, RNA effector molecule [Source:HGNC Symbol;Acc:HGNC:24101] && Q9BXP5.1 RecName: Full=Serrate RNA effector molecule homolog; AltName: Full=Arsenite-resistance protein 2	-
novel.318	417.779	250.546	190.363	145.484	104.378	99.9585	286.229	116.607	1.29274	6.81031e-05	0.00143532	-	CHR_HG126_PATCH	72371884	72447460	-	7472	-	- && Q8CCI5.1 RecName: Full=RING1 and YY1-binding protein; AltName: Full=Death effector domain-associated factor; Short=DED-associated factor && -	-
ENSG00000095015	503.573	398.395	436.026	284.682	225.187	240.441	445.998	250.103	0.832626	6.86089e-05	0.001444	MAP3K1	5	56815549	56896152	+	7741	protein_coding	mitogen-activated protein kinase kinase kinase 1 [Source:HGNC Symbol;Acc:HGNC:6848] && Q13233.4 RecName: Full=Mitogen-activated protein kinase kinase kinase 1; AltName: Full=MAPK/ERK kinase kinase 1; Short=MEK kinase 1; Short=MEKK 1	-
ENSG00000135945	1055.64	1085.41	1006.05	715.747	657.197	603.353	1049.03	658.766	0.671322	6.95453e-05	0.0014598	REV1	2	99400475	99490035	-	7769	protein_coding	REV1 DNA directed polymerase [Source:HGNC Symbol;Acc:HGNC:14060] && Q9UBZ9.1 RecName: Full=DNA repair protein REV1; AltName: Full=Alpha integrin-binding protein 80; Short=AIBP80; AltName: Full=Rev1-like terminal deoxycytidyl transferase	-
ENSG00000283103	23.6244	19.4771	29.7774	67.3539	71.5185	64.838	24.293	67.9035	-1.48831	6.95506e-05	0.0014598	-	19	58309727	58327252	-	4585	lncRNA	novel transcript, antisense to ERVK3-1 && P63136.1 RecName: Full=Endogenous retrovirus group K member 25 Pol protein; AltName: Full=HERV-K_11q22.1 provirus ancestral Pol protein; Includes: RecName: Full=Reverse transcriptase; Short=RT; Includes: RecName: Full=Ribonuclease H; Short=RNase H; Includes: RecName: Full=Integrase; Short=IN	-
ENSG00000156521	318.308	323.143	316.916	469.681	605.975	557.426	319.456	544.361	-0.768535	6.97601e-05	0.00146168	TYSND1	10	70137981	70146700	-	4621	protein_coding	trypsin like peroxisomal matrix peptidase 1 [Source:HGNC Symbol;Acc:HGNC:28531] && Q2T9J0.3 RecName: Full=Peroxisomal leader peptide-processing protease; AltName: Full=Trypsin domain-containing protein 1; Contains: RecName: Full=Peroxisomal leader peptide-processing protease, 15 kDa form; Contains: RecName: Full=Peroxisomal leader peptide-processing protease, 45 kDa form	-
ENSG00000100299	269.816	277.106	258.425	439.147	503.529	422.347	268.449	455.008	-0.760621	6.98313e-05	0.00146168	ARSA	22	50622754	50628173	-	4501	protein_coding	arylsulfatase A [Source:HGNC Symbol;Acc:HGNC:713] && P15289.3 RecName: Full=Arylsulfatase A; Short=ASA; AltName: Full=Cerebroside-sulfatase; Contains: RecName: Full=Arylsulfatase A component B; Contains: RecName: Full=Arylsulfatase A component C; Flags: Precursor	-
ENSG00000229152	302.144	244.349	347.757	667.253	468.736	548.421	298.083	561.47	-0.915199	7.01405e-05	0.00146615	ANKRD10-IT1	13	110894639	110899172	-	800	lncRNA	ANKRD10 intronic transcript 1 [Source:HGNC Symbol;Acc:HGNC:39891] && -	-
ENSG00000198718	1146.41	862.305	891.195	607.981	489.999	570.934	966.635	556.305	0.795942	7.08294e-05	0.00147853	TOGARAM1	14	44962190	45074431	+	10292	protein_coding	TOG array regulator of axonemal microtubules 1 [Source:HGNC Symbol;Acc:HGNC:19959] && Q9Y4F4.4 RecName: Full=Crescerin-1; AltName: Full=Protein FAM179B	-
ENSG00000189308	476.219	481.616	441.343	313.42	222.287	245.844	466.393	260.517	0.839665	7.0955e-05	0.00147913	LIN54	4	82909973	83012926	-	6762	protein_coding	lin-54 DREAM MuvB core complex component [Source:HGNC Symbol;Acc:HGNC:25397] && Q6MZP7.3 RecName: Full=Protein lin-54 homolog; AltName: Full=CXC domain-containing protein 1	-
ENSG00000137574	849.236	887.979	899.702	570.263	450.373	570.934	878.972	530.524	0.728206	7.17062e-05	0.00149276	TGS1	8	55773446	55826445	+	4562	protein_coding	trimethylguanosine synthase 1 [Source:HGNC Symbol;Acc:HGNC:17843] && Q96RS0.3 RecName: Full=Trimethylguanosine synthase; AltName: Full=CLL-associated antigen KW-2; AltName: Full=Cap-specific guanine-N2 methyltransferase; AltName: Full=Hepatocellular carcinoma-associated antigen 137; AltName: Full=Nuclear receptor coactivator 6-interacting protein; AltName: Full=PRIP-interacting protein with methy…	-
ENSG00000097096	226.297	118.633	139.316	79.9266	48.3233	60.3353	161.415	62.8618	1.35468	7.20253e-05	0.00149736	SYDE2	1	85156889	85201724	-	7113	protein_coding	synapse defective Rho GTPase homolog 2 [Source:HGNC Symbol;Acc:HGNC:25841] && Q5VT97.2 RecName: Full=Rho GTPase-activating protein SYDE2; AltName: Full=Synapse defective protein 1 homolog 2; Short=Protein syd-1 homolog 2	-
ENSG00000136141	631.642	567.492	589.167	382.57	352.76	367.415	596.1	367.582	0.69662	7.35402e-05	0.00152678	LRCH1	13	46553168	46753040	+	8610	protein_coding	leucine rich repeats and calponin homology domain containing 1 [Source:HGNC Symbol;Acc:HGNC:20309] && Q9Y2L9.3 RecName: Full=Leucine-rich repeat and calponin homology domain-containing protein 1; AltName: Full=Calponin homology domain-containing protein 1; AltName: Full=Neuronal protein 81; Short=NP81	-
ENSG00000198824	690.082	890.635	818.878	535.239	391.419	430.452	799.865	452.37	0.822814	7.49285e-05	0.0015535	CHAMP1	13	114314482	114337626	+	5615	protein_coding	chromosome alignment maintaining phosphoprotein 1 [Source:HGNC Symbol;Acc:HGNC:20311] && -	-
ENSG00000254535	292.197	276.221	255.235	172.426	142.071	124.273	274.551	146.256	0.907887	7.52296e-05	0.00155763	PABPC4L	4	134196333	134201789	-	4985	protein_coding	poly(A) binding protein cytoplasmic 4 like [Source:HGNC Symbol;Acc:HGNC:31955] && P0CB38.1 RecName: Full=Polyadenylate-binding protein 4-like; Short=PABP-4-like; Short=Poly(A)-binding protein 4-like	-
ENSG00000145996	604.288	587.854	580.659	363.711	326.666	390.829	590.934	360.402	0.712868	7.65821e-05	0.00158349	CDKAL1	6	20534457	21232404	+	4602	protein_coding	CDK5 regulatory subunit associated protein 1 like 1 [Source:HGNC Symbol;Acc:HGNC:21050] && Q5VV42.1 RecName: Full=Threonylcarbamoyladenosine tRNA methylthiotransferase; AltName: Full=CDK5 regulatory subunit-associated protein 1-like 1; AltName: Full=tRNA-t(6)A37 methylthiotransferase	-
ENSG00000164609	912.649	1404.12	1292.13	713.951	604.042	686.202	1202.97	668.065	0.849281	7.68791e-05	0.0015868	SLU7	5	160401641	160421711	-	4769	protein_coding	SLU7 homolog, splicing factor [Source:HGNC Symbol;Acc:HGNC:16939] && O95391.2 RecName: Full=Pre-mRNA-splicing factor SLU7; Short=hSlu7	-
ENSG00000117010	159.154	196.542	179.728	97.8877	91.8143	83.749	178.474	91.1503	0.97186	7.70211e-05	0.0015868	ZNF684	1	40531573	40548167	+	3101	protein_coding	zinc finger protein 684 [Source:HGNC Symbol;Acc:HGNC:28418] && Q5T5D7.1 RecName: Full=Zinc finger protein 684	zf-C2H2
ENSG00000163811	2122.47	2372.67	2229.05	1537.46	1189.72	1434.54	2241.39	1387.24	0.692221	7.70532e-05	0.0015868	WDR43	2	28894667	28948219	+	4103	protein_coding	WD repeat domain 43 [Source:HGNC Symbol;Acc:HGNC:28945] && Q15061.3 RecName: Full=WD repeat-containing protein 43; AltName: Full=U3 small nucleolar RNA-associated protein 5 homolog	-
ENSG00000081665	1065.59	1318.25	1151.75	779.509	689.091	715.919	1178.53	728.173	0.695229	7.79835e-05	0.0016038	ZNF506	19	19785839	19821751	-	9537	protein_coding	zinc finger protein 506 [Source:HGNC Symbol;Acc:HGNC:23780] && Q5JVG8.2 RecName: Full=Zinc finger protein 506	zf-C2H2
ENSG00000174953	1459.74	1717.53	1554.8	1055.21	789.603	989.679	1577.36	944.831	0.739513	7.8976e-05	0.00162203	DHX36	3	154272546	154324487	-	10552	protein_coding	DEAH-box helicase 36 [Source:HGNC Symbol;Acc:HGNC:14410] && Q9H2U1.2 RecName: Full=ATP-dependent RNA helicase DHX36; AltName: Full=DEAH box protein 36; AltName: Full=G4-resolvase 1; Short=G4R1; AltName: Full=MLE-like protein 1; AltName: Full=RNA helicase associated with AU-rich element ARE	-
ENSG00000138439	632.886	566.607	466.867	310.726	349.861	258.451	555.453	306.346	0.858376	7.96343e-05	0.0016316	FAM117B	2	202634969	202769757	+	6205	protein_coding	family with sequence similarity 117 member B [Source:HGNC Symbol;Acc:HGNC:14440] && Q6P1L5.2 RecName: Full=Protein FAM117B; AltName: Full=Amyotrophic lateral sclerosis 2 chromosomal region candidate gene 13 protein	-
ENSG00000161544	27.3546	46.0368	41.4756	86.213	122.741	90.0527	38.289	99.669	-1.36801	7.96552e-05	0.0016316	CYGB	17	76527356	76551175	-	2753	protein_coding	cytoglobin [Source:HGNC Symbol;Acc:HGNC:16505] && Q8WWM9.1 RecName: Full=Cytoglobin; AltName: Full=Histoglobin; Short=HGb; AltName: Full=Stellate cell activation-associated protein	-
ENSG00000188785	387.938	456.827	466.867	270.314	227.12	262.053	437.21	253.162	0.788912	7.99706e-05	0.0016339	ZNF548	19	57389850	57402992	+	6161	protein_coding	zinc finger protein 548 [Source:HGNC Symbol;Acc:HGNC:26561] && Q8NEK5.2 RecName: Full=Zinc finger protein 548	zf-C2H2
ENSG00000151006	29.8414	38.0689	24.46	61.0675	120.808	88.2517	30.7901	90.0425	-1.54059	7.99811e-05	0.0016339	PRSS53	16	31083425	31089628	-	5501	protein_coding	serine protease 53 [Source:HGNC Symbol;Acc:HGNC:34407] && Q2L4Q9.1 RecName: Full=Serine protease 53; AltName: Full=Polyserine protease 3; Short=Polyserase-3; Flags: Precursor	-
ENSG00000261609	1228.47	590.51	736.99	378.978	391.419	434.054	851.99	401.484	1.08406	8.02463e-05	0.00163713	GAN	16	81314944	81390809	+	15699	protein_coding	gigaxonin [Source:HGNC Symbol;Acc:HGNC:4137] && Q9H2C0.1 RecName: Full=Gigaxonin; AltName: Full=Kelch-like protein 16	-
novel.759	151.694	137.225	104.221	58.3734	59.9209	61.2359	131.047	59.8434	1.12957	8.03955e-05	0.00163799	-	CHR_HSCHR6_1_CTG8	127968779	128401826	-	5745	-	- && Q15262.2 RecName: Full=Receptor-type tyrosine-protein phosphatase kappa; Short=Protein-tyrosine phosphatase kappa; Short=R-PTP-kappa; Flags: Precursor && -	-
ENSG00000163840	1689.77	1689.2	1572.88	1109.99	978.064	1107.65	1650.62	1065.24	0.631698	8.07169e-05	0.00164235	DTX3L	3	122564338	122575203	+	5768	protein_coding	deltex E3 ubiquitin ligase 3L [Source:HGNC Symbol;Acc:HGNC:30323] && Q8TDB6.1 RecName: Full=E3 ubiquitin-protein ligase DTX3L; AltName: Full=B-lymphoma- and BAL-associated protein; AltName: Full=Protein deltex-3-like; AltName: Full=Rhysin-2; Short=Rhysin2	-
ENSG00000116704	1398.81	1093.37	1120.91	768.732	701.655	727.626	1204.36	732.671	0.716187	8.11667e-05	0.00164931	SLC35D1	1	66999350	67054148	-	6193	protein_coding	solute carrier family 35 member D1 [Source:HGNC Symbol;Acc:HGNC:20800] && Q9NTN3.1 RecName: Full=UDP-glucuronic acid/UDP-N-acetylgalactosamine transporter; Short=UDP-GlcA/UDP-GalNAc transporter; AltName: Full=Solute carrier family 35 member D1; AltName: Full=UDP-galactose transporter-related protein 7; Short=UGTrel7	-
ENSG00000152601	3631.94	3284.55	3168.1	2379.84	1815.99	2027.09	3361.53	2074.31	0.696284	8.18436e-05	0.00166086	MBNL1	3	152243828	152465780	+	9989	protein_coding	muscleblind like splicing regulator 1 [Source:HGNC Symbol;Acc:HGNC:6923] && Q9NR56.2 RecName: Full=Muscleblind-like protein 1; AltName: Full=Triplet-expansion RNA-binding protein	-
ENSG00000108443	1086.72	1138.53	1069.86	729.218	610.807	726.726	1098.37	688.917	0.672888	8.25351e-05	0.00166998	RPS6KB1	17	59893046	59950574	+	7697	protein_coding	ribosomal protein S6 kinase B1 [Source:HGNC Symbol;Acc:HGNC:10436] && P23443.2 RecName: Full=Ribosomal protein S6 kinase beta-1; Short=S6K-beta-1; Short=S6K1; AltName: Full=70 kDa ribosomal protein S6 kinase 1; Short=P70S6K1; Short=p70-S6K 1; AltName: Full=Ribosomal protein S6 kinase I; AltName: Full=Serine/threonine-protein kinase 14A; AltName: Full=p70 ribosomal S6 kinase alpha; Short=p70 S6 ki…	-
ENSG00000171988	15843.3	10683.2	11771.6	8086.06	5813.3	7348.3	12766	7082.55	0.849863	8.26055e-05	0.00166998	JMJD1C	10	63167221	63521850	-	11155	protein_coding	jumonji domain containing 1C [Source:HGNC Symbol;Acc:HGNC:12313] && Q15652.2 RecName: Full=Probable JmjC domain-containing histone demethylation protein 2C; AltName: Full=Jumonji domain-containing protein 1C; AltName: Full=Thyroid receptor-interacting protein 8; Short=TR-interacting protein 8; Short=TRIP-8	-
ENSG00000170949	1543.05	1093.37	1188.97	744.485	753.844	755.542	1275.13	751.29	0.762319	8.26203e-05	0.00166998	ZNF160	19	53066606	53103434	-	8509	protein_coding	zinc finger protein 160 [Source:HGNC Symbol;Acc:HGNC:12948] && Q9HCG1.3 RecName: Full=Zinc finger protein 160; AltName: Full=Zinc finger protein HZF5; AltName: Full=Zinc finger protein Kr18; Short=HKr18	zf-C2H2
ENSG00000104497	272.303	405.478	423.264	222.717	155.601	161.194	367.015	179.837	1.0304	8.29373e-05	0.00167417	SNX16	8	81799581	81842866	-	4608	protein_coding	sorting nexin 16 [Source:HGNC Symbol;Acc:HGNC:14980] && P57768.2 RecName: Full=Sorting nexin-16	-
ENSG00000115457	2129.93	3314.65	3257.43	4763.27	5544.62	5225.76	2900.67	5177.88	-0.83559	8.31372e-05	0.001676	IGFBP2	2	216632828	216664436	+	4742	protein_coding	insulin like growth factor binding protein 2 [Source:HGNC Symbol;Acc:HGNC:5471] && P18065.2 RecName: Full=Insulin-like growth factor-binding protein 2; Short=IBP-2; Short=IGF-binding protein 2; Short=IGFBP-2; Flags: Precursor	-
ENSG00000169946	913.892	705.602	911.401	569.365	374.989	416.044	843.632	453.466	0.894597	8.39377e-05	0.00168991	ZFPM2	8	104590733	105804539	+	8036	protein_coding	zinc finger protein, FOG family member 2 [Source:HGNC Symbol;Acc:HGNC:16700] && Q8WW38.3 RecName: Full=Zinc finger protein ZFPM2; AltName: Full=Friend of GATA protein 2; Short=FOG-2; Short=Friend of GATA 2; Short=hFOG-2; AltName: Full=Zinc finger protein 89B; AltName: Full=Zinc finger protein multitype 2	zf-C2H2
ENSG00000183475	601.801	602.905	616.817	405.919	370.157	350.305	607.174	375.46	0.693397	8.43994e-05	0.00169585	ASB7	15	100602589	100651701	+	5338	protein_coding	ankyrin repeat and SOCS box containing 7 [Source:HGNC Symbol;Acc:HGNC:17182] && Q9H672.2 RecName: Full=Ankyrin repeat and SOCS box protein 7; Short=ASB-7	-
ENSG00000234585	72.1166	174.409	129.744	47.5968	47.3569	44.1258	125.423	46.3598	1.44209	8.44543e-05	0.00169585	CCT6P3	7	65038354	65074713	+	3920	transcribed_unprocessed_pseudogene	chaperonin containing TCP1 subunit 6 pseudogene 3 [Source:HGNC Symbol;Acc:HGNC:35137] && Q5RCD2.3 RecName: Full=T-complex protein 1 subunit zeta; Short=TCP-1-zeta; AltName: Full=CCT-zeta	-
ENSG00000084093	2623.55	1903.44	2017.42	1402.76	1130.77	1292.26	2181.47	1275.26	0.773939	8.54516e-05	0.00171362	REST	4	56907876	56966808	+	9408	protein_coding	RE1 silencing transcription factor [Source:HGNC Symbol;Acc:HGNC:9966] && Q13127.3 RecName: Full=RE1-silencing transcription factor; AltName: Full=Neural-restrictive silencer factor; AltName: Full=X2 box repressor	zf-C2H2
ENSG00000164430	487.409	805.644	680.626	328.687	338.263	382.724	657.893	349.891	0.91252	8.56534e-05	0.0017154	CGAS	6	73413515	73452297	-	4174	protein_coding	cyclic GMP-AMP synthase [Source:HGNC Symbol;Acc:HGNC:21367] && Q8N884.2 RecName: Full=Cyclic GMP-AMP synthase; Short=cGAMP synthase; Short=cGAS; Short=h-cGAS; AltName: Full=2'3'-cGAMP synthase; AltName: Full=Mab-21 domain-containing protein 1	-
ENSG00000181007	450.107	487.813	496.644	310.726	225.187	281.865	478.188	272.593	0.810637	8.57643e-05	0.0017154	ZFP82	19	36383120	36418644	-	9214	protein_coding	ZFP82 zinc finger protein [Source:HGNC Symbol;Acc:HGNC:28682] && Q8N141.1 RecName: Full=Zinc finger protein 82 homolog; Short=Zfp-82; AltName: Full=Zinc finger protein 545	zf-C2H2
ENSG00000083817	228.784	273.565	238.219	123.033	120.808	152.189	246.856	132.01	0.904235	8.84688e-05	0.00176692	ZNF416	19	57571566	57578911	-	2545	protein_coding	zinc finger protein 416 [Source:HGNC Symbol;Acc:HGNC:20645] && Q9BWM5.1 RecName: Full=Zinc finger protein 416	zf-C2H2
ENSG00000189079	2430.83	1305.85	1569.69	991.449	749.978	914.936	1768.79	885.454	0.997486	8.87377e-05	0.00176692	ARID2	12	45729706	45908040	+	12086	protein_coding	AT-rich interaction domain 2 [Source:HGNC Symbol;Acc:HGNC:18037] && Q68CP9.2 RecName: Full=AT-rich interactive domain-containing protein 2; Short=ARID domain-containing protein 2; AltName: Full=BRG1-associated factor 200; Short=BAF200; AltName: Full=Zinc finger protein with activation potential; AltName: Full=Zipzap/p200	ARID
ENSG00000060749	3968.9	2962.29	3063.88	2254.11	1718.38	1846.08	3331.69	1939.52	0.780209	8.8806e-05	0.00176692	QSER1	11	32892811	32993316	+	10908	protein_coding	glutamine and serine rich 1 [Source:HGNC Symbol;Acc:HGNC:26154] && Q2KHR3.3 RecName: Full=Glutamine and serine-rich protein 1	-
ENSG00000164169	492.383	530.308	539.183	331.381	306.37	323.289	520.625	320.347	0.70095	8.88306e-05	0.00176692	PRMT9	4	147637785	147684163	-	3952	protein_coding	protein arginine methyltransferase 9 [Source:HGNC Symbol;Acc:HGNC:25099] && Q6P2P2.1 RecName: Full=Putative protein arginine N-methyltransferase 9; AltName: Full=Putative protein arginine N-methyltransferase 10	-
ENSG00000196247	1078.02	1014.58	930.543	683.418	535.423	619.563	1007.71	612.801	0.717095	8.89174e-05	0.00176692	ZNF107	7	64666099	64711577	+	11314	protein_coding	zinc finger protein 107 [Source:HGNC Symbol;Acc:HGNC:12887] && Q14593.3 RecName: Full=Zinc finger protein 273; AltName: Full=Zinc finger protein HZF9	zf-C2H2
ENSG00000006459	1150.14	824.236	895.448	607.083	502.563	542.117	956.607	550.588	0.795737	8.92662e-05	0.00177155	KDM7A	7	140084746	140176983	-	9378	protein_coding	lysine demethylase 7A [Source:HGNC Symbol;Acc:HGNC:22224] && Q6ZMT4.2 RecName: Full=Lysine-specific demethylase 7A; AltName: Full=JmjC domain-containing histone demethylation protein 1D; AltName: Full=Lysine-specific demethylase 7	-
ENSG00000019995	1221.01	1026.09	1161.32	757.956	691.99	697.008	1136.14	715.651	0.666106	8.95618e-05	0.00177511	ZRANB1	10	124942123	124988189	+	5993	protein_coding	zinc finger RANBP2-type containing 1 [Source:HGNC Symbol;Acc:HGNC:18224] && Q9UGI0.2 RecName: Full=Ubiquitin thioesterase ZRANB1; AltName: Full=TRAF-binding domain-containing protein; Short=hTrabid; AltName: Full=Zinc finger Ran-binding domain-containing protein 1	-
ENSG00000236991	7.46034	14.1652	10.6348	35.9221	38.6587	54.9322	10.7534	43.171	-1.98384	8.9761e-05	0.00177676	EDRF1-AS1	10	125725634	125752110	-	1989	lncRNA	EDRF1 antisense RNA 1 [Source:HGNC Symbol;Acc:HGNC:49501] && Q3B7T1.1 RecName: Full=Erythroid differentiation-related factor 1	-
ENSG00000169900	19.8942	9.73855	5.31739	29.6357	68.6191	61.2359	11.6501	53.1636	-2.21297	8.99927e-05	0.00177904	PYDC1	16	31215962	31217135	-	637	protein_coding	pyrin domain containing 1 [Source:HGNC Symbol;Acc:HGNC:30261] && Q8WXC3.1 RecName: Full=Pyrin domain-containing protein 1; AltName: Full=PAAD-only protein 1; AltName: Full=Pyrin-only protein 1; AltName: Full=cellular POP1; Short=cPOP1	-
ENSG00000137713	885.294	901.259	885.877	603.491	539.288	569.133	890.81	570.638	0.642472	9.08832e-05	0.00179396	PPP2R1B	11	111726908	111766389	-	6686	protein_coding	protein phosphatase 2 scaffold subunit Abeta [Source:HGNC Symbol;Acc:HGNC:9303] && P30154.3 RecName: Full=Serine/threonine-protein phosphatase 2A 65 kDa regulatory subunit A beta isoform; AltName: Full=PP2A subunit A isoform PR65-beta; AltName: Full=PP2A subunit A isoform R1-beta	-
ENSG00000251192	124.339	116.863	92.5226	44.9026	46.3904	55.8327	111.241	49.0419	1.18033	9.10285e-05	0.00179396	ZNF674	X	46497725	46545457	-	6205	protein_coding	zinc finger protein 674 [Source:HGNC Symbol;Acc:HGNC:17625] && Q2M3X9.1 RecName: Full=Zinc finger protein 674	zf-C2H2
ENSG00000175556	142.99	78.7937	109.538	51.189	39.6251	39.6232	110.441	43.4791	1.33831	9.10991e-05	0.00179396	LONRF3	X	118974614	119018355	+	4041	protein_coding	LON peptidase N-terminal domain and ring finger 3 [Source:HGNC Symbol;Acc:HGNC:21152] && Q496Y0.1 RecName: Full=LON peptidase N-terminal domain and RING finger protein 3; AltName: Full=RING finger protein 127	-
ENSG00000065268	501.086	445.317	481.756	691.5	851.457	794.265	476.053	779.074	-0.71134	9.18028e-05	0.0018055	WDR18	19	984332	998438	+	2283	protein_coding	WD repeat domain 18 [Source:HGNC Symbol;Acc:HGNC:17956] && Q9BV38.2 RecName: Full=WD repeat-containing protein 18	-
ENSG00000165156	1390.11	1332.41	1465.47	967.202	723.884	864.506	1396	851.864	0.712255	9.23252e-05	0.00181344	ZHX1	8	123248451	123275541	-	6733	protein_coding	zinc fingers and homeoboxes 1 [Source:HGNC Symbol;Acc:HGNC:12871] && Q9UKY1.1 RecName: Full=Zinc fingers and homeoboxes protein 1	Homeobox
ENSG00000117155	1183.71	1402.35	1316.59	870.212	688.124	826.684	1300.88	795.007	0.710691	9.24829e-05	0.00181421	SSX2IP	1	84643706	84690803	-	8563	protein_coding	SSX family member 2 interacting protein [Source:HGNC Symbol;Acc:HGNC:16509] && Q9Y2D8.3 RecName: Full=Afadin- and alpha-actinin-binding protein; Short=ADIP; AltName: Full=Afadin DIL domain-interacting protein; AltName: Full=SSX2-interacting protein	-
ENSG00000263272	29.8414	24.789	17.0156	65.5578	73.4515	63.0369	23.882	67.3487	-1.50106	9.33135e-05	0.00182816	-	17	5425139	5432876	-	1938	lncRNA	novel transcript, antisense to RPAIN && Q8WTZ3.1 RecName: Full=Zinc finger protein ENSP00000375192	-
ENSG00000164309	1929.74	866.731	1093.26	650.19	498.697	622.264	1296.58	590.384	1.13394	9.35119e-05	0.00182891	CMYA5	5	79689836	79800240	+	14220	protein_coding	cardiomyopathy associated 5 [Source:HGNC Symbol;Acc:HGNC:14305] && Q8N3K9.3 RecName: Full=Cardiomyopathy-associated protein 5; AltName: Full=Dystrobrevin-binding protein 2; AltName: Full=Genethonin-3; AltName: Full=Myospryn; AltName: Full=SPRY domain-containing protein 2; AltName: Full=Tripartite motif-containing protein 76	-
ENSG00000275993	394.155	421.414	468.994	255.945	268.678	232.336	428.187	252.32	0.763744	9.3591e-05	0.00182891	-	21	6111131	6123778	+	4848	protein_coding	novel protein, similar to salt-inducible kinase 1 SIK1 && P57059.2 RecName: Full=Serine/threonine-protein kinase SIK1; AltName: Full=Salt-inducible kinase 1; Short=SIK-1; AltName: Full=Serine/threonine-protein kinase SNF1-like kinase 1; Short=Serine/threonine-protein kinase SNF1LK	-
ENSG00000230267	170.344	151.39	154.204	45.8007	87.9485	75.6443	158.646	69.7978	1.18531	9.40726e-05	0.00183597	HERC2P4	16	32103245	32188107	-	6046	transcribed_unprocessed_pseudogene	HERC2 pseudogene 4 [Source:HGNC Symbol;Acc:HGNC:4872] && -	-
ENSG00000160633	2882.18	2435.52	2693.79	1668.58	1740.61	1801.96	2670.5	1737.05	0.620178	9.58824e-05	0.00186465	SAFB	19	5623035	5668478	+	7036	protein_coding	scaffold attachment factor B [Source:HGNC Symbol;Acc:HGNC:10520] && Q15424.4 RecName: Full=Scaffold attachment factor B1; Short=SAF-B; Short=SAF-B1; AltName: Full=HSP27 estrogen response element-TATA box-binding protein; Short=HSP27 ERE-TATA-binding protein	-
ENSG00000163463	33.5715	27.445	29.7774	88.0091	77.3173	66.639	30.2646	77.3218	-1.35909	9.5905e-05	0.00186465	KRTCAP2	1	155169408	155173475	-	3814	protein_coding	keratinocyte associated protein 2 [Source:HGNC Symbol;Acc:HGNC:28942] && Q8N6L1.2 RecName: Full=Keratinocyte-associated protein 2; Short=KCP-2	-
ENSG00000080298	466.271	319.602	278.631	186.795	122.741	188.21	354.835	165.915	1.09402	9.59646e-05	0.00186465	RFX3	9	3218297	3526004	-	11169	protein_coding	regulatory factor X3 [Source:HGNC Symbol;Acc:HGNC:9984] && P48380.2 RecName: Full=Transcription factor RFX3; AltName: Full=Regulatory factor X 3	RFX
ENSG00000100601	305.874	442.661	355.202	229.003	174.93	174.702	367.912	192.879	0.933434	9.60291e-05	0.00186465	ALKBH1	14	77672404	77708023	-	2847	protein_coding	alkB homolog 1, histone H2A dioxygenase [Source:HGNC Symbol;Acc:HGNC:17911] && Q13686.2 RecName: Full=DNA demethylase ALKBH1; AltName: Full=Alkylated DNA repair protein alkB homolog 1; AltName: Full=Alpha-ketoglutarate-dependent dioxygenase ABH1; AltName: Full=DNA 6mA demethylase; AltName: Full=DNA N6-methyl adenine demethylase; AltName: Full=DNA lyase ABH1; AltName: Full=DNA oxidative demethylas…	-
ENSG00000162819	979.792	1053.53	1169.83	747.179	503.529	570.034	1067.72	606.914	0.814849	9.69052e-05	0.00187767	BROX	1	222712553	222735196	+	4980	protein_coding	BRO1 domain and CAAX motif containing [Source:HGNC Symbol;Acc:HGNC:26512] && Q5VW32.1 RecName: Full=BRO1 domain-containing protein BROX; AltName: Full=BRO1 domain- and CAAX motif-containing protein; Flags: Precursor	-
ENSG00000185658	3623.24	2282.36	2388.57	1525.79	1325.99	1658.77	2764.72	1503.52	0.878311	9.69455e-05	0.00187767	BRWD1	21	39184176	39321559	-	22595	protein_coding	bromodomain and WD repeat domain containing 1 [Source:HGNC Symbol;Acc:HGNC:12760] && Q9NSI6.4 RecName: Full=Bromodomain and WD repeat-containing protein 1; AltName: Full=WD repeat-containing protein 9	-
ENSG00000121680	130.556	145.193	144.633	238.882	252.248	258.451	140.127	249.86	-0.832517	9.75004e-05	0.00188604	PEX16	11	45909663	45918812	-	3019	protein_coding	peroxisomal biogenesis factor 16 [Source:HGNC Symbol;Acc:HGNC:8857] && Q9Y5Y5.2 RecName: Full=Peroxisomal membrane protein PEX16; AltName: Full=Peroxin-16; AltName: Full=Peroxisomal biogenesis factor 16	-
ENSG00000285979	53.4658	21.2478	42.5391	111.358	100.513	103.561	39.0842	105.144	-1.44494	9.86217e-05	0.00190532	-	16	57177349	57181390	+	3524	lncRNA	novel transcript, antisense to FAM192A && Q8WTZ3.1 RecName: Full=Zinc finger protein ENSP00000375192	-
ENSG00000163376	29.8414	59.3166	24.46	11.6747	1.93293	1.80105	37.8727	5.13622	2.87923	9.88874e-05	0.00190804	KBTBD8	3	66998307	67011210	+	4736	protein_coding	kelch repeat and BTB domain containing 8 [Source:HGNC Symbol;Acc:HGNC:30691] && Q8NFY9.2 RecName: Full=Kelch repeat and BTB domain-containing protein 8; AltName: Full=T-cell activation kelch repeat protein; Short=TA-KRP	-
ENSG00000286545	22.381	18.5918	27.6504	50.2909	65.7197	92.7543	22.8744	69.5883	-1.61007	9.92185e-05	0.00190808	-	2	112239621	112244375	+	4045	lncRNA	novel transcript, antisense to ZC3H8 && Q96MD7.1 RecName: Full=Uncharacterized protein C9orf85	-
ENSG00000198492	2430.83	2926.88	2984.12	1891.3	1621.73	1736.22	2780.61	1749.75	0.668449	9.92373e-05	0.00190808	YTHDF2	1	28736621	28769775	+	3729	protein_coding	YTH N6-methyladenosine RNA binding protein 2 [Source:HGNC Symbol;Acc:HGNC:31675] && Q9Y5A9.2 RecName: Full=YTH domain-containing family protein 2; AltName: Full=CLL-associated antigen KW-14; AltName: Full=High-glucose-regulated protein 8; AltName: Full=Renal carcinoma antigen NY-REN-2	-
ENSG00000119965	779.606	1115.51	1044.34	609.777	529.624	561.929	979.816	567.11	0.789777	9.92638e-05	0.00190808	C10orf88	10	122930901	122954311	-	3083	protein_coding	chromosome 10 open reading frame 88 [Source:HGNC Symbol;Acc:HGNC:25822] && Q9H8K7.2 RecName: Full=Uncharacterized protein C10orf88	-
ENSG00000170242	2281.62	1945.05	2131.21	1411.74	1089.21	1385.91	2119.3	1295.62	0.709507	0.000100467	0.00192879	USP47	11	11841423	11961887	+	13722	protein_coding	ubiquitin specific peptidase 47 [Source:HGNC Symbol;Acc:HGNC:20076] && Q96K76.3 RecName: Full=Ubiquitin carboxyl-terminal hydrolase 47; AltName: Full=Deubiquitinating enzyme 47; AltName: Full=Ubiquitin thioesterase 47; AltName: Full=Ubiquitin-specific-processing protease 47	-
ENSG00000104218	784.579	778.199	755.069	491.234	460.038	520.505	772.616	490.592	0.654987	0.000100672	0.00193031	CSPP1	8	67062417	67196778	+	31717	protein_coding	centrosome and spindle pole associated protein 1 [Source:HGNC Symbol;Acc:HGNC:26193] && Q1MSJ5.4 RecName: Full=Centrosome and spindle pole-associated protein 1	-
ENSG00000168936	294.684	301.895	263.743	468.783	607.908	443.96	286.774	506.884	-0.8211	0.000102749	0.00196526	TMEM129	4	1715952	1721358	-	3442	protein_coding	transmembrane protein 129, E3 ubiquitin ligase [Source:HGNC Symbol;Acc:HGNC:25137] && A0AVI4.1 RecName: Full=E3 ubiquitin-protein ligase TM129	-
ENSG00000141682	1663.66	3450.1	2784.19	1461.13	1164.59	1267.04	2632.65	1297.59	1.02108	0.000102752	0.00196526	PMAIP1	18	59899996	59904305	+	2186	protein_coding	phorbol-12-myristate-13-acetate-induced protein 1 [Source:HGNC Symbol;Acc:HGNC:9108] && Q13794.1 RecName: Full=Phorbol-12-myristate-13-acetate-induced protein 1; Short=PMA-induced protein 1; AltName: Full=Immediate-early-response protein APR; AltName: Full=Protein Noxa	-
ENSG00000198964	382.964	384.23	348.821	203.858	214.556	238.64	372.005	219.018	0.764221	0.000104393	0.00199416	SGMS1	10	50305586	50625163	-	6423	protein_coding	sphingomyelin synthase 1 [Source:HGNC Symbol;Acc:HGNC:29799] && Q86VZ5.2 RecName: Full=Phosphatidylcholine:ceramide cholinephosphotransferase 1; AltName: Full=Medulla oblongata-derived protein; Short=Protein Mob; AltName: Full=Sphingomyelin synthase 1; AltName: Full=Transmembrane protein 23	-
ENSG00000172766	356.853	488.698	397.741	252.353	231.952	213.425	414.431	232.577	0.835418	0.000105341	0.00200976	NAA16	13	41311267	41377030	+	5805	protein_coding	N-alpha-acetyltransferase 16, NatA auxiliary subunit [Source:HGNC Symbol;Acc:HGNC:26164] && Q6N069.2 RecName: Full=N-alpha-acetyltransferase 16, NatA auxiliary subunit; AltName: Full=NMDA receptor-regulated 1-like protein; Short=NARG1-like protein	-
ENSG00000101665	141.747	180.606	154.204	55.6792	96.6467	54.9322	158.852	69.086	1.20576	0.000105561	0.00201145	SMAD7	18	48919853	48950965	-	3946	protein_coding	SMAD family member 7 [Source:HGNC Symbol;Acc:HGNC:6773] && O15105.1 RecName: Full=Mothers against decapentaplegic homolog 7; Short=MAD homolog 7; Short=Mothers against DPP homolog 7; AltName: Full=Mothers against decapentaplegic homolog 8; Short=MAD homolog 8; Short=Mothers against DPP homolog 8; AltName: Full=SMAD family member 7; Short=SMAD 7; Short=Smad7; Short=hSMAD7	MH1
ENSG00000070495	691.325	803.873	731.673	449.026	406.882	501.594	742.29	452.501	0.714506	0.000106825	0.00203299	JMJD6	17	76712832	76726799	-	5969	protein_coding	jumonji domain containing 6, arginine demethylase and lysine hydroxylase [Source:HGNC Symbol;Acc:HGNC:19355] && Q5R6G2.1 RecName: Full=Bifunctional arginine demethylase and lysyl-hydroxylase JMJD6; AltName: Full=Histone arginine demethylase JMJD6; AltName: Full=JmjC domain-containing protein 6; AltName: Full=Jumonji domain-containing protein 6; AltName: Full=Lysyl-hydroxylase JMJD6; AltName: Full…	-
ENSG00000163947	961.141	1085.41	979.463	669.049	605.008	657.385	1008.67	643.814	0.648115	0.000108053	0.00205381	ARHGEF3	3	56727418	57079329	-	6576	protein_coding	Rho guanine nucleotide exchange factor 3 [Source:HGNC Symbol;Acc:HGNC:683] && Q9NR81.1 RecName: Full=Rho guanine nucleotide exchange factor 3; AltName: Full=Exchange factor found in platelets and leukemic and neuronal tissues; Short=XPLN	-
ENSG00000138050	671.431	1377.56	1144.3	599.001	487.099	455.667	1064.43	513.922	1.05141	0.000109087	0.00206917	THUMPD2	2	39736060	39779267	-	3823	protein_coding	THUMP domain containing 2 [Source:HGNC Symbol;Acc:HGNC:14890] && Q9BTF0.2 RecName: Full=THUMP domain-containing protein 2	-
ENSG00000102974	1260.8	1369.59	1249.59	874.703	823.43	839.291	1293.33	845.808	0.61294	0.000109167	0.00206917	CTCF	16	67562467	67639177	+	10106	protein_coding	CCCTC-binding factor [Source:HGNC Symbol;Acc:HGNC:13723] && P49711.1 RecName: Full=Transcriptional repressor CTCF; AltName: Full=11-zinc finger protein; AltName: Full=CCCTC-binding factor; AltName: Full=CTCFL paralog	zf-C2H2
ENSG00000166189	339.446	204.51	240.346	485.846	499.663	481.782	261.434	489.097	-0.907818	0.000109267	0.00206917	HPS6	10	102065349	102068036	+	2688	protein_coding	HPS6 biogenesis of lysosomal organelles complex 2 subunit 3 [Source:HGNC Symbol;Acc:HGNC:18817] && Q86YV9.1 RecName: Full=Hermansky-Pudlak syndrome 6 protein; AltName: Full=Ruby-eye protein homolog; Short=Ru	-
ENSG00000072415	920.109	841.057	869.925	600.797	519.959	546.62	877.03	555.792	0.65747	0.000110959	0.00209861	PALS1	14	67240713	67336061	+	14825	protein_coding	protein associated with LIN7 1, MAGUK family member [Source:HGNC Symbol;Acc:HGNC:18669] && Q8N3R9.3 RecName: Full=MAGUK p55 subfamily member 5	-
ENSG00000135932	2685.72	2748.93	2582.12	1931.71	1621.73	1647.06	2672.26	1733.5	0.624344	0.000111619	0.0021085	CAB39	2	230712842	230821075	+	5363	protein_coding	calcium binding protein 39 [Source:HGNC Symbol;Acc:HGNC:20292] && Q9Y376.1 RecName: Full=Calcium-binding protein 39; AltName: Full=MO25alpha; AltName: Full=Protein Mo25 >Q29RI6.1 RecName: Full=Calcium-binding protein 39; AltName: Full=MO25alpha; AltName: Full=Protein Mo25	-
ENSG00000180488	1071.8	1182.79	959.257	697.786	602.109	688.903	1071.28	662.933	0.692578	0.000111914	0.00210927	MIGA1	1	77779624	77879540	+	10129	protein_coding	mitoguardin 1 [Source:HGNC Symbol;Acc:HGNC:24741] && Q8NAN2.1 RecName: Full=Mitoguardin 1; AltName: Full=Protein FAM73A	-
ENSG00000160781	94.4977	95.6149	106.348	181.406	222.287	171.1	98.8201	191.598	-0.954391	0.000111936	0.00210927	PAQR6	1	156243320	156248117	-	2531	protein_coding	progestin and adipoQ receptor family member 6 [Source:HGNC Symbol;Acc:HGNC:30132] && Q6TCH4.2 RecName: Full=Progestin and adipoQ receptor family member 6; AltName: Full=Progestin and adipoQ receptor family member VI	-
ENSG00000176624	1472.17	1729.04	1547.36	1013	1026.39	1045.51	1582.86	1028.3	0.62274	0.000112086	0.0021095	MEX3C	18	51174550	51218333	-	7871	protein_coding	mex-3 RNA binding family member C [Source:HGNC Symbol;Acc:HGNC:28040] && Q5U5Q3.3 RecName: Full=RNA-binding E3 ubiquitin-protein ligase MEX3C; AltName: Full=RING finger and KH domain-containing protein 2; AltName: Full=RING finger protein 194	-
ENSG00000011258	1145.16	1026.09	1109.21	763.344	563.45	656.484	1093.49	661.093	0.725383	0.000112255	0.00211008	MBTD1	17	51177425	51260163	-	7184	protein_coding	mbt domain containing 1 [Source:HGNC Symbol;Acc:HGNC:19866] && Q05BQ5.2 RecName: Full=MBT domain-containing protein 1	-
ENSG00000118402	336.959	388.657	362.646	242.474	155.601	181.006	362.754	193.027	0.910238	0.000112525	0.00211257	ELOVL4	6	79914814	79947553	-	3013	protein_coding	ELOVL fatty acid elongase 4 [Source:HGNC Symbol;Acc:HGNC:14415] && Q9GZR5.1 RecName: Full=Elongation of very long chain fatty acids protein 4; AltName: Full=3-keto acyl-CoA synthase ELOVL4; AltName: Full=ELOVL fatty acid elongase 4; Short=ELOVL FA elongase 4; AltName: Full=Very long chain 3-ketoacyl-CoA synthase 4; AltName: Full=Very long chain 3-oxoacyl-CoA synthase 4	-
ENSG00000221914	1699.71	2769.29	2302.43	1444.07	1132.7	1117.55	2257.14	1231.44	0.874582	0.000112951	0.00211797	PPP2R2A	8	26291508	26372680	+	8777	protein_coding	protein phosphatase 2 regulatory subunit Balpha [Source:HGNC Symbol;Acc:HGNC:9304] && Q6P1F6.1 RecName: Full=Serine/threonine-protein phosphatase 2A 55 kDa regulatory subunit B alpha isoform; AltName: Full=PP2A subunit B isoform B55-alpha; AltName: Full=PP2A subunit B isoform PR55-alpha; AltName: Full=PP2A subunit B isoform R2-alpha; AltName: Full=PP2A subunit B isoform alpha >P63150.1 RecName: F…	-
ENSG00000005448	232.514	361.212	354.138	596.307	558.618	574.536	315.955	576.487	-0.864643	0.000113539	0.00212638	WDR54	2	74421678	74425755	+	2852	protein_coding	WD repeat domain 54 [Source:HGNC Symbol;Acc:HGNC:25770] && Q9H977.1 RecName: Full=WD repeat-containing protein 54	-
ENSG00000107938	1641.28	1698.05	1727.09	1193.51	972.265	1085.14	1688.8	1083.64	0.640051	0.000114161	0.00213543	EDRF1	10	125719515	125764143	+	7741	protein_coding	erythroid differentiation regulatory factor 1 [Source:HGNC Symbol;Acc:HGNC:24640] && Q3B7T1.1 RecName: Full=Erythroid differentiation-related factor 1	-
ENSG00000175691	155.424	239.037	227.584	88.9071	111.144	104.461	207.348	101.504	1.03443	0.000114564	0.00213794	ZNF77	19	2933218	2944971	-	2437	protein_coding	zinc finger protein 77 [Source:HGNC Symbol;Acc:HGNC:13150] && Q15935.2 RecName: Full=Zinc finger protein 77; AltName: Full=ZNFpT1	zf-C2H2
ENSG00000197323	3032.63	2467.39	2452.38	1806.88	1535.72	1624.55	2650.8	1655.72	0.678597	0.000114575	0.00213794	TRIM33	1	114392790	114511203	-	9604	protein_coding	tripartite motif containing 33 [Source:HGNC Symbol;Acc:HGNC:16290] && Q9UPN9.3 RecName: Full=E3 ubiquitin-protein ligase TRIM33; AltName: Full=Ectodermin homolog; AltName: Full=RET-fused gene 7 protein; Short=Protein Rfg7; AltName: Full=Transcription intermediary factor 1-gamma; Short=TIF1-gamma; AltName: Full=Tripartite motif-containing protein 33	-
ENSG00000138080	68.3865	45.1515	85.0782	139.198	211.656	132.378	66.2054	161.077	-1.28738	0.00011524	0.00214773	EMILIN1	2	27078615	27086403	+	3905	protein_coding	elastin microfibril interfacer 1 [Source:HGNC Symbol;Acc:HGNC:19880] && Q9Y6C2.2 RecName: Full=EMILIN-1; AltName: Full=Elastin microfibril interface-located protein 1; Short=Elastin microfibril interfacer 1; Flags: Precursor	-
ENSG00000167971	95.7411	68.1699	93.5861	150.873	189.427	184.608	85.8323	174.969	-1.03309	0.000115909	0.00215757	CASKIN1	16	2177180	2196605	-	5969	protein_coding	CASK interacting protein 1 [Source:HGNC Symbol;Acc:HGNC:20879] && Q8WXD9.1 RecName: Full=Caskin-1; AltName: Full=CASK-interacting protein 1	-
ENSG00000180185	125.582	129.257	170.156	268.518	243.55	278.263	141.665	263.443	-0.894946	0.000116281	0.00216186	FAHD1	16	1826941	1840207	+	3039	protein_coding	fumarylacetoacetate hydrolase domain containing 1 [Source:HGNC Symbol;Acc:HGNC:14169] && Q6P587.2 RecName: Full=Acylpyruvase FAHD1, mitochondrial; AltName: Full=Fumarylacetoacetate hydrolase domain-containing protein 1; Short=FAH domain-containing protein 1; AltName: Full=Oxaloacetate decarboxylase; Short=OAA decarboxylase; AltName: Full=YisK-like protein; Flags: Precursor	-
ENSG00000183604	228.784	169.982	183.982	44.0045	111.144	79.2464	194.249	78.1315	1.31431	0.00011687	0.00217018	SMG1P5	16	30267553	30335381	-	4803	transcribed_unprocessed_pseudogene	SMG1 pseudogene 5 [Source:HGNC Symbol;Acc:HGNC:49862] && Q96Q15.3 RecName: Full=Serine/threonine-protein kinase SMG1; Short=SMG-1; Short=hSMG-1; AltName: Full=61E3.4; AltName: Full=Lambda/iota protein kinase C-interacting protein; Short=Lambda-interacting protein	-
ENSG00000180008	1822.81	1561.71	1531.41	1150.4	892.049	963.564	1638.64	1002.01	0.709117	0.000117968	0.00218791	SOCS4	14	55027230	55049489	+	7044	protein_coding	suppressor of cytokine signaling 4 [Source:HGNC Symbol;Acc:HGNC:19392] && Q8WXH5.1 RecName: Full=Suppressor of cytokine signaling 4; Short=SOCS-4; AltName: Full=Suppressor of cytokine signaling 7; Short=SOCS-7	-
ENSG00000152133	527.198	633.006	635.96	403.225	298.638	336.797	598.721	346.22	0.790614	0.000119409	0.00221196	GPATCH11	2	37084518	37099244	+	3973	protein_coding	G-patch domain containing 11 [Source:HGNC Symbol;Acc:HGNC:26768] && Q8N954.3 RecName: Full=G patch domain-containing protein 11; AltName: Full=Coiled-coil domain-containing protein 75	-
ENSG00000225138	34.8149	15.0505	25.5235	52.9851	110.177	78.3459	25.1296	80.5027	-1.69606	0.000120459	0.0022287	SLC9A3-AS1	5	473236	480884	+	4731	lncRNA	SLC9A3 antisense RNA 1 [Source:HGNC Symbol;Acc:HGNC:40550] && P48764.2 RecName: Full=Sodium/hydrogen exchanger 3; AltName: Full=Na(+)/H(+) exchanger 3; Short=NHE-3; AltName: Full=Solute carrier family 9 member 3	-
ENSG00000155744	1381.41	1005.73	1071.99	745.383	543.154	673.594	1153.04	654.044	0.816971	0.00012061	0.00222881	FAM126B	2	200973718	201071671	-	12810	protein_coding	family with sequence similarity 126 member B [Source:HGNC Symbol;Acc:HGNC:28593] && Q8IXS8.1 RecName: Full=Protein FAM126B	-
ENSG00000149476	267.329	304.551	339.249	484.05	497.73	552.924	303.71	511.568	-0.751086	0.00012092	0.00223185	TKFC	11	61333220	61353295	+	8126	protein_coding	triokinase and FMN cyclase [Source:HGNC Symbol;Acc:HGNC:24552] && Q3LXA3.2 RecName: Full=Triokinase/FMN cyclase; AltName: Full=Bifunctional ATP-dependent dihydroxyacetone kinase/FAD-AMP lyase (cyclizing); Includes: RecName: Full=ATP-dependent dihydroxyacetone kinase; Short=DHA kinase; AltName: Full=Glycerone kinase; AltName: Full=Triokinase; AltName: Full=Triose kinase; Includes: RecName: Full=FA…	-
ENSG00000176208	907.675	772.002	728.482	545.118	402.05	457.468	802.72	468.212	0.776779	0.00012244	0.00225718	ATAD5	17	30831966	30895869	+	7079	protein_coding	ATPase family AAA domain containing 5 [Source:HGNC Symbol;Acc:HGNC:25752] && Q96QE3.4 RecName: Full=ATPase family AAA domain-containing protein 5; AltName: Full=Chromosome fragility-associated gene 1 protein	-
ENSG00000197128	925.083	734.818	690.197	487.642	464.87	452.065	783.366	468.192	0.741559	0.00012326	0.00226955	ZNF772	19	57466663	57477570	-	6096	protein_coding	zinc finger protein 772 [Source:HGNC Symbol;Acc:HGNC:33106] && -	zf-C2H2
ENSG00000198399	2991.6	2221.28	2287.54	1649.72	1421.67	1462.46	2500.14	1511.28	0.725769	0.000123821	0.00227714	ITSN2	2	24202864	24360536	-	11841	protein_coding	intersectin 2 [Source:HGNC Symbol;Acc:HGNC:6184] && Q9NZM3.3 RecName: Full=Intersectin-2; AltName: Full=SH3 domain-containing protein 1B; AltName: Full=SH3P18; AltName: Full=SH3P18-like WASP-associated protein	-
ENSG00000289396	19.8942	5.31194	3.19043	77.2325	34.7928	40.5237	9.46554	50.8497	-2.46756	0.000124322	0.00228361	-	3	197073879	197075341	-	1463	lncRNA	novel transcript, sense intronic to DLG1 && -	-
ENSG00000119771	5635.05	3430.63	3882.76	2060.13	2478.02	2571.01	4316.14	2369.72	0.864766	0.000124568	0.0022854	KLHL29	2	23385179	23708611	+	11109	protein_coding	kelch like family member 29 [Source:HGNC Symbol;Acc:HGNC:29404] && Q96CT2.3 RecName: Full=Kelch-like protein 29; AltName: Full=Kelch repeat and BTB domain-containing protein 9	-
ENSG00000158022	119.365	136.34	141.443	54.7812	57.0215	75.6443	132.383	62.4823	1.08403	0.000125253	0.00229521	TRIM63	1	26051301	26068436	-	2576	protein_coding	tripartite motif containing 63 [Source:HGNC Symbol;Acc:HGNC:16007] && Q969Q1.1 RecName: Full=E3 ubiquitin-protein ligase TRIM63; AltName: Full=Iris RING finger protein; AltName: Full=Muscle-specific RING finger protein 1; Short=MuRF-1; Short=MuRF1; AltName: Full=RING finger protein 28; AltName: Full=Striated muscle RING zinc finger protein; AltName: Full=Tripartite motif-containing protein 63	-
ENSG00000180901	622.939	594.937	567.897	354.731	396.251	366.515	595.258	372.499	0.676217	0.000126108	0.00230812	KCTD2	17	75032575	75065889	+	5279	protein_coding	potassium channel tetramerization domain containing 2 [Source:HGNC Symbol;Acc:HGNC:21294] && Q14681.3 RecName: Full=BTB/POZ domain-containing protein KCTD2; AltName: Full=Potassium channel tetramerization domain-containing protein 2	-
ENSG00000277072	62.1695	52.2341	60.6182	118.543	122.741	121.571	58.3406	120.952	-1.05602	0.000127177	0.00232489	STAG3L2	7	74843754	74890610	-	2955	transcribed_unprocessed_pseudogene	stromal antigen 3-like 2 (pseudogene) [Source:HGNC Symbol;Acc:HGNC:33886] && P0CL83.1 PUTATIVE PSEUDOGENE: RecName: Full=Putative STAG3-like protein 1; AltName: Full=Stromal antigen 3-like protein 1	-
ENSG00000280434	21.1376	4.42661	7.44435	40.4123	61.8539	45.0264	11.0029	49.0975	-2.20107	0.000127419	0.00232653	-	22	44139365	44153626	+	14262	lncRNA	novel transcript, sense overlapping PARVB && Q6UX73.2 RecName: Full=UPF0764 protein C16orf89; Flags: Precursor	-
ENSG00000100784	274.789	166.441	187.172	106.868	97.6131	98.1575	209.467	100.88	1.04981	0.000128766	0.00234833	RPS6KA5	14	90847861	91060641	-	27982	protein_coding	ribosomal protein S6 kinase A5 [Source:HGNC Symbol;Acc:HGNC:10434] && O75582.1 RecName: Full=Ribosomal protein S6 kinase alpha-5; Short=S6K-alpha-5; AltName: Full=90 kDa ribosomal protein S6 kinase 5; AltName: Full=Nuclear mitogen- and stress-activated protein kinase 1; AltName: Full=RSK-like protein kinase; Short=RSKL	-
ENSG00000184863	5827.77	3676.75	4370.89	2746.24	2680.98	2609.73	4625.14	2678.98	0.787526	0.000128948	0.00234886	RBM33	7	155644451	155781485	+	13132	protein_coding	RNA binding motif protein 33 [Source:HGNC Symbol;Acc:HGNC:27223] && Q96EV2.3 RecName: Full=RNA-binding protein 33; AltName: Full=Proline-rich protein 8; AltName: Full=RNA-binding motif protein 33	-
ENSG00000228340	27.3546	23.0184	29.7774	62.8636	77.3173	68.4401	26.7168	69.5403	-1.38453	0.000131178	0.00238663	MIR646HG	20	60087826	60653784	+	26852	lncRNA	MIR646 host gene [Source:HGNC Symbol;Acc:HGNC:27659] && -	-
ENSG00000011478	113.149	129.257	156.331	238.882	277.376	231.436	132.912	249.231	-0.90486	0.000133012	0.00241713	QPCTL	19	45692403	45703989	+	2825	protein_coding	glutaminyl-peptide cyclotransferase like [Source:HGNC Symbol;Acc:HGNC:25952] && Q9NXS2.2 RecName: Full=Glutaminyl-peptide cyclotransferase-like protein; AltName: Full=Golgi-resident glutaminyl-peptide cyclotransferase; AltName: Full=isoQC; Short=gQC	-
ENSG00000223519	36.0583	26.5597	22.333	88.0091	61.8539	76.5448	28.317	75.4693	-1.42393	0.000133214	0.00241792	KIF28P	1	246771837	246839611	-	3525	transcribed_unitary_pseudogene	kinesin family member 28, pseudogene [Source:HGNC Symbol;Acc:HGNC:49205] && B7ZC32.2 RecName: Full=Kinesin-like protein KIF28P; AltName: Full=Kinesin-like protein 6	-
ENSG00000071205	930.056	934.901	923.099	603.491	554.752	639.374	929.352	599.206	0.633002	0.000134233	0.00243353	ARHGAP10	4	147732063	148072776	+	10755	protein_coding	Rho GTPase activating protein 10 [Source:HGNC Symbol;Acc:HGNC:26099] && A1A4S6.1 RecName: Full=Rho GTPase-activating protein 10; AltName: Full=GTPase regulator associated with focal adhesion kinase 2; AltName: Full=Graf-related protein 2; AltName: Full=Rho-type GTPase-activating protein 10	-
ENSG00000136738	415.292	472.762	456.232	284.682	272.544	265.656	448.096	274.294	0.709056	0.000136226	0.00246674	STAM	10	17644151	17716824	+	4130	protein_coding	signal transducing adaptor molecule [Source:HGNC Symbol;Acc:HGNC:11357] && Q92783.3 RecName: Full=Signal transducing adapter molecule 1; Short=STAM-1	-
ENSG00000143367	783.336	922.506	934.797	569.365	511.261	571.835	880.213	550.82	0.676775	0.000137123	0.00248004	TUFT1	1	151540305	151583583	+	3878	protein_coding	tuftelin 1 [Source:HGNC Symbol;Acc:HGNC:12422] && Q9NNX1.1 RecName: Full=Tuftelin	-
ENSG00000153207	3185.57	2468.28	2492.79	1855.38	1493.19	1602.04	2715.55	1650.2	0.718197	0.000137991	0.00249281	AHCTF1	1	246839098	246931948	-	9579	protein_coding	AT-hook containing transcription factor 1 [Source:HGNC Symbol;Acc:HGNC:24618] && Q8WYP5.3 RecName: Full=Protein ELYS; AltName: Full=Embryonic large molecule derived from yolk sac; AltName: Full=Protein MEL-28; AltName: Full=Putative AT-hook-containing transcription factor 1	-
ENSG00000196466	70.8733	115.977	121.236	41.3104	26.0946	48.6285	102.696	38.6778	1.41023	0.000139442	0.00251565	ZNF799	19	12390016	12401271	-	5055	protein_coding	zinc finger protein 799 [Source:HGNC Symbol;Acc:HGNC:28071] && Q96GE5.4 RecName: Full=Zinc finger protein 799; AltName: Full=Zinc finger protein 842	zf-C2H2
ENSG00000172366	83.3072	111.551	122.3	187.693	220.354	210.723	105.719	206.257	-0.959563	0.000139585	0.00251565	MCRIP2	16	636817	648474	+	5019	protein_coding	MAPK regulated corepressor interacting protein 2 [Source:HGNC Symbol;Acc:HGNC:14142] && Q9BUT9.2 RecName: Full=MAPK regulated corepressor interacting protein 2; AltName: Full=Protein FAM195A	-
ENSG00000257815	17.4075	43.3808	30.8409	90.7032	76.3509	90.9533	30.5431	86.0025	-1.47438	0.000139911	0.00251856	PRANCR	12	69901918	70243398	-	10023	lncRNA	progenitor renewal associated non-coding RNA [Source:HGNC Symbol;Acc:HGNC:51126] && Q96LU7.2 RecName: Full=Myelin regulatory factor-like protein	-
ENSG00000123091	1717.12	2141.6	2022.74	1325.52	1217.75	1210.31	1960.48	1251.19	0.648326	0.000142075	0.00255451	RNF11	1	51236273	51273447	+	3112	protein_coding	ring finger protein 11 [Source:HGNC Symbol;Acc:HGNC:10056] && Q9Y3C5.1 RecName: Full=RING finger protein 11 >Q08DI6.1 RecName: Full=RING finger protein 11	-
ENSG00000196417	370.53	353.244	344.567	241.576	175.897	183.708	356.114	200.393	0.828567	0.000142509	0.0025593	ZNF765	19	53389793	53430413	+	12346	protein_coding	zinc finger protein 765 [Source:HGNC Symbol;Acc:HGNC:25092] && Q9NV72.3 RecName: Full=Zinc finger protein 701	zf-C2H2
ENSG00000112851	3215.41	2651.54	2639.55	1981.1	1572.44	1729.91	2835.5	1761.15	0.686741	0.000144087	0.00258462	ERBIN	5	65926556	66082546	+	10132	protein_coding	erbb2 interacting protein [Source:HGNC Symbol;Acc:HGNC:15842] && Q96RT1.2 RecName: Full=Erbin; AltName: Full=Densin-180-like protein; AltName: Full=Erbb2-interacting protein; AltName: Full=Protein LAP2	-
ENSG00000175592	198.942	345.276	339.249	155.363	135.305	144.084	294.489	144.918	1.02553	0.000145227	0.00260201	FOSL1	11	65892049	65900573	-	1887	protein_coding	FOS like 1, AP-1 transcription factor subunit [Source:HGNC Symbol;Acc:HGNC:13718] && P15407.1 RecName: Full=Fos-related antigen 1; Short=FRA-1	TF_bZIP
ENSG00000230224	7.46034	3.54129	4.25391	34.126	28.994	20.7121	5.08518	27.944	-2.49112	0.00014557	0.00260511	PHBP9	10	100248271	100249095	+	825	processed_pseudogene	prohibitin pseudogene 9 [Source:HGNC Symbol;Acc:HGNC:39288] && P84173.1 RecName: Full=Prohibitin	-
ENSG00000145375	581.907	482.501	477.502	282.886	294.772	337.698	513.97	305.119	0.751033	0.000146523	0.00261801	SPATA5	4	122923070	123319433	+	9313	protein_coding	spermatogenesis associated 5 [Source:HGNC Symbol;Acc:HGNC:18119] && Q8NB90.3 RecName: Full=Spermatogenesis-associated protein 5; AltName: Full=ATPase family protein 2 homolog; AltName: Full=Spermatogenesis-associated factor protein	-
ENSG00000137992	1234.69	1191.64	1204.92	852.251	655.264	769.05	1210.42	758.855	0.673237	0.000146633	0.00261801	DBT	1	100186919	100249834	-	11616	protein_coding	dihydrolipoamide branched chain transacylase E2 [Source:HGNC Symbol;Acc:HGNC:2698] && P11182.3 RecName: Full=Lipoamide acyltransferase component of branched-chain alpha-keto acid dehydrogenase complex, mitochondrial; AltName: Full=52 kDa mitochondrial autoantigen of primary biliary cirrhosis; AltName: Full=Branched chain 2-oxo-acid dehydrogenase complex component E2; Short=BCOADC-E2; AltName: Ful…	-
ENSG00000196449	303.387	546.244	454.105	223.615	223.254	226.032	434.579	224.3	0.956623	0.000149526	0.00266654	YRDC	1	37802945	37808208	-	1848	protein_coding	yrdC N6-threonylcarbamoyltransferase domain containing [Source:HGNC Symbol;Acc:HGNC:28905] && Q86U90.1 RecName: Full=YrdC domain-containing protein, mitochondrial; AltName: Full=Dopamine receptor-interacting protein 3; AltName: Full=Ischemia/reperfusion-inducible protein homolog; Short=hIRIP; Flags: Precursor	-
ENSG00000241839	525.954	395.739	424.328	209.246	273.51	269.258	448.674	250.671	0.838602	0.0001498	0.00266833	PLEKHO2	15	64841883	64868002	+	3721	protein_coding	pleckstrin homology domain containing O2 [Source:HGNC Symbol;Acc:HGNC:30026] && Q8TD55.1 RecName: Full=Pleckstrin homology domain-containing family O member 2; Short=PH domain-containing family O member 2; AltName: Full=Pleckstrin homology domain-containing family Q member 1; Short=PH domain-containing family Q member 1	-
ENSG00000163975	252.408	194.771	209.505	326.891	487.099	402.536	218.895	405.509	-0.891588	0.000150687	0.00268099	MELTF	3	196980590	197029835	-	14808	protein_coding	melanotransferrin [Source:HGNC Symbol;Acc:HGNC:7037] && P08582.2 RecName: Full=Melanotransferrin; AltName: Full=Melanoma-associated antigen p97; AltName: CD_antigen=CD228; Flags: Precursor	-
ENSG00000146592	2184.64	1924.69	2051.45	1443.17	1055.38	1293.16	2053.59	1263.9	0.699875	0.000151077	0.00268481	CREB5	7	28299321	28825894	+	11681	protein_coding	cAMP responsive element binding protein 5 [Source:HGNC Symbol;Acc:HGNC:16844] && Q02930.3 RecName: Full=Cyclic AMP-responsive element-binding protein 5; Short=CREB-5; Short=cAMP-responsive element-binding protein 5; AltName: Full=CRE-BPa	TF_bZIP
ENSG00000106144	1078.02	1092.49	1029.45	701.379	696.822	716.82	1066.65	705.007	0.597414	0.000151638	0.00269167	CASP2	7	143288215	143307696	+	8020	protein_coding	caspase 2 [Source:HGNC Symbol;Acc:HGNC:1503] && P42575.2 RecName: Full=Caspase-2; Short=CASP-2; AltName: Full=Neural precursor cell expressed developmentally down-regulated protein 2; Short=NEDD-2; AltName: Full=Protease ICH-1; Contains: RecName: Full=Caspase-2 subunit p18; Contains: RecName: Full=Caspase-2 subunit p13; Contains: RecName: Full=Caspase-2 subunit p12; Flags: Precursor	-
ENSG00000117360	1043.2	1308.51	1209.17	762.446	691.024	781.658	1186.96	745.042	0.672461	0.000151826	0.00269188	PRPF3	1	150321479	150353233	+	5408	protein_coding	pre-mRNA processing factor 3 [Source:HGNC Symbol;Acc:HGNC:17348] && O43395.2 RecName: Full=U4/U6 small nuclear ribonucleoprotein Prp3; AltName: Full=Pre-mRNA-splicing factor 3; Short=hPrp3; AltName: Full=U4/U6 snRNP 90 kDa protein	-
ENSG00000107372	2100.09	2708.2	2508.74	1664.09	1437.14	1494.88	2439.01	1532.03	0.671179	0.00015223	0.00269592	ZFAND5	9	72351413	72365235	-	7065	protein_coding	zinc finger AN1-type containing 5 [Source:HGNC Symbol;Acc:HGNC:13008] && O76080.1 RecName: Full=AN1-type zinc finger protein 5; AltName: Full=Zinc finger A20 domain-containing protein 2; AltName: Full=Zinc finger protein 216	-
ENSG00000008405	834.315	1136.75	1081.56	677.131	545.087	576.337	1017.54	599.519	0.763905	0.000152411	0.002696	CRY1	12	106991364	107093549	-	4782	protein_coding	cryptochrome circadian regulator 1 [Source:HGNC Symbol;Acc:HGNC:2384] && Q16526.1 RecName: Full=Cryptochrome-1	-
ENSG00000123999	4.97356	9.73855	2.12696	24.2474	36.7257	34.22	5.61302	31.7311	-2.46372	0.000152922	0.00270191	INHA	2	219569162	219575711	+	1636	protein_coding	inhibin subunit alpha [Source:HGNC Symbol;Acc:HGNC:6065] && P05111.1 RecName: Full=Inhibin alpha chain; Flags: Precursor	-
ENSG00000167723	952.437	788.823	793.355	539.729	470.669	551.123	844.871	520.507	0.697761	0.000153422	0.00270763	TRPV3	17	3510502	3557812	-	9597	protein_coding	transient receptor potential cation channel subfamily V member 3 [Source:HGNC Symbol;Acc:HGNC:18084] && Q8NET8.2 RecName: Full=Transient receptor potential cation channel subfamily V member 3; Short=TrpV3; AltName: Full=Vanilloid receptor-like 3; Short=VRL-3	-
ENSG00000251688	4.97356	0.885323	0	14.3688	20.2958	32.419	1.95296	22.3612	-3.62257	0.000153614	1	LINC02507	4	147567606	147594589	+	1924	lncRNA	long intergenic non-protein coding RNA 2507 [Source:HGNC Symbol;Acc:HGNC:53496] && Q8IV13.3 RecName: Full=Cyclin-J-like protein	-
ENSG00000176024	242.461	167.326	209.505	99.6838	106.311	113.466	206.431	106.487	0.951506	0.000154667	0.00272645	ZNF613	19	51927147	51948759	+	3853	protein_coding	zinc finger protein 613 [Source:HGNC Symbol;Acc:HGNC:25827] && Q6PF04.2 RecName: Full=Zinc finger protein 613	zf-C2H2
ENSG00000177034	1837.73	1637.85	1619.68	1171.06	1118.2	1037.41	1698.42	1108.89	0.61477	0.000155254	0.00273098	MTX3	5	79976716	79991262	-	7931	protein_coding	metaxin 3 [Source:HGNC Symbol;Acc:HGNC:24812] && Q5HYI7.2 RecName: Full=Metaxin-3	-
ENSG00000142528	803.23	609.102	617.881	422.982	356.626	412.441	676.738	397.35	0.766659	0.000155281	0.00273098	ZNF473	19	50025714	50053414	+	6898	protein_coding	zinc finger protein 473 [Source:HGNC Symbol;Acc:HGNC:23239] && Q8WTR7.1 RecName: Full=Zinc finger protein 473; AltName: Full=Zinc finger protein 100 homolog; Short=Zfp-100	zf-C2H2
ENSG00000253540	220.08	197.427	205.251	344.852	386.587	324.19	207.586	351.876	-0.762519	0.00015622	0.00274434	FAM86HP	3	130097782	130111506	-	4911	transcribed_unprocessed_pseudogene	family with sequence similarity 86 member H, pseudogene [Source:HGNC Symbol;Acc:HGNC:42359] && Q8N7N1.2 RecName: Full=Putative protein N-methyltransferase FAM86B1	-
ENSG00000156304	2032.94	1613.06	1885.55	1241.11	1094.04	1173.39	1843.85	1169.51	0.656239	0.000156997	0.00275417	SCAF4	21	31671000	31732118	-	5977	protein_coding	SR-related CTD associated factor 4 [Source:HGNC Symbol;Acc:HGNC:19304] && O95104.3 RecName: Full=Splicing factor, arginine/serine-rich 15; AltName: Full=CTD-binding SR-like protein RA4; AltName: Full=SR-related and CTD-associated factor 4	-
ENSG00000169660	172.831	208.051	219.076	303.542	443.608	361.111	199.986	369.42	-0.883055	0.000157274	0.00275417	HEXD	17	82418318	82442645	+	4541	protein_coding	hexosaminidase D [Source:HGNC Symbol;Acc:HGNC:26307] && Q8WVB3.3 RecName: Full=Hexosaminidase D; AltName: Full=Beta-N-acetylhexosaminidase; AltName: Full=Beta-hexosaminidase D; AltName: Full=Hexosaminidase domain-containing protein; AltName: Full=N-acetyl-beta-galactosaminidase	-
ENSG00000110719	598.071	542.703	481.756	778.611	1064.08	899.627	540.843	914.106	-0.757495	0.000157432	0.00275417	TCIRG1	11	68039025	68050895	+	4375	protein_coding	T cell immune regulator 1, ATPase H+ transporting V0 subunit a3 [Source:HGNC Symbol;Acc:HGNC:11647] && Q13488.3 RecName: Full=V-type proton ATPase 116 kDa subunit a isoform 3; Short=V-ATPase 116 kDa isoform a3; AltName: Full=Osteoclastic proton pump 116 kDa subunit; Short=OC-116 kDa; Short=OC116; AltName: Full=T-cell immune regulator 1; AltName: Full=T-cell immune response cDNA7 protein; Short=TI…	-
ENSG00000165525	1364	1276.64	1272.98	936.668	745.146	798.768	1304.54	826.861	0.657439	0.0001575	0.00275417	NEMF	14	49782083	49852821	-	9044	protein_coding	nuclear export mediator factor [Source:HGNC Symbol;Acc:HGNC:10663] && O60524.4 RecName: Full=Nuclear export mediator factor NEMF; AltName: Full=Antigen NY-CO-1; AltName: Full=Serologically defined colon cancer antigen 1	-
ENSG00000163520	1275.72	887.094	987.971	1639.84	1860.45	1757.83	1050.26	1752.71	-0.739883	0.000158088	0.00276131	FBLN2	3	13549125	13638422	+	4818	protein_coding	fibulin 2 [Source:HGNC Symbol;Acc:HGNC:3601] && P98095.2 RecName: Full=Fibulin-2; Short=FIBL-2; Flags: Precursor	-
ENSG00000047346	210.133	199.198	212.696	112.256	110.177	123.372	207.342	115.269	0.846062	0.000159814	0.00278312	FAM214A	15	52581317	52709817	-	9848	protein_coding	family with sequence similarity 214 member A [Source:HGNC Symbol;Acc:HGNC:25609] && Q32MH5.2 RecName: Full=Protein FAM214A	-
ENSG00000213281	3173.13	3600.61	3477.57	2424.74	1841.12	2196.39	3417.1	2154.08	0.665744	0.000159847	0.00278312	NRAS	1	114704469	114716771	-	4326	protein_coding	NRAS proto-oncogene, GTPase [Source:HGNC Symbol;Acc:HGNC:7989] && P01111.1 RecName: Full=GTPase NRas; AltName: Full=Transforming protein N-Ras; Flags: Precursor >Q2MJK3.1 RecName: Full=GTPase NRas; AltName: Full=Transforming protein N-Ras; Flags: Precursor	-
ENSG00000048649	3681.68	2745.39	2835.23	2011.64	1518.32	1934.33	3087.43	1821.43	0.760945	0.000159882	0.00278312	RSF1	11	77660009	77820869	-	15579	protein_coding	remodeling and spacing factor 1 [Source:HGNC Symbol;Acc:HGNC:18118] && Q96T23.2 RecName: Full=Remodeling and spacing factor 1; Short=Rsf-1; AltName: Full=HBV pX-associated protein 8; AltName: Full=Hepatitis B virus X-associated protein; AltName: Full=p325 subunit of RSF chromatin-remodeling complex	-
ENSG00000185158	201.429	208.051	204.188	120.339	116.942	100.859	204.556	112.713	0.860465	0.000160387	0.00278873	LRRC37B	17	32007872	32053504	+	6281	protein_coding	leucine rich repeat containing 37B [Source:HGNC Symbol;Acc:HGNC:29070] && Q96QE4.3 RecName: Full=Leucine-rich repeat-containing protein 37B; AltName: Full=C66 SLIT-like testicular protein; Flags: Precursor	-
ENSG00000143033	2096.36	2433.75	2296.05	1620.98	1347.25	1430.04	2275.39	1466.09	0.634322	0.000160699	0.00278913	MTF2	1	93079235	93139079	+	5907	protein_coding	metal response element binding transcription factor 2 [Source:HGNC Symbol;Acc:HGNC:29535] && Q5R7T9.1 RecName: Full=Metal-response element-binding transcription factor 2; AltName: Full=Metal regulatory transcription factor 2	-
ENSG00000240225	578.177	876.47	765.704	461.599	400.117	402.536	740.117	421.417	0.813796	0.000160775	0.00278913	ZNF542P	19	56368099	56379828	+	4690	transcribed_unprocessed_pseudogene	zinc finger protein 542, pseudogene [Source:HGNC Symbol;Acc:HGNC:25393] && Q5EBM4.2 PUTATIVE PSEUDOGENE: RecName: Full=Putative zinc finger protein 542; AltName: Full=Zinc finger protein 542 pseudogene	-
ENSG00000168116	445.134	546.244	463.676	328.687	237.751	262.053	485.018	276.164	0.813148	0.000160999	0.00278986	KIAA1586	6	57046532	57055239	+	3109	protein_coding	KIAA1586 [Source:HGNC Symbol;Acc:HGNC:21360] && Q9HCI6.2 RecName: Full=E3 SUMO-protein ligase KIAA1586	-
novel.50	134.286	147.849	129.744	60.1695	78.2838	65.7385	137.293	68.0639	1.01487	0.00016188	0.00280195	-	11	34692223	34698790	+	2314	-	- && Q6UX73.2 RecName: Full=UPF0764 protein C16orf89; Flags: Precursor && -	-
ENSG00000203867	1397.57	746.327	935.861	525.36	524.791	560.128	1026.59	536.76	0.934263	0.000162437	0.00280842	RBM20	10	110644336	110839468	+	8222	protein_coding	RNA binding motif protein 20 [Source:HGNC Symbol;Acc:HGNC:27424] && Q5T481.3 RecName: Full=RNA-binding protein 20; AltName: Full=RNA-binding motif protein 20	-
ENSG00000138640	1467.2	1332.41	1316.59	945.649	856.289	898.726	1372.07	900.221	0.607572	0.000162973	0.0028145	FAM13A	4	88725955	89111398	-	13215	protein_coding	family with sequence similarity 13 member A [Source:HGNC Symbol;Acc:HGNC:19367] && O94988.2 RecName: Full=Protein FAM13A	-
ENSG00000173041	535.901	791.479	594.484	391.551	329.565	368.316	640.621	363.144	0.820278	0.000165125	0.00284846	ZNF680	7	64519878	64563075	-	5561	protein_coding	zinc finger protein 680 [Source:HGNC Symbol;Acc:HGNC:26897] && Q8NEM1.2 RecName: Full=Zinc finger protein 680	zf-C2H2
ENSG00000070404	89.5241	89.4176	73.38	166.14	151.735	168.399	84.1072	162.091	-0.946728	0.0001656	0.00285164	FSTL3	19	676392	683392	+	3033	protein_coding	follistatin like 3 [Source:HGNC Symbol;Acc:HGNC:3973] && O95633.1 RecName: Full=Follistatin-related protein 3; AltName: Full=Follistatin-like protein 3; AltName: Full=Follistatin-related gene protein; Flags: Precursor	-
ENSG00000267500	48.4922	35.4129	42.5391	7.18442	10.6311	16.2095	42.1481	11.3417	1.88904	0.000165683	0.00285164	ZNF887P	19	11648364	11652877	+	1407	transcribed_unprocessed_pseudogene	zinc finger protein 887, pseudogene [Source:HGNC Symbol;Acc:HGNC:38700] && P17024.2 RecName: Full=Zinc finger protein 20; AltName: Full=Zinc finger protein KOX13	-
ENSG00000075891	782.093	735.703	867.798	1180.04	1373.35	1195.9	795.198	1249.76	-0.652439	0.000167281	0.00287593	PAX2	10	100735396	100829944	+	6582	protein_coding	paired box 2 [Source:HGNC Symbol;Acc:HGNC:8616] && Q02962.4 RecName: Full=Paired box protein Pax-2	PAX
ENSG00000181315	290.953	320.487	349.884	203.858	181.696	171.1	320.442	185.551	0.788906	0.000168494	0.00289352	ZNF322	6	26634383	26659752	-	5059	protein_coding	zinc finger protein 322 [Source:HGNC Symbol;Acc:HGNC:23640] && Q6U7Q0.2 RecName: Full=Zinc finger protein 322; AltName: Full=Zinc finger protein 322A; AltName: Full=Zinc finger protein 388; AltName: Full=Zinc finger protein 489	zf-C2H2
ENSG00000122547	24.8678	22.1331	22.333	53.8831	75.3844	59.4348	23.1113	62.9008	-1.44691	0.000170747	0.00292847	EEPD1	7	36153254	36301538	+	4737	protein_coding	endonuclease/exonuclease/phosphatase family domain containing 1 [Source:HGNC Symbol;Acc:HGNC:22223] && Q7L9B9.2 RecName: Full=Endonuclease/exonuclease/phosphatase family domain-containing protein 1	-
ENSG00000196081	80.8204	78.7937	51.0469	26.9416	26.0946	26.1153	70.2204	26.3838	1.41181	0.000170912	0.00292847	ZNF724	19	23221599	23250394	-	3326	protein_coding	zinc finger protein 724 [Source:HGNC Symbol;Acc:HGNC:32460] && A8MTY0.3 RecName: Full=Zinc finger protein 724	zf-C2H2
ENSG00000091844	1876.28	1893.71	1935.53	1379.41	1209.05	1171.59	1901.84	1253.35	0.601576	0.000173708	0.00297305	RGS17	6	153004459	153131282	-	7932	protein_coding	regulator of G protein signaling 17 [Source:HGNC Symbol;Acc:HGNC:14088] && Q9UGC6.2 RecName: Full=Regulator of G-protein signaling 17; Short=RGS17	-
ENSG00000107815	1152.62	902.144	973.082	624.146	637.868	639.374	1009.28	633.796	0.670325	0.000173961	0.00297405	TWNK	10	100987367	100994403	+	4135	protein_coding	twinkle mtDNA helicase [Source:HGNC Symbol;Acc:HGNC:1160] && Q96RR1.1 RecName: Full=Twinkle protein, mitochondrial; AltName: Full=Progressive external ophthalmoplegia 1 protein; AltName: Full=T7 gp4-like protein with intramitochondrial nucleoid localization; AltName: Full=T7-like mitochondrial DNA helicase; Flags: Precursor	-
ENSG00000100483	200.186	457.712	369.027	163.445	158.501	144.985	342.308	155.644	1.13999	0.000177383	0.00302918	VCPKMT	14	50108632	50116600	-	2055	protein_coding	valosin containing protein lysine methyltransferase [Source:HGNC Symbol;Acc:HGNC:20352] && Q9H867.2 RecName: Full=Protein-lysine methyltransferase METTL21D; AltName: Full=Methyltransferase-like protein 21D; AltName: Full=VCP lysine methyltransferase; Short=VCP-KMT; AltName: Full=Valosin-containing protein lysine methyltransferase	-
ENSG00000125482	492.383	561.295	542.374	329.585	353.727	304.378	532.017	329.23	0.693523	0.000178219	0.00303481	TTF1	9	132375548	132406851	-	3215	protein_coding	transcription termination factor 1 [Source:HGNC Symbol;Acc:HGNC:12397] && Q15361.3 RecName: Full=Transcription termination factor 1; Short=TTF-1; AltName: Full=RNA polymerase I termination factor; AltName: Full=Transcription termination factor I; Short=TTF-I	MYB
ENSG00000261455	54.7092	30.101	24.46	81.7227	119.842	91.8538	36.4234	97.8061	-1.43797	0.000178258	0.00303481	LINC01003	7	152463786	152465549	+	1764	lncRNA	long intergenic non-protein coding RNA 1003 [Source:HGNC Symbol;Acc:HGNC:48957] && -	-
ENSG00000253377	171.588	121.289	138.252	62.8636	55.0886	81.948	143.71	66.6334	1.10407	0.000178308	0.00303481	-	8	31275542	31390805	+	1960	lncRNA	novel transcript && -	-
ENSG00000138081	1763.13	1372.25	1531.41	1039.94	902.68	989.679	1555.6	977.435	0.669677	0.000180569	0.00306987	FBXO11	2	47789316	47906498	-	12759	protein_coding	F-box protein 11 [Source:HGNC Symbol;Acc:HGNC:13590] && Q86XK2.3 RecName: Full=F-box only protein 11; AltName: Full=Protein arginine N-methyltransferase 9; AltName: Full=Vitiligo-associated protein 1; Short=VIT-1	-
ENSG00000289117	21.1376	17.7065	12.7617	0	1.93293	1.80105	17.2019	1.24466	3.80017	0.000180644	1	-	6	26157593	26157889	-	297	lncRNA	novel transcript && -	-
ENSG00000127528	465.028	679.928	666.801	336.769	361.459	339.499	603.919	345.909	0.805624	0.000180918	0.0030724	KLF2	19	16324826	16328685	+	2820	protein_coding	Kruppel like factor 2 [Source:HGNC Symbol;Acc:HGNC:6347] && Q9Y5W3.2 RecName: Full=Krueppel-like factor 2; AltName: Full=Lung krueppel-like factor	zf-C2H2
ENSG00000197343	2253.02	2582.49	2517.25	1770.06	1487.39	1499.38	2450.92	1585.61	0.628454	0.000184277	0.00312507	ZNF655	7	99558406	99576453	+	8401	protein_coding	zinc finger protein 655 [Source:HGNC Symbol;Acc:HGNC:30899] && Q8N720.3 RecName: Full=Zinc finger protein 655; AltName: Full=Vav-interacting Krueppel-like protein	zf-C2H2
ENSG00000203286	0	1.77065	0	10.7766	20.2958	24.3142	0.590215	18.4622	-4.77408	0.00018436	1	Metazoa_SRP	9	128745857	128746138	-	282	misc_RNA	Metazoan signal recognition particle RNA [Source:RFAM;Acc:RF00017] && Q8N976.1 RecName: Full=Putative uncharacterized protein FLJ38264	-
ENSG00000198346	361.827	267.368	295.647	179.61	157.534	180.105	308.28	172.417	0.835463	0.000184428	0.00312507	ZNF813	19	53467733	53496255	+	6246	protein_coding	zinc finger protein 813 [Source:HGNC Symbol;Acc:HGNC:33257] && Q6ZN06.2 RecName: Full=Zinc finger protein 813	zf-C2H2
ENSG00000204054	813.177	597.593	659.356	1145.91	1187.79	1050.01	690.042	1127.91	-0.710309	0.000187351	0.0031653	LINC00963	9	129476946	129513687	+	14066	lncRNA	long intergenic non-protein coding RNA 963 [Source:HGNC Symbol;Acc:HGNC:48716] && O00592.2 RecName: Full=Podocalyxin; AltName: Full=GCTM-2 antigen; AltName: Full=Gp200; AltName: Full=Podocalyxin-like protein 1; Short=PC; Short=PCLP-1; Flags: Precursor	-
ENSG00000081386	1224.74	920.736	934.797	678.927	518.993	608.756	1026.76	602.225	0.768655	0.000187452	0.0031653	ZNF510	9	96754553	96778129	-	7233	protein_coding	zinc finger protein 510 [Source:HGNC Symbol;Acc:HGNC:29161] && Q9Y2H8.1 RecName: Full=Zinc finger protein 510	zf-C2H2
ENSG00000170185	1219.77	949.951	1018.81	728.32	553.785	628.568	1062.84	636.891	0.737834	0.000187644	0.0031653	USP38	4	143184917	143223874	+	10500	protein_coding	ubiquitin specific peptidase 38 [Source:HGNC Symbol;Acc:HGNC:20067] && Q8NB14.2 RecName: Full=Ubiquitin carboxyl-terminal hydrolase 38; AltName: Full=Deubiquitinating enzyme 38; AltName: Full=HP43.8KD; AltName: Full=Ubiquitin thioesterase 38; AltName: Full=Ubiquitin-specific-processing protease 38	-
ENSG00000274602	27.3546	35.4129	29.7774	63.7617	92.7808	77.4453	30.8483	77.9959	-1.33012	0.000187738	0.0031653	PI4KAP1	22	18533646	18577968	-	4812	transcribed_unprocessed_pseudogene	phosphatidylinositol 4-kinase alpha pseudogene 1 [Source:HGNC Symbol;Acc:HGNC:33576] && A4QPH2.3 PUTATIVE PSEUDOGENE: RecName: Full=Putative phosphatidylinositol 4-kinase alpha-like protein P2	-
ENSG00000204130	629.156	772.002	750.815	480.458	414.614	434.955	717.324	443.342	0.69498	0.000187837	0.0031653	RUFY2	10	68341107	68407294	-	8137	protein_coding	RUN and FYVE domain containing 2 [Source:HGNC Symbol;Acc:HGNC:19761] && Q8WXA3.2 RecName: Full=RUN and FYVE domain-containing protein 2; AltName: Full=Rab4-interacting protein related	-
ENSG00000052802	2616.09	5548.32	4853.71	2474.13	1858.52	2104.53	4339.38	2145.73	1.01623	0.00018807	0.00316573	MSMO1	4	165327667	165343164	+	2852	protein_coding	methylsterol monooxygenase 1 [Source:HGNC Symbol;Acc:HGNC:10545] && Q15800.1 RecName: Full=Methylsterol monooxygenase 1; AltName: Full=C-4 methylsterol oxidase >Q5R574.1 RecName: Full=Methylsterol monooxygenase 1; AltName: Full=C-4 methylsterol oxidase	-
ENSG00000116954	343.176	615.299	484.946	280.192	219.388	244.043	481.14	247.874	0.958691	0.000188619	0.0031715	RRAGC	1	38838198	38859772	-	5116	protein_coding	Ras related GTP binding C [Source:HGNC Symbol;Acc:HGNC:19902] && Q9HB90.1 RecName: Full=Ras-related GTP-binding protein C; Short=Rag C; Short=RagC; AltName: Full=GTPase-interacting protein 2; AltName: Full=TIB929	-
ENSG00000114993	562.012	594.937	562.58	828.902	1010.92	870.81	573.176	903.545	-0.656041	0.000189509	0.00318297	RTKN	2	74425835	74442422	-	5191	protein_coding	rhotekin [Source:HGNC Symbol;Acc:HGNC:10466] && Q9BST9.2 RecName: Full=Rhotekin	-
ENSG00000151332	283.493	707.373	493.454	250.556	193.293	217.027	494.773	220.292	1.16923	0.000189738	0.00318331	MBIP	14	36298564	36320637	-	3422	protein_coding	MAP3K12 binding inhibitory protein 1 [Source:HGNC Symbol;Acc:HGNC:20427] && Q9NS73.2 RecName: Full=MAP3K12-binding inhibitory protein 1; AltName: Full=MAPK upstream kinase-binding inhibitory protein; Short=MUK-binding inhibitory protein	-
ENSG00000198400	26.1112	15.0505	28.7139	68.2519	85.0491	51.3301	23.2919	68.2104	-1.5619	0.00019151	0.00320952	NTRK1	1	156815640	156881850	+	5205	protein_coding	neurotrophic receptor tyrosine kinase 1 [Source:HGNC Symbol;Acc:HGNC:8031] && P04629.4 RecName: Full=High affinity nerve growth factor receptor; AltName: Full=Neurotrophic tyrosine kinase receptor type 1; AltName: Full=TRK1-transforming tyrosine kinase protein; AltName: Full=Tropomyosin-related kinase A; AltName: Full=Tyrosine kinase receptor; AltName: Full=Tyrosine kinase receptor A; Short=Trk-A…	-
ENSG00000134107	1095.43	1351.89	1295.32	848.659	747.079	782.558	1247.54	792.765	0.654659	0.000194506	0.00325616	BHLHE40	3	4979437	4985323	+	3516	protein_coding	basic helix-loop-helix family member e40 [Source:HGNC Symbol;Acc:HGNC:1046] && O14503.1 RecName: Full=Class E basic helix-loop-helix protein 40; Short=bHLHe40; AltName: Full=Class B basic helix-loop-helix protein 2; Short=bHLHb2; AltName: Full=Differentially expressed in chondrocytes protein 1; Short=DEC1; AltName: Full=Enhancer-of-split and hairy-related protein 2; Short=SHARP-2; AltName: Full=S…	bHLH
ENSG00000198315	3123.4	2044.21	2357.73	1576.08	1262.21	1512.89	2508.45	1450.39	0.789805	0.000196207	0.00328106	ZKSCAN8	6	28141883	28159460	+	7580	protein_coding	zinc finger with KRAB and SCAN domains 8 [Source:HGNC Symbol;Acc:HGNC:12983] && Q15776.2 RecName: Full=Zinc finger protein with KRAB and SCAN domains 8; AltName: Full=LD5-1; AltName: Full=Zinc finger protein 192	zf-C2H2
ENSG00000213930	27.3546	21.2478	27.6504	51.189	80.2167	74.7438	25.4176	68.7165	-1.44079	0.00019746	0.00329841	GALT	9	34638133	34651035	+	4407	protein_coding	galactose-1-phosphate uridylyltransferase [Source:HGNC Symbol;Acc:HGNC:4135] && P07902.3 RecName: Full=Galactose-1-phosphate uridylyltransferase; Short=Gal-1-P uridylyltransferase; AltName: Full=UDP-glucose--hexose-1-phosphate uridylyltransferase	-
ENSG00000160404	93.2543	108.009	113.792	174.222	238.717	191.812	105.019	201.584	-0.937719	0.000197803	0.00330052	TOR2A	9	127731524	127735313	-	3790	protein_coding	torsin family 2 member A [Source:HGNC Symbol;Acc:HGNC:11996] && Q5JU69.1 RecName: Full=Torsin-2A; AltName: Full=Torsin family 2 member A; AltName: Full=Torsin-related protein 1; Flags: Precursor	-
ENSG00000121716	60.9261	30.101	37.2217	96.9896	132.406	92.7543	42.7496	107.383	-1.34231	0.000198776	0.00331315	PILRB	7	100352176	100367831	+	5761	protein_coding	paired immunoglobin like type 2 receptor beta [Source:HGNC Symbol;Acc:HGNC:18297] && Q9UKJ0.1 RecName: Full=Paired immunoglobulin-like type 2 receptor beta; AltName: Full=Activating receptor PILR-beta; AltName: Full=Cell surface receptor FDFACT; Flags: Precursor	-
ENSG00000108679	2944.35	3180.97	3196.81	4500.14	4656.44	4447.7	3107.38	4534.76	-0.545181	0.000199209	0.00331675	LGALS3BP	17	78971238	78979947	-	3422	protein_coding	galectin 3 binding protein [Source:HGNC Symbol;Acc:HGNC:6564] && Q08380.1 RecName: Full=Galectin-3-binding protein; AltName: Full=Basement membrane autoantigen p105; AltName: Full=Lectin galactoside-binding soluble 3-binding protein; AltName: Full=Mac-2-binding protein; Short=MAC2BP; Short=Mac-2 BP; AltName: Full=Tumor-associated antigen 90K; Flags: Precursor	-
ENSG00000121741	2259.24	2136.28	2057.83	1532.97	1199.39	1409.33	2151.12	1380.56	0.639578	0.000199548	0.00331879	ZMYM2	13	19958677	20091829	+	13611	protein_coding	zinc finger MYM-type containing 2 [Source:HGNC Symbol;Acc:HGNC:12989] && Q9UBW7.1 RecName: Full=Zinc finger MYM-type protein 2; AltName: Full=Fused in myeloproliferative disorders protein; AltName: Full=Rearranged in atypical myeloproliferative disorder protein; AltName: Full=Zinc finger protein 198	-
ENSG00000131941	457.568	604.676	520.041	274.804	324.733	333.195	527.428	310.911	0.764153	0.000199851	0.00332022	RHPN2	19	32978592	33064888	-	4805	protein_coding	rhophilin Rho GTPase binding protein 2 [Source:HGNC Symbol;Acc:HGNC:19974] && Q8IUC4.1 RecName: Full=Rhophilin-2; AltName: Full=76 kDa RhoB effector protein; AltName: Full=GTP-Rho-binding protein 2; AltName: Full=p76RBE	-
ENSG00000234409	24.8678	21.2478	15.9522	43.1065	72.485	68.4401	20.6892	61.3439	-1.57176	0.000201116	0.00333762	CCDC188	22	20148416	20151055	-	1599	protein_coding	coiled-coil domain containing 188 [Source:HGNC Symbol;Acc:HGNC:51899] && H7C350.2 RecName: Full=Coiled-coil domain-containing protein 188	-
ENSG00000104722	356.853	328.455	364.773	590.02	495.797	663.689	350.027	583.169	-0.737433	0.0002021	0.00334959	NEFM	8	24913758	24919098	+	3635	protein_coding	neurofilament medium chain [Source:HGNC Symbol;Acc:HGNC:7734] && P07197.3 RecName: Full=Neurofilament medium polypeptide; Short=NF-M; AltName: Full=160 kDa neurofilament protein; AltName: Full=Neurofilament 3; AltName: Full=Neurofilament triplet M protein	-
ENSG00000182648	119.365	130.142	115.919	212.838	213.589	220.629	121.809	215.686	-0.822656	0.000202275	0.00334959	LINC01006	7	156388922	156640654	-	13851	lncRNA	long intergenic non-protein coding RNA 1006 [Source:HGNC Symbol;Acc:HGNC:48971] && -	-
ENSG00000250748	41.0319	38.9542	39.3487	103.276	86.982	80.1469	39.7783	90.135	-1.18171	0.000202631	0.00335184	-	12	65466820	65642372	-	4293	lncRNA	novel transcript && -	-
ENSG00000178585	399.128	349.703	364.773	547.812	611.773	611.458	371.201	590.348	-0.670549	0.000204658	0.00337853	CTNNBIP1	1	9848276	9910336	-	3339	protein_coding	catenin beta interacting protein 1 [Source:HGNC Symbol;Acc:HGNC:16913] && Q9NSA3.1 RecName: Full=Beta-catenin-interacting protein 1; AltName: Full=Inhibitor of beta-catenin and Tcf-4	-
ENSG00000170631	239.974	208.936	269.06	118.543	127.574	146.786	239.324	130.967	0.868379	0.000204686	0.00337853	ZNF16	8	144930358	144950888	-	5237	protein_coding	zinc finger protein 16 [Source:HGNC Symbol;Acc:HGNC:12947] && P17020.3 RecName: Full=Zinc finger protein 16; AltName: Full=Zinc finger protein KOX9	zf-C2H2
novel.21	68.3865	54.0047	37.2217	135.606	124.674	103.561	53.2043	121.28	-1.19386	0.000205599	0.00338995	-	1	39613428	39617461	-	4034	-	- && Q8WTZ3.1 RecName: Full=Zinc finger protein ENSP00000375192 && -	-
ENSG00000165813	1495.8	1494.43	1293.19	991.449	788.637	923.941	1427.8	901.342	0.663453	0.000206402	0.00339952	CCDC186	10	114120862	114174232	-	9003	protein_coding	coiled-coil domain containing 186 [Source:HGNC Symbol;Acc:HGNC:24349] && Q7Z3E2.2 RecName: Full=Coiled-coil domain-containing protein 186; AltName: Full=CTCL tumor antigen HD-CL-01/L14-2	-
ENSG00000234545	650.293	1324.44	993.288	541.525	437.809	522.306	989.342	500.547	0.983981	0.000207553	0.0034148	FAM133B	7	92560758	92590393	-	4496	protein_coding	family with sequence similarity 133 member B [Source:HGNC Symbol;Acc:HGNC:28629] && Q5BKY9.1 RecName: Full=Protein FAM133B	-
ENSG00000156273	4304.62	3272.15	3409.51	2464.25	1877.84	2313.45	3662.09	2218.52	0.722747	0.00020859	0.00342819	BACH1	21	29194071	29630751	+	7666	protein_coding	BTB domain and CNC homolog 1 [Source:HGNC Symbol;Acc:HGNC:935] && O14867.2 RecName: Full=Transcription regulator protein BACH1; AltName: Full=BTB and CNC homolog 1; AltName: Full=HA2303	TF_bZIP
ENSG00000158987	312.091	463.909	448.788	254.149	160.433	215.226	408.263	209.936	0.960449	0.000209158	0.00343362	RAPGEF6	5	131423921	131635231	-	11231	protein_coding	Rap guanine nucleotide exchange factor 6 [Source:HGNC Symbol;Acc:HGNC:20655] && Q8TEU7.2 RecName: Full=Rap guanine nucleotide exchange factor 6; AltName: Full=PDZ domain-containing guanine nucleotide exchange factor 2; Short=PDZ-GEF2; AltName: Full=RA-GEF-2	-
ENSG00000188070	1457.25	1080.98	1166.64	635.821	747.079	824.883	1234.96	735.927	0.746121	0.00020937	0.00343362	ZFTA	11	63759892	63768775	-	5948	protein_coding	zinc finger translocation associated [Source:HGNC Symbol;Acc:HGNC:28449] && C9JLR9.1 RecName: Full=Uncharacterized protein C11orf95	zf-BED
ENSG00000021574	799.5	823.35	760.387	564.875	468.736	475.478	794.412	503.03	0.659191	0.000213982	0.0035055	SPAST	2	32063556	32157637	+	9481	protein_coding	spastin [Source:HGNC Symbol;Acc:HGNC:11233] && Q9UBP0.1 RecName: Full=Spastin; AltName: Full=Spastic paraplegia 4 protein	-
ENSG00000112365	414.049	370.065	366.9	248.76	233.885	210.723	383.671	231.123	0.73032	0.000215182	0.00351812	ZBTB24	6	109462594	109483219	-	5501	protein_coding	zinc finger and BTB domain containing 24 [Source:HGNC Symbol;Acc:HGNC:21143] && O43167.2 RecName: Full=Zinc finger and BTB domain-containing protein 24; AltName: Full=Zinc finger protein 450	ZBTB
ENSG00000170260	529.684	534.735	477.502	282.886	346.962	316.986	513.974	315.611	0.704005	0.000215212	0.00351812	ZNF212	7	149239651	149255606	+	3179	protein_coding	zinc finger protein 212 [Source:HGNC Symbol;Acc:HGNC:13004] && Q9UDV6.3 RecName: Full=Zinc finger protein 212; AltName: Full=Zinc finger protein C2H2-150	zf-C2H2
ENSG00000279118	53.4658	92.0736	99.9669	31.4318	34.7928	27.9163	81.8354	31.3803	1.38909	0.000218233	0.00356369	-	5	126496279	126498604	+	2326	TEC	tec && O14628.2 RecName: Full=Zinc finger protein 195	-
ENSG00000145332	800.743	693.208	689.134	468.783	426.212	484.484	727.695	459.826	0.661262	0.000219914	0.00358443	KLHL8	4	87160103	87240314	-	7354	protein_coding	kelch like family member 8 [Source:HGNC Symbol;Acc:HGNC:18644] && Q9P2G9.4 RecName: Full=Kelch-like protein 8	-
ENSG00000113555	226.297	123.945	152.077	322.401	315.068	341.3	167.44	326.256	-0.968582	0.000219971	0.00358443	PCDH12	5	141943581	141969741	-	6114	protein_coding	protocadherin 12 [Source:HGNC Symbol;Acc:HGNC:8657] && Q9NPG4.1 RecName: Full=Protocadherin-12; AltName: Full=Vascular cadherin-2; AltName: Full=Vascular endothelial cadherin-2; Short=VE-cad-2; Short=VE-cadherin-2; Flags: Precursor	-
ENSG00000170915	50.979	37.1836	27.6504	103.276	87.9485	86.4506	38.6043	92.5584	-1.27007	0.000222751	0.00362586	PAQR8	6	52361421	52407777	+	5034	protein_coding	progestin and adipoQ receptor family member 8 [Source:HGNC Symbol;Acc:HGNC:15708] && Q8TEZ7.1 RecName: Full=Membrane progestin receptor beta; Short=mPR beta; AltName: Full=Lysosomal membrane protein in brain 1; AltName: Full=Progestin and adipoQ receptor family member 8; AltName: Full=Progestin and adipoQ receptor family member VIII	-
novel.678	8.70373	11.5092	5.31739	10.7766	25.1281	174.702	8.51011	70.2023	-3.03858	0.000223155	0.00362858	-	CHR_HSCHR1_8_CTG3	28236057	28238173	+	643	-	- && Q9UII2.1 RecName: Full=ATPase inhibitor, mitochondrial; AltName: Full=Inhibitor of F(1)F(o)-ATPase; Short=IF(1); Short=IF1; Flags: Precursor >Q5RFJ9.1 RecName: Full=ATPase inhibitor, mitochondrial; AltName: Full=Inhibitor of F(1)F(o)-ATPase; Short=IF(1); Short=IF1; Flags: Precursor && -	-
ENSG00000110768	193.969	269.138	186.109	26.0435	68.6191	119.77	216.405	71.4776	1.59917	0.00022352	0.00363066	GTF2H1	11	18322295	18367045	+	6940	protein_coding	general transcription factor IIH subunit 1 [Source:HGNC Symbol;Acc:HGNC:4655] && P32780.1 RecName: Full=General transcription factor IIH subunit 1; AltName: Full=Basic transcription factor 2 62 kDa subunit; Short=BTF2 p62; AltName: Full=General transcription factor IIH polypeptide 1; AltName: Full=TFIIH basal transcription factor complex p62 subunit	-
ENSG00000152332	6128.67	4616.96	4587.84	3466.48	2601.73	3127.53	5111.16	3065.25	0.737417	0.00022466	0.00364531	UHMK1	1	162497251	162529631	+	9248	protein_coding	U2AF homology motif kinase 1 [Source:HGNC Symbol;Acc:HGNC:19683] && Q8TAS1.2 RecName: Full=Serine/threonine-protein kinase Kist; AltName: Full=Kinase interacting with stathmin; AltName: Full=PAM COOH-terminal interactor protein 2; Short=P-CIP2; AltName: Full=U2AF homology motif kinase 1 >Q5RCY1.1 RecName: Full=Serine/threonine-protein kinase Kist; AltName: Full=Kinase interacting with stathmin; A…	-
ENSG00000198205	211.376	210.707	162.712	104.174	104.378	106.262	194.932	104.938	0.893389	0.000226767	0.00367559	ZXDA	X	57905430	57910458	-	5029	protein_coding	zinc finger X-linked duplicated A [Source:HGNC Symbol;Acc:HGNC:13198] && P98168.2 RecName: Full=Zinc finger X-linked protein ZXDA	zf-C2H2
ENSG00000154945	1008.39	863.19	890.131	614.268	574.081	599.751	920.57	596.033	0.626323	0.000227674	0.00368638	ANKRD40	17	50693198	50707914	-	4831	protein_coding	ankyrin repeat domain 40 [Source:HGNC Symbol;Acc:HGNC:28233] && Q6AI12.2 RecName: Full=Ankyrin repeat domain-containing protein 40	-
ENSG00000162616	816.908	1275.75	1051.78	660.068	477.435	611.458	1048.15	582.987	0.846991	0.000228256	0.00368802	DNAJB4	1	77979175	78017964	+	3702	protein_coding	DnaJ heat shock protein family (Hsp40) member B4 [Source:HGNC Symbol;Acc:HGNC:14886] && Q9UDY4.1 RecName: Full=DnaJ homolog subfamily B member 4; AltName: Full=Heat shock 40 kDa protein 1 homolog; Short=HSP40 homolog; Short=Heat shock protein 40 homolog; AltName: Full=Human liver DnaJ-like protein	-
ENSG00000119737	108.175	69.9405	131.871	42.2084	46.3904	38.7227	103.329	42.4405	1.28062	0.000228257	0.00368802	GPR75	2	53852912	53859967	-	2094	protein_coding	G protein-coupled receptor 75 [Source:HGNC Symbol;Acc:HGNC:4526] && O95800.1 RecName: Full=Probable G-protein coupled receptor 75	-
ENSG00000138764	2157.28	2893.24	2545.97	1766.47	1384.95	1506.58	2532.16	1552.67	0.705909	0.000230536	0.00371612	CCNG2	4	77157207	77433388	+	7416	protein_coding	cyclin G2 [Source:HGNC Symbol;Acc:HGNC:1593] && Q16589.1 RecName: Full=Cyclin-G2	-
ENSG00000139697	4041.02	3296.94	3365.91	2440.91	1899.11	2351.28	3567.96	2230.43	0.677481	0.000230608	0.00371612	SBNO1	12	123289109	123364847	-	11128	protein_coding	strawberry notch homolog 1 [Source:HGNC Symbol;Acc:HGNC:22973] && A3KN83.1 RecName: Full=Protein strawberry notch homolog 1; AltName: Full=Monocyte protein 3; Short=MOP-3	-
ENSG00000061656	150.45	101.812	95.713	193.081	311.202	224.231	115.992	242.838	-1.07021	0.00023091	0.00371612	SPAG4	20	35615829	35621094	+	2348	protein_coding	sperm associated antigen 4 [Source:HGNC Symbol;Acc:HGNC:11214] && Q9NPE6.1 RecName: Full=Sperm-associated antigen 4 protein; AltName: Full=Outer dense fiber-associated protein SPAG4; AltName: Full=SUN domain-containing protein 4	-
ENSG00000108587	1173.76	1103.11	1146.43	821.718	712.286	696.108	1141.1	743.37	0.617946	0.000230967	0.00371612	GOSR1	17	30477362	30527592	+	9855	protein_coding	golgi SNAP receptor complex member 1 [Source:HGNC Symbol;Acc:HGNC:4430] && O95249.1 RecName: Full=Golgi SNAP receptor complex member 1; AltName: Full=28 kDa Golgi SNARE protein; AltName: Full=28 kDa cis-Golgi SNARE p28; Short=GOS-28	-
ENSG00000203326	397.885	295.698	332.869	204.756	203.924	180.105	342.15	196.262	0.799759	0.000232214	0.00373225	ZNF525	19	53365693	53392217	+	7193	protein_coding	zinc finger protein 525 [Source:HGNC Symbol;Acc:HGNC:29423] && Q9NV72.3 RecName: Full=Zinc finger protein 701	zf-C2H2
ENSG00000152409	1350.32	926.933	980.527	704.971	569.249	615.06	1085.93	629.76	0.784949	0.000232531	0.00373343	JMY	5	79236131	79327211	+	9096	protein_coding	junction mediating and regulatory protein, p53 cofactor [Source:HGNC Symbol;Acc:HGNC:28916] && Q8N9B5.2 RecName: Full=Junction-mediating and -regulatory protein	-
ENSG00000123485	1983.21	2680.76	2491.73	1569.79	1421.67	1511.08	2385.23	1500.85	0.668745	0.000233756	0.00374759	HJURP	2	233833416	233854566	-	3821	protein_coding	Holliday junction recognition protein [Source:HGNC Symbol;Acc:HGNC:25444] && Q8NCD3.2 RecName: Full=Holliday junction recognition protein; AltName: Full=14-3-3-associated AKT substrate; AltName: Full=Fetal liver-expressing gene 1 protein; AltName: Full=Up-regulated in lung cancer 9	-
ENSG00000138190	580.663	578.116	629.579	414.002	305.403	362.012	596.119	360.472	0.725199	0.000233903	0.00374759	EXOC6	10	92826831	93059493	+	6487	protein_coding	exocyst complex component 6 [Source:HGNC Symbol;Acc:HGNC:23196] && Q8TAG9.3 RecName: Full=Exocyst complex component 6; AltName: Full=Exocyst complex component Sec15A; AltName: Full=SEC15-like protein 1	-
ENSG00000163082	82.0638	100.927	121.236	186.795	189.427	202.619	101.409	192.947	-0.92494	0.000234541	0.00375388	SGPP2	2	222424543	222562621	+	4983	protein_coding	sphingosine-1-phosphate phosphatase 2 [Source:HGNC Symbol;Acc:HGNC:19953] && Q8IWX5.1 RecName: Full=Sphingosine-1-phosphate phosphatase 2; Short=SPPase2; Short=Spp2; Short=hSPP2; AltName: Full=Sphingosine-1-phosphatase 2	-
ENSG00000029363	4525.94	4349.59	4148.63	3122.53	2645.22	2961.83	4341.39	2909.86	0.577103	0.000236075	0.00377449	BCLAF1	6	136256627	136289851	-	9533	protein_coding	BCL2 associated transcription factor 1 [Source:HGNC Symbol;Acc:HGNC:16863] && Q9NYF8.2 RecName: Full=Bcl-2-associated transcription factor 1; Short=Btf	-
ENSG00000245667	12.4339	6.19726	8.50782	29.6357	41.5581	35.1206	9.04633	35.4381	-1.99478	0.000236702	0.00378057	-	12	6543504	6544931	+	560	lncRNA	novel transcript && -	-
ENSG00000104756	926.326	1265.13	1175.14	729.218	639.801	697.008	1122.2	688.676	0.705183	0.000237617	0.00379122	KCTD9	8	25427847	25458476	-	4383	protein_coding	potassium channel tetramerization domain containing 9 [Source:HGNC Symbol;Acc:HGNC:22401] && Q7L273.1 RecName: Full=BTB/POZ domain-containing protein KCTD9	-
ENSG00000124831	4652.77	4632.89	4247.53	3220.41	2991.21	3046.48	4511.06	3086.04	0.547686	0.00023843	0.00380023	LRRFIP1	2	237627587	237813682	+	13218	protein_coding	LRR binding FLII interacting protein 1 [Source:HGNC Symbol;Acc:HGNC:6702] && Q32MZ4.2 RecName: Full=Leucine-rich repeat flightless-interacting protein 1; Short=LRR FLII-interacting protein 1; AltName: Full=GC-binding factor 2; AltName: Full=TAR RNA-interacting protein	LRRFIP
ENSG00000143476	635.373	788.823	583.849	409.512	372.09	426.85	669.348	402.817	0.733464	0.000240551	0.00382633	DTL	1	212035553	212107400	+	4923	protein_coding	denticleless E3 ubiquitin protein ligase homolog [Source:HGNC Symbol;Acc:HGNC:30288] && Q9NZJ0.3 RecName: Full=Denticleless protein homolog; AltName: Full=DDB1- and CUL4-associated factor 2; AltName: Full=Lethal(2) denticleless protein homolog; AltName: Full=Retinoic acid-regulated nuclear matrix-associated protein	-
ENSG00000215251	518.494	580.772	491.327	341.26	302.504	343.101	530.197	328.955	0.689102	0.000240568	0.00382633	FASTKD5	20	3146519	3159865	-	5477	protein_coding	FAST kinase domains 5 [Source:HGNC Symbol;Acc:HGNC:25790] && Q7L8L6.1 RecName: Full=FAST kinase domain-containing protein 5, mitochondrial; Flags: Precursor	-
ENSG00000164070	1065.59	1002.19	843.338	665.457	480.334	589.845	970.37	578.545	0.745589	0.000243664	0.00387109	HSPA4L	4	127781821	127840733	+	11439	protein_coding	heat shock protein family A (Hsp70) member 4 like [Source:HGNC Symbol;Acc:HGNC:17041] && O95757.3 RecName: Full=Heat shock 70 kDa protein 4L; AltName: Full=Heat shock 70-related protein APG-1; AltName: Full=Osmotic stress protein 94	-
ENSG00000134709	1213.55	1278.41	1249.59	882.785	641.734	802.37	1247.18	775.63	0.685087	0.00024394	0.00387109	HOOK1	1	59814786	59876322	+	9374	protein_coding	hook microtubule tethering protein 1 [Source:HGNC Symbol;Acc:HGNC:19884] && Q9UJC3.2 RecName: Full=Protein Hook homolog 1; Short=h-hook1; Short=hHK1	-
ENSG00000265681	59.6827	46.9221	41.4756	97.8877	123.708	101.76	49.3602	107.785	-1.1319	0.000244141	0.00387109	RPL17	18	49488453	49492508	-	2451	protein_coding	ribosomal protein L17 [Source:HGNC Symbol;Acc:HGNC:10307] && P18621.3 RecName: Full=60S ribosomal protein L17; AltName: Full=60S ribosomal protein L23; AltName: Full=PD-1 >Q5XTY7.3 RecName: Full=60S ribosomal protein L17	-
ENSG00000111335	808.204	733.933	809.307	519.972	484.2	525.007	783.814	509.726	0.620125	0.000245168	0.00388245	OAS2	12	112978395	113011723	+	11233	protein_coding	2'-5'-oligoadenylate synthetase 2 [Source:HGNC Symbol;Acc:HGNC:8087] && P29728.3 RecName: Full=2'-5'-oligoadenylate synthase 2; Short=(2-5')oligo(A) synthase 2; Short=2-5A synthase 2; AltName: Full=p69 OAS / p71 OAS; Short=p69OAS / p71OAS	-
ENSG00000174938	315.821	289.501	265.869	437.351	567.316	461.07	290.397	488.579	-0.751053	0.000245365	0.00388245	SEZ6L2	16	29871159	29899550	-	4113	protein_coding	seizure related 6 homolog like 2 [Source:HGNC Symbol;Acc:HGNC:30844] && Q6UXD5.2 RecName: Full=Seizure 6-like protein 2; Flags: Precursor	-
ENSG00000228624	156.667	129.257	111.665	58.3734	70.5521	64.838	132.53	64.5878	1.03532	0.00024669	0.00389938	HDAC2-AS2	6	113969701	114471705	+	8823	lncRNA	HDAC2 and HS3ST5 antisense RNA 2 [Source:HGNC Symbol;Acc:HGNC:43590] && -	-
ENSG00000167792	722.41	795.905	814.624	1033.66	1471.93	1344.49	777.646	1283.36	-0.722231	0.000247474	0.00390426	NDUFV1	11	67605653	67612554	+	5057	protein_coding	NADH:ubiquinone oxidoreductase core subunit V1 [Source:HGNC Symbol;Acc:HGNC:7716] && P49821.4 RecName: Full=NADH dehydrogenase [ubiquinone] flavoprotein 1, mitochondrial; AltName: Full=Complex I-51kD; Short=CI-51kD; AltName: Full=NADH dehydrogenase flavoprotein 1; AltName: Full=NADH-ubiquinone oxidoreductase 51 kDa subunit; Flags: Precursor	-
ENSG00000085274	324.525	478.074	413.693	241.576	214.556	235.938	405.431	230.69	0.815522	0.000247509	0.00390426	MYNN	3	169773396	169789716	+	5165	protein_coding	myoneurin [Source:HGNC Symbol;Acc:HGNC:14955] && Q9NPC7.1 RecName: Full=Myoneurin; AltName: Full=Zinc finger and BTB domain-containing protein 31	ZBTB
ENSG00000177842	129.313	126.601	106.348	42.2084	69.5856	54.9322	120.754	55.5754	1.1214	0.0002481	0.00390955	ZNF620	3	40477131	40518736	+	3783	protein_coding	zinc finger protein 620 [Source:HGNC Symbol;Acc:HGNC:28742] && Q6ZNG0.1 RecName: Full=Zinc finger protein 620	zf-C2H2
ENSG00000198393	884.051	968.543	876.306	622.35	599.209	568.233	909.633	596.597	0.60898	0.000250712	0.00394302	ZNF26	12	132986365	133032952	+	20862	protein_coding	zinc finger protein 26 [Source:HGNC Symbol;Acc:HGNC:13053] && P17031.3 RecName: Full=Zinc finger protein 26; AltName: Full=Zinc finger protein KOX20	zf-C2H2
ENSG00000118407	906.432	694.978	760.387	513.686	429.111	497.992	787.266	480.263	0.711674	0.000250739	0.00394302	FILIP1	6	75291859	75493800	-	8964	protein_coding	filamin A interacting protein 1 [Source:HGNC Symbol;Acc:HGNC:21015] && Q7Z7B0.1 RecName: Full=Filamin-A-interacting protein 1; Short=FILIP	-
ENSG00000177045	80.8204	65.5139	73.38	158.955	140.138	130.576	73.2381	143.223	-0.972215	0.00025234	0.00396233	SIX5	19	45764785	45769252	-	3582	protein_coding	SIX homeobox 5 [Source:HGNC Symbol;Acc:HGNC:10891] && Q8N196.3 RecName: Full=Homeobox protein SIX5; AltName: Full=DM locus-associated homeodomain protein; AltName: Full=Sine oculis homeobox homolog 5	Homeobox
ENSG00000136051	3506.36	3628.05	3269.13	2525.32	1960.96	2257.62	3467.85	2247.97	0.625372	0.000252485	0.00396233	WASHC4	12	105107324	105169130	+	7694	protein_coding	WASH complex subunit 4 [Source:HGNC Symbol;Acc:HGNC:29174] && Q2M389.2 RecName: Full=WASH complex subunit SWIP; AltName: Full=Strumpellin and WASH-interacting protein; Short=SWIP	-
ENSG00000083635	116.879	256.744	165.903	85.3149	81.1832	67.5395	179.842	78.0126	1.21002	0.000253163	0.00396889	NUFIP1	13	44939249	44989471	-	3480	protein_coding	nuclear FMR1 interacting protein 1 [Source:HGNC Symbol;Acc:HGNC:8057] && Q9UHK0.2 RecName: Full=Nuclear fragile X mental retardation-interacting protein 1; AltName: Full=Nuclear FMRP-interacting protein 1	-
ENSG00000162975	82.0638	54.89	84.0148	136.504	150.769	163.896	73.6562	150.39	-1.03688	0.000256812	0.00402199	KCNF1	2	10911934	10914225	+	2292	protein_coding	potassium voltage-gated channel modifier subfamily F member 1 [Source:HGNC Symbol;Acc:HGNC:6246] && Q9H3M0.1 RecName: Full=Potassium voltage-gated channel subfamily F member 1; AltName: Full=Voltage-gated potassium channel subunit Kv5.1; AltName: Full=kH1	-
ENSG00000198000	1824.05	1882.2	1768.56	1329.12	943.271	1138.27	1824.94	1136.88	0.682626	0.000259043	0.00405279	NOL8	9	92297358	92325636	-	8056	protein_coding	nucleolar protein 8 [Source:HGNC Symbol;Acc:HGNC:23387] && Q76FK4.1 RecName: Full=Nucleolar protein 8; AltName: Full=Nucleolar protein Nop132	-
ENSG00000036549	1691.01	1459.9	1512.27	1045.33	904.613	1075.23	1554.39	1008.39	0.623745	0.000260761	0.00407272	ZZZ3	1	77562416	77683419	-	9008	protein_coding	zinc finger ZZ-type containing 3 [Source:HGNC Symbol;Acc:HGNC:24523] && Q8IYH5.1 RecName: Full=ZZ-type zinc finger-containing protein 3	MYB
ENSG00000268996	14.9207	15.0505	21.2696	44.9026	80.2167	41.4243	17.0802	55.5145	-1.69876	0.00026085	0.00407272	MAN1B1-DT	9	137084946	137086817	-	1872	lncRNA	MAN1B1 divergent transcript [Source:HGNC Symbol;Acc:HGNC:48715] && A0A096LPI5.1 RecName: Full=Protein GVQW2; AltName: Full=GVQW motif-containing protein 2	-
ENSG00000196839	325.768	472.762	441.343	669.947	761.576	673.594	413.291	701.706	-0.761276	0.000265706	0.00414431	ADA	20	44584896	44652252	-	12177	protein_coding	adenosine deaminase [Source:HGNC Symbol;Acc:HGNC:186] && P00813.3 RecName: Full=Adenosine deaminase; AltName: Full=Adenosine aminohydrolase	-
ENSG00000114166	212.62	229.299	186.109	114.053	123.708	113.466	209.342	117.076	0.839726	0.000267463	0.00416747	KAT2B	3	20040446	20154404	+	5211	protein_coding	lysine acetyltransferase 2B [Source:HGNC Symbol;Acc:HGNC:8638] && Q92831.3 RecName: Full=Histone acetyltransferase KAT2B; AltName: Full=Histone acetyltransferase PCAF; Short=Histone acetylase PCAF; AltName: Full=Lysine acetyltransferase 2B; AltName: Full=P300/CBP-associated factor; Short=P/CAF	-
ENSG00000168003	1565.43	2609.93	2300.3	1093.83	1299.9	1284.15	2158.55	1225.96	0.816735	0.00026804	0.0041722	SLC3A2	11	62856004	62888880	+	6392	protein_coding	solute carrier family 3 member 2 [Source:HGNC Symbol;Acc:HGNC:11026] && P08195.3 RecName: Full=4F2 cell-surface antigen heavy chain; Short=4F2hc; AltName: Full=4F2 heavy chain antigen; AltName: Full=Lymphocyte activation antigen 4F2 large subunit; AltName: Full=Solute carrier family 3 member 2; AltName: CD_antigen=CD98	-
ENSG00000227252	38.5451	38.9542	27.6504	97.8877	88.9149	67.5395	35.0499	84.7807	-1.27358	0.000268836	0.00418034	COPS8-DT	2	236910797	237085838	-	13096	lncRNA	COPS8 divergent transcript [Source:HGNC Symbol;Acc:HGNC:55816] && -	-
ENSG00000121864	499.843	835.745	667.864	417.594	352.76	325.991	667.817	365.448	0.871289	0.000270756	0.00420559	ZNF639	3	179323031	179338583	+	6819	protein_coding	zinc finger protein 639 [Source:HGNC Symbol;Acc:HGNC:30950] && Q9UID6.1 RecName: Full=Zinc finger protein 639; AltName: Full=Zinc finger protein ANC_2H01; AltName: Full=Zinc finger protein ZASC1	zf-C2H2
ENSG00000143494	4191.47	4140.66	3954.01	2981.53	2729.3	2736.7	4095.38	2815.85	0.540389	0.000271009	0.00420559	VASH2	1	212950520	212992037	+	9086	protein_coding	vasohibin 2 [Source:HGNC Symbol;Acc:HGNC:25723] && Q86V25.2 RecName: Full=Vasohibin-2; AltName: Full=Vasohibin-like protein	-
ENSG00000259236	6.21695	12.3945	14.8887	45.8007	34.7928	41.4243	11.1667	40.6726	-1.84748	0.000272883	0.00423037	GOLGA8VP	15	101771758	101781989	-	1798	unprocessed_pseudogene	golgin A8 family member V, pseudogene [Source:HGNC Symbol;Acc:HGNC:49920] && A6NN73.2 RecName: Full=Golgin subfamily A member 8C	-
ENSG00000285728	49.7356	15.9358	18.0791	81.7227	87.9485	84.6496	27.9169	84.7736	-1.62634	0.000274926	0.00425774	-	1	42658687	42682160	-	3315	lncRNA	novel transcript, antisense to PPIH && -	-
ENSG00000145826	3.73017	1.77065	3.19043	23.3494	22.2287	16.2095	2.89708	20.5959	-2.86378	0.000275474	1	LECT2	5	135922279	135954983	-	2131	protein_coding	leukocyte cell derived chemotaxin 2 [Source:HGNC Symbol;Acc:HGNC:6550] && O14960.2 RecName: Full=Leukocyte cell-derived chemotaxin-2; Short=LECT-2; Short=hLECT2; Flags: Precursor	-
ENSG00000136026	2180.91	2253.15	2384.32	3279.69	3291.79	3306.74	2272.79	3292.74	-0.534745	0.000275798	0.00426692	CKAP4	12	106237881	106304279	-	3666	protein_coding	cytoskeleton associated protein 4 [Source:HGNC Symbol;Acc:HGNC:16991] && Q07065.2 RecName: Full=Cytoskeleton-associated protein 4; AltName: Full=63-kDa cytoskeleton-linking membrane protein; Short=Climp-63; Short=p63	-
ENSG00000167562	333.229	255.858	293.52	183.203	170.098	147.686	294.202	166.996	0.814888	0.00027936	0.00431767	ZNF701	19	52555822	52587174	+	6294	protein_coding	zinc finger protein 701 [Source:HGNC Symbol;Acc:HGNC:25597] && -	zf-C2H2
ENSG00000107902	48.4922	46.9221	62.7452	89.8052	130.473	127.875	52.7198	116.051	-1.13857	0.000281882	0.00435032	LHPP	10	124461823	124617888	+	4075	protein_coding	phospholysine phosphohistidine inorganic pyrophosphate phosphatase [Source:HGNC Symbol;Acc:HGNC:30042] && Q9H008.2 RecName: Full=Phospholysine phosphohistidine inorganic pyrophosphate phosphatase; Short=hLHPP	-
ENSG00000164134	3113.45	2711.74	2938.39	2047.56	1540.55	1960.45	2921.19	1849.52	0.659115	0.000282251	0.00435032	NAA15	4	139301505	139420033	+	9664	protein_coding	N-alpha-acetyltransferase 15, NatA auxiliary subunit [Source:HGNC Symbol;Acc:HGNC:30782] && Q9BXJ9.1 RecName: Full=N-alpha-acetyltransferase 15, NatA auxiliary subunit; AltName: Full=Gastric cancer antigen Ga19; AltName: Full=N-terminal acetyltransferase; AltName: Full=NMDA receptor-regulated protein 1; AltName: Full=Protein tubedown-1; AltName: Full=Tbdn100	-
ENSG00000177565	5534.33	5438.54	4999.41	3940.65	3170.98	3439.11	5324.09	3516.91	0.598163	0.000282326	0.00435032	TBL1XR1	3	177019340	177228000	-	11689	protein_coding	TBL1X receptor 1 [Source:HGNC Symbol;Acc:HGNC:29529] && Q9BZK7.1 RecName: Full=F-box-like/WD repeat-containing protein TBL1XR1; AltName: Full=Nuclear receptor corepressor/HDAC3 complex subunit TBLR1; AltName: Full=TBL1-related protein 1; AltName: Full=Transducin beta-like 1X-related protein 1	-
ENSG00000205423	237.488	483.386	375.408	156.261	191.36	190.011	365.427	179.211	1.03091	0.000284575	0.00438057	CNEP1R1	16	50024410	50037088	+	4178	protein_coding	CTD nuclear envelope phosphatase 1 regulatory subunit 1 [Source:HGNC Symbol;Acc:HGNC:26759] && Q8N9A8.1 RecName: Full=Nuclear envelope phosphatase-regulatory subunit 1; Short=NEP1-R1; AltName: Full=Transmembrane protein 188 >Q5R7J7.1 RecName: Full=Nuclear envelope phosphatase-regulatory subunit 1; AltName: Full=Transmembrane protein 188 >Q3ZBP2.1 RecName: Full=Nuclear envelope phosphatase-regulat…	-
ENSG00000254536	18.6509	14.1652	20.2061	51.189	55.0886	45.9269	17.674	50.7348	-1.5295	0.000287232	0.00441702	-	10	133380017	133420271	+	2881	protein_coding	novel protein && Q6QHF9.3 RecName: Full=Peroxisomal N(1)-acetyl-spermine/spermidine oxidase; AltName: Full=Polyamine oxidase	-
ENSG00000120948	3164.43	4643.52	4100.77	2644.76	2235.44	2382.8	3969.57	2421	0.713634	0.000288687	0.00443494	TARDBP	1	11012344	11030528	+	6187	protein_coding	TAR DNA binding protein [Source:HGNC Symbol;Acc:HGNC:11571] && Q13148.1 RecName: Full=TAR DNA-binding protein 43; Short=TDP-43	-
ENSG00000164164	4044.75	3022.49	2978.8	2274.77	1756.07	2047.8	3348.68	2026.21	0.72446	0.000289234	0.00443889	OTUD4	4	145110838	145180589	-	9513	protein_coding	OTU deubiquitinase 4 [Source:HGNC Symbol;Acc:HGNC:24949] && Q01804.4 RecName: Full=OTU domain-containing protein 4; AltName: Full=HIV-1-induced protein HIN-1	-
ENSG00000065491	348.149	370.95	342.44	235.29	190.394	214.325	353.847	213.336	0.729994	0.000291243	0.00446258	TBC1D22B	6	37257772	37332970	+	3462	protein_coding	TBC1 domain family member 22B [Source:HGNC Symbol;Acc:HGNC:21602] && Q9NU19.3 RecName: Full=TBC1 domain family member 22B	-
ENSG00000163092	844.262	407.249	527.485	281.09	246.449	337.698	592.999	288.412	1.0378	0.000291361	0.00446258	XIRP2	2	166888480	167259753	+	13337	protein_coding	xin actin binding repeat containing 2 [Source:HGNC Symbol;Acc:HGNC:14303] && A4UGR9.2 RecName: Full=Xin actin-binding repeat-containing protein 2; AltName: Full=Beta-xin; AltName: Full=Cardiomyopathy-associated protein 3; AltName: Full=Xeplin	-
ENSG00000129810	274.789	383.345	371.154	220.921	152.702	184.608	343.096	186.077	0.883872	0.000297378	0.00455017	SGO1	3	20160593	20186206	-	3742	protein_coding	shugoshin 1 [Source:HGNC Symbol;Acc:HGNC:25088] && Q5FBB7.1 RecName: Full=Shugoshin 1; AltName: Full=Serologically defined breast cancer antigen NY-BR-85; AltName: Full=Shugoshin-like 1	-
ENSG00000277156	96.9845	112.436	98.9035	186.795	177.83	191.812	102.775	185.479	-0.848974	0.000298168	0.00455771	TOMM40P1	14	19267115	19268164	+	1050	processed_pseudogene	TOMM40 pseudogene 1 [Source:HGNC Symbol;Acc:HGNC:54623] && O96008.1 RecName: Full=Mitochondrial import receptor subunit TOM40 homolog; AltName: Full=Protein Haymaker; AltName: Full=Translocase of outer membrane 40 kDa subunit homolog; AltName: Full=p38.5	-
ENSG00000100292	140.503	207.166	164.839	275.702	347.928	309.781	170.836	311.137	-0.859997	0.000299974	0.00458074	HMOX1	22	35380361	35394214	+	2306	protein_coding	heme oxygenase 1 [Source:HGNC Symbol;Acc:HGNC:5013] && P09601.1 RecName: Full=Heme oxygenase 1; Short=HO-1	-
ENSG00000136536	5136.45	7196.79	6124.57	4366.33	3160.35	3518.36	6152.6	3681.68	0.740945	0.000302786	0.00461907	MARCHF7	2	159712457	159771027	+	6288	protein_coding	membrane associated ring-CH-type finger 7 [Source:HGNC Symbol;Acc:HGNC:17393] && Q9H992.1 RecName: Full=E3 ubiquitin-protein ligase MARCH7; AltName: Full=Axotrophin; AltName: Full=Membrane-associated RING finger protein 7; AltName: Full=Membrane-associated RING-CH protein VII; Short=MARCH-VII; AltName: Full=RING finger protein 177	-
ENSG00000138311	13.6773	30.9863	17.0156	4.49026	1.93293	0.900527	20.5597	2.44124	3.07934	0.000306574	1	ZNF365	10	62374192	62480288	+	4960	protein_coding	zinc finger protein 365 [Source:HGNC Symbol;Acc:HGNC:18194] && Q70YC5.3 RecName: Full=Protein ZNF365; AltName: Full=Protein su48	-
ENSG00000162231	1100.4	1761.79	1555.87	865.722	891.082	835.689	1472.69	864.165	0.769912	0.000306999	0.00467868	NXF1	11	62792123	62806302	-	6194	protein_coding	nuclear RNA export factor 1 [Source:HGNC Symbol;Acc:HGNC:8071] && Q9UBU9.1 RecName: Full=Nuclear RNA export factor 1; AltName: Full=Tip-associated protein; AltName: Full=Tip-associating protein; AltName: Full=mRNA export factor TAP	-
ENSG00000197299	571.96	632.121	632.769	415.798	315.068	395.331	612.283	375.399	0.705783	0.00030799	0.00468911	BLM	15	90717346	90816166	+	7876	protein_coding	BLM RecQ like helicase [Source:HGNC Symbol;Acc:HGNC:1058] && P54132.1 RecName: Full=Bloom syndrome protein; AltName: Full=DNA helicase, RecQ-like type 2; Short=RecQ2; AltName: Full=RecQ protein-like 3	-
ENSG00000134186	2226.91	3082.69	2634.23	1825.74	1545.38	1575.92	2647.95	1649.01	0.683628	0.00030834	0.00468977	PRPF38B	1	108692310	108702928	+	6955	protein_coding	pre-mRNA processing factor 38B [Source:HGNC Symbol;Acc:HGNC:25512] && Q80SY5.1 RecName: Full=Pre-mRNA-splicing factor 38B	-
ENSG00000197457	1216.04	1562.59	1602.66	2200.23	2380.41	2273.83	1460.43	2284.82	-0.645059	0.000309362	0.00470064	STMN3	20	63639705	63657682	-	3029	protein_coding	stathmin 3 [Source:HGNC Symbol;Acc:HGNC:15926] && Q9NZ72.3 RecName: Full=Stathmin-3; AltName: Full=SCG10-like protein >Q5R8C6.1 RecName: Full=Stathmin-3	-
ENSG00000213965	984.765	739.245	794.418	548.71	493.864	516.903	839.476	519.826	0.690195	0.000310962	0.00472026	NUDT19	19	32691821	32713792	+	3103	protein_coding	nudix hydrolase 19 [Source:HGNC Symbol;Acc:HGNC:32036] && A8MXV4.1 RecName: Full=Nucleoside diphosphate-linked moiety X motif 19; Short=Nudix motif 19	-
ENSG00000111647	1189.92	1140.3	1081.56	773.223	494.831	727.626	1137.26	665.227	0.773169	0.00031184	0.00472621	UHRF1BP1L	12	100028455	100142874	-	6646	protein_coding	UHRF1 binding protein 1 like [Source:HGNC Symbol;Acc:HGNC:29102] && A0JNW5.2 RecName: Full=UHRF1-binding protein 1-like	-
ENSG00000230084	65.8997	10.6239	32.9678	151.771	97.6131	126.074	36.4971	125.153	-1.79731	0.00031221	0.00472621	ZBTB47-AS1	3	42601963	42654388	-	3106	lncRNA	ZBTB47 and NKTR antisense RNA 1 [Source:HGNC Symbol;Acc:HGNC:41174] && -	-
ENSG00000141349	447.621	617.07	673.182	948.343	939.406	1029.3	579.291	972.35	-0.745841	0.00031228	0.00472621	G6PC3	17	44070620	44082151	+	7628	protein_coding	glucose-6-phosphatase catalytic subunit 3 [Source:HGNC Symbol;Acc:HGNC:24861] && Q9BUM1.2 RecName: Full=Glucose-6-phosphatase 3; Short=G-6-Pase 3; Short=G6Pase 3; AltName: Full=Glucose-6-phosphatase beta; Short=G6Pase-beta; AltName: Full=Ubiquitous glucose-6-phosphatase catalytic subunit-related protein	-
ENSG00000170448	358.096	480.73	494.517	297.255	198.126	235.938	444.448	243.773	0.867176	0.000313323	0.00473731	NFXL1	4	47847233	47914667	-	4494	protein_coding	nuclear transcription factor, X-box binding like 1 [Source:HGNC Symbol;Acc:HGNC:18726] && Q6ZNB6.2 RecName: Full=NF-X1-type zinc finger protein NFXL1; AltName: Full=Ovarian zinc finger protein; Short=hOZFP	zf-NF-X1
ENSG00000263002	312.091	393.083	360.519	233.494	199.092	198.116	355.231	210.234	0.758265	0.000314078	0.00474145	ZNF234	19	44141554	44160313	+	5217	protein_coding	zinc finger protein 234 [Source:HGNC Symbol;Acc:HGNC:13027] && Q14588.3 RecName: Full=Zinc finger protein 234; AltName: Full=Zinc finger protein 269; AltName: Full=Zinc finger protein HZF4	zf-C2H2
novel.476	48.4922	64.6286	66.9991	29.6357	17.3964	16.2095	60.04	21.0805	1.51133	0.000314217	0.00474145	-	CHR_HG926_PATCH	22460649	22471127	+	1839	-	- && Q9NYV6.1 RecName: Full=RNA polymerase I-specific transcription initiation factor RRN3; AltName: Full=Transcription initiation factor IA; Short=TIF-IA && -	-
ENSG00000110723	713.706	394.854	460.486	290.071	246.449	284.567	523.015	273.695	0.931929	0.000317052	0.00477952	EXPH5	11	108505435	108593768	-	10944	protein_coding	exophilin 5 [Source:HGNC Symbol;Acc:HGNC:30578] && Q8NEV8.3 RecName: Full=Exophilin-5; AltName: Full=Synaptotagmin-like protein homolog lacking C2 domains b; Short=SlaC2-b; Short=Slp homolog lacking C2 domains b	-
ENSG00000157540	2221.94	1746.74	1869.59	1345.28	1198.42	1226.52	1946.09	1256.74	0.630347	0.000317581	0.00478278	DYRK1A	21	37365573	37526358	+	26763	protein_coding	dual specificity tyrosine phosphorylation regulated kinase 1A [Source:HGNC Symbol;Acc:HGNC:3091] && Q13627.2 RecName: Full=Dual specificity tyrosine-phosphorylation-regulated kinase 1A; AltName: Full=Dual specificity YAK1-related kinase; AltName: Full=HP86; AltName: Full=Protein kinase minibrain homolog; Short=MNBH; Short=hMNB	-
ENSG00000179981	767.172	471.877	508.342	1069.58	1007.06	988.779	582.464	1021.81	-0.812909	0.000320577	0.00482316	TSHZ1	18	75210755	75289950	+	8566	protein_coding	teashirt zinc finger homeobox 1 [Source:HGNC Symbol;Acc:HGNC:10669] && Q6ZSZ6.2 RecName: Full=Teashirt homolog 1; AltName: Full=Antigen NY-CO-33; AltName: Full=Serologically defined colon cancer antigen 33	zf-C2H2
ENSG00000085840	672.674	828.662	798.672	529.851	470.669	438.557	766.669	479.692	0.677338	0.00032423	0.00487332	ORC1	1	52372829	52404423	-	3121	protein_coding	origin recognition complex subunit 1 [Source:HGNC Symbol;Acc:HGNC:8487] && Q13415.2 RecName: Full=Origin recognition complex subunit 1; AltName: Full=Replication control protein 1	-
ENSG00000121406	619.208	516.143	522.168	347.546	363.391	327.792	552.506	346.243	0.673216	0.00032537	0.00488566	ZNF549	19	57527325	57557542	+	9279	protein_coding	zinc finger protein 549 [Source:HGNC Symbol;Acc:HGNC:26632] && Q6P9A3.2 RecName: Full=Zinc finger protein 549	zf-C2H2
ENSG00000081041	28.598	115.092	60.6182	14.3688	24.1617	16.2095	68.1027	18.2467	1.91121	0.000329153	0.00493762	CXCL2	4	74097040	74099196	-	1398	protein_coding	C-X-C motif chemokine ligand 2 [Source:HGNC Symbol;Acc:HGNC:4603] && P19875.1 RecName: Full=C-X-C motif chemokine 2; AltName: Full=Growth-regulated protein beta; Short=Gro-beta; AltName: Full=Macrophage inflammatory protein 2-alpha; Short=MIP2-alpha; Contains: RecName: Full=GRO-beta(5-73); AltName: Full=GRO-beta-T; AltName: Full=Hematopoietic synergistic factor; Short=HSF; AltName: Full=SB-251353…	-
ENSG00000174799	448.864	545.359	470.057	337.668	253.214	281.865	488.093	290.916	0.747226	0.00033311	0.00499208	CEP135	4	55948871	56033361	+	8638	protein_coding	centrosomal protein 135 [Source:HGNC Symbol;Acc:HGNC:29086] && Q66GS9.2 RecName: Full=Centrosomal protein of 135 kDa; Short=Cep135; AltName: Full=Centrosomal protein 4	-
ENSG00000197062	142.99	279.762	252.044	130.218	75.3844	94.5554	224.932	100.052	1.17081	0.0003346	0.0050095	ZSCAN26	6	28267058	28278224	+	2885	protein_coding	zinc finger and SCAN domain containing 26 [Source:HGNC Symbol;Acc:HGNC:12978] && Q16670.2 RecName: Full=Zinc finger and SCAN domain-containing protein 26; AltName: Full=Protein SRE-ZBP; AltName: Full=Zinc finger protein 187	zf-C2H2
ENSG00000101546	120.609	165.555	119.11	239.78	290.906	225.132	135.091	251.939	-0.894145	0.000335513	0.00501826	RBFA	18	80034389	80050651	+	7945	protein_coding	ribosome binding factor A [Source:HGNC Symbol;Acc:HGNC:26120] && Q8N0V3.3 RecName: Full=Putative ribosome-binding factor A, mitochondrial; Flags: Precursor	-
ENSG00000260807	779.606	1026.09	1078.37	1400.96	1911.67	1547.11	961.354	1619.91	-0.751944	0.000336631	0.00503007	CEROX1	16	975761	981596	-	3905	lncRNA	cytoplasmic endogenous regulator of oxidative phosphorylation 1 [Source:HGNC Symbol;Acc:HGNC:53928] && -	-
ENSG00000261098	83.3072	82.335	99.9669	47.5968	36.7257	33.3195	88.5364	39.214	1.17402	0.000337234	0.00503417	-	11	107312132	107316271	-	4140	lncRNA	novel transcript && Q7Z5D8.1 RecName: Full=NANOG neighbor homeobox; AltName: Full=Homeobox protein C14	-
ENSG00000109689	1334.16	1405.01	1480.36	1033.66	839.86	877.114	1406.51	916.877	0.617321	0.000342282	0.00510455	STIM2	4	26857601	27025381	+	8283	protein_coding	stromal interaction molecule 2 [Source:HGNC Symbol;Acc:HGNC:19205] && Q9P246.2 RecName: Full=Stromal interaction molecule 2; Flags: Precursor	-
ENSG00000064545	349.393	379.804	416.883	557.69	733.548	594.348	382.027	628.529	-0.717402	0.000342758	0.00510666	TMEM161A	19	19119169	19138513	-	3281	protein_coding	transmembrane protein 161A [Source:HGNC Symbol;Acc:HGNC:26020] && Q9NX61.1 RecName: Full=Transmembrane protein 161A; AltName: Full=Adaptive response to oxidative stress protein 29; Short=AROS-29; Flags: Precursor	-
ENSG00000221823	1018.34	1224.4	1135.79	805.553	674.594	687.102	1126.18	722.416	0.641009	0.000343239	0.00510885	PPP3R1	2	68178857	68256237	-	3364	protein_coding	protein phosphatase 3 regulatory subunit B, alpha [Source:HGNC Symbol;Acc:HGNC:9317] && P63100.2 RecName: Full=Calcineurin subunit B type 1; AltName: Full=Protein phosphatase 2B regulatory subunit 1; AltName: Full=Protein phosphatase 3 regulatory subunit B alpha isoform 1 >P63098.2 RecName: Full=Calcineurin subunit B type 1; AltName: Full=Protein phosphatase 2B regulatory subunit 1; AltName: Full…	-
ENSG00000226479	793.283	772.887	734.863	1141.42	1113.37	1145.47	767.011	1133.42	-0.563556	0.000344698	0.00512167	TMEM185B	2	120217479	120223400	-	5922	protein_coding	transmembrane protein 185B [Source:HGNC Symbol;Acc:HGNC:18896] && Q9H7F4.2 RecName: Full=Transmembrane protein 185B; AltName: Full=Protein FAM11B	-
ENSG00000171241	814.421	957.034	878.433	585.53	514.16	606.055	883.296	568.582	0.635992	0.00034477	0.00512167	SHCBP1	16	46578591	46621379	-	6175	protein_coding	SHC binding and spindle associated 1 [Source:HGNC Symbol;Acc:HGNC:29547] && Q8NEM2.3 RecName: Full=SHC SH2 domain-binding protein 1	-
ENSG00000229637	6.21695	12.3945	7.44435	34.126	36.7257	31.5185	8.68527	34.1234	-1.94695	0.000346624	0.00514422	PRAC2	17	48723185	48724758	+	640	protein_coding	PRAC2 small nuclear protein [Source:HGNC Symbol;Acc:HGNC:30143] && D3DTV9.1 RecName: Full=Putative protein PRCA2; AltName: Full=Prostate, rectum and colon expressed gene protein 2	-
ENSG00000169629	547.092	373.606	361.583	238.882	206.824	260.252	427.427	235.319	0.85867	0.000350365	0.0051947	RGPD8	2	112368369	112434488	-	8609	protein_coding	RANBP2 like and GRIP domain containing 8 [Source:HGNC Symbol;Acc:HGNC:9849] && O14715.2 RecName: Full=RANBP2-like and GRIP domain-containing protein 8; AltName: Full=Ran-binding protein 2-like 3; Short=RanBP2-like 3; Short=RanBP2L3	-
ENSG00000136504	1217.28	1283.72	1186.84	903.44	727.749	769.05	1229.28	800.08	0.6196	0.000351322	0.00520385	KAT7	17	49788648	49835026	+	11689	protein_coding	lysine acetyltransferase 7 [Source:HGNC Symbol;Acc:HGNC:17016] && Q5SVQ0.1 RecName: Full=Histone acetyltransferase KAT7; AltName: Full=Histone acetyltransferase binding to ORC1; AltName: Full=Lysine acetyltransferase 7; AltName: Full=MOZ, YBF2/SAS3, SAS2 and TIP60 protein 2; Short=MYST-2	-
ENSG00000167123	794.527	794.135	833.767	1100.11	1588.87	1250.83	807.476	1313.27	-0.701488	0.000353068	0.00522466	CERCAM	9	128411751	128437351	+	6058	protein_coding	cerebral endothelial cell adhesion molecule [Source:HGNC Symbol;Acc:HGNC:23723] && Q5T4B2.1 RecName: Full=Probable inactive glycosyltransferase 25 family member 3; AltName: Full=Cerebral endothelial cell adhesion molecule; Flags: Precursor	-
novel.757	119.365	154.046	32.9678	26.0435	26.0946	36.0211	102.126	29.3864	1.79821	0.000353512	0.00522618	-	CHR_HSCHR6_1_CTG5	170290139	170416524	+	7992	-	- && Q96EK7.1 RecName: Full=Constitutive coactivator of peroxisome proliferator-activated receptor gamma; Short=Constitutive coactivator of PPAR-gamma; Short=Constitutive coactivator of PPARG; AltName: Full=PPARG constitutive coactivator 1; Short=PGCC1; AltName: Full=Protein FAM120B && -	-
ENSG00000101400	212.62	189.459	181.855	295.459	334.397	340.399	194.645	323.419	-0.734075	0.000354216	0.00523153	SNTA1	20	33407957	33443763	-	2211	protein_coding	syntrophin alpha 1 [Source:HGNC Symbol;Acc:HGNC:11167] && Q13424.1 RecName: Full=Alpha-1-syntrophin; AltName: Full=59 kDa dystrophin-associated protein A1 acidic component 1; AltName: Full=Pro-TGF-alpha cytoplasmic domain-interacting protein 1; Short=TACIP1; AltName: Full=Syntrophin-1	-
ENSG00000260121	0	0	1.06348	5.38831	11.5976	27.9163	0.354493	14.9674	-5.30954	0.000354936	1	-	16	88718615	88720459	+	1845	lncRNA	novel transcript, antisense to FAM38A && Q92508.4 RecName: Full=Piezo-type mechanosensitive ion channel component 1; AltName: Full=Membrane protein induced by beta-amyloid treatment; Short=Mib; AltName: Full=Protein FAM38A	-
ENSG00000134982	2478.08	1552.86	1700.5	1199.8	963.567	1124.76	1910.48	1096.04	0.800928	0.000357146	0.00526972	APC	5	112707498	112846239	+	12440	protein_coding	APC regulator of WNT signaling pathway [Source:HGNC Symbol;Acc:HGNC:583] && P25054.2 RecName: Full=Adenomatous polyposis coli protein; Short=Protein APC; AltName: Full=Deleted in polyposis 2.5	-
ENSG00000180747	124.339	35.4129	41.4756	12.5727	25.1281	10.8063	67.0759	16.1691	2.04894	0.000359845	0.00530442	SMG1P3	16	21446683	21520444	-	7107	transcribed_unprocessed_pseudogene	SMG1 pseudogene 3 [Source:HGNC Symbol;Acc:HGNC:49860] && Q96Q15.3 RecName: Full=Serine/threonine-protein kinase SMG1; Short=SMG-1; Short=hSMG-1; AltName: Full=61E3.4; AltName: Full=Lambda/iota protein kinase C-interacting protein; Short=Lambda-interacting protein	-
ENSG00000134748	1536.83	1978.7	1850.45	1257.27	1099.84	1076.13	1788.66	1144.41	0.644726	0.000363436	0.00535219	PRPF38A	1	52404602	52420836	+	5617	protein_coding	pre-mRNA processing factor 38A [Source:HGNC Symbol;Acc:HGNC:25930] && Q8NAV1.1 RecName: Full=Pre-mRNA-splicing factor 38A >Q5RDD2.1 RecName: Full=Pre-mRNA-splicing factor 38A >Q8HXH6.1 RecName: Full=Pre-mRNA-splicing factor 38A >Q0P5I6.1 RecName: Full=Pre-mRNA-splicing factor 38A	-
ENSG00000143398	4009.93	3396.1	3563.71	2515.44	2481.89	2474.65	3656.58	2490.66	0.553737	0.000366227	0.00538812	PIP5K1A	1	151197949	151249536	+	5405	protein_coding	phosphatidylinositol-4-phosphate 5-kinase type 1 alpha [Source:HGNC Symbol;Acc:HGNC:8994] && Q99755.1 RecName: Full=Phosphatidylinositol 4-phosphate 5-kinase type-1 alpha; Short=PIP5K1-alpha; Short=PtdIns(4)P-5-kinase 1 alpha; AltName: Full=68 kDa type I phosphatidylinositol 4-phosphate 5-kinase alpha; AltName: Full=Phosphatidylinositol 4-phosphate 5-kinase type I alpha; Short=PIP5KIalpha	-
ENSG00000185650	6300.26	6590.34	6464.88	4626.76	4618.74	4310.82	6451.83	4518.78	0.513826	0.000366832	0.00539182	ZFP36L1	14	68787660	68796253	-	5160	protein_coding	ZFP36 ring finger protein like 1 [Source:HGNC Symbol;Acc:HGNC:1107] && Q07352.1 RecName: Full=mRNA decay activator protein ZFP36L1; AltName: Full=Butyrate response factor 1; AltName: Full=EGF-response factor 1; Short=ERF-1; AltName: Full=TPA-induced sequence 11b; AltName: Full=Zinc finger protein 36, C3H1 type-like 1; Short=ZFP36-like 1	zf-CCCH
ENSG00000178074	948.707	1173.94	996.479	737.301	605.008	626.767	1039.71	656.359	0.664185	0.000367551	0.00539722	C2orf69	2	199911293	199955935	+	4259	protein_coding	chromosome 2 open reading frame 69 [Source:HGNC Symbol;Acc:HGNC:26799] && Q8N8R5.1 RecName: Full=UPF0565 protein C2orf69; Flags: Precursor	-
ENSG00000139218	3501.39	3252.68	3237.23	2462.46	1961.93	2205.39	3330.43	2209.93	0.591529	0.000368028	0.00539903	SCAF11	12	45919131	45992120	-	14035	protein_coding	SR-related CTD associated factor 11 [Source:HGNC Symbol;Acc:HGNC:10784] && Q99590.2 RecName: Full=Protein SCAF11; AltName: Full=CTD-associated SR protein 11; AltName: Full=Renal carcinoma antigen NY-REN-40; AltName: Full=SC35-interacting protein 1; AltName: Full=SR-related and CTD-associated factor 11; AltName: Full=SRSF2-interacting protein; AltName: Full=Serine/arginine-rich splicing factor 2-i…	-
ENSG00000170421	33.5715	42.4955	53.1739	91.6013	101.479	92.7543	43.0803	95.2782	-1.13999	0.000372235	0.00545553	KRT8	12	52897187	52949954	-	6881	protein_coding	keratin 8 [Source:HGNC Symbol;Acc:HGNC:6446] && P05787.7 RecName: Full=Keratin, type II cytoskeletal 8; AltName: Full=Cytokeratin-8; Short=CK-8; AltName: Full=Keratin-8; Short=K8; AltName: Full=Type-II keratin Kb8	-
ENSG00000226415	85.7939	106.239	85.0782	158.057	176.863	179.205	92.3703	171.375	-0.887166	0.000378717	0.00554522	TPI1P1	1	76699789	76700538	+	750	processed_pseudogene	triosephosphate isomerase 1 pseudogene 1 [Source:HGNC Symbol;Acc:HGNC:35449] && P60174.3 RecName: Full=Triosephosphate isomerase; Short=TIM; AltName: Full=Triose-phosphate isomerase	-
ENSG00000178691	1555.48	1894.59	1844.07	1312.05	882.384	965.365	1764.71	1053.27	0.744698	0.0003794	0.00554991	SUZ12	17	31937007	32001038	+	6551	protein_coding	SUZ12 polycomb repressive complex 2 subunit [Source:HGNC Symbol;Acc:HGNC:17101] && Q15022.3 RecName: Full=Polycomb protein SUZ12; AltName: Full=Chromatin precipitated E2F target 9 protein; Short=ChET 9 protein; AltName: Full=Joined to JAZF1 protein; AltName: Full=Suppressor of zeste 12 protein homolog	-
ENSG00000151304	338.202	403.707	383.916	242.474	182.662	236.839	375.275	220.658	0.766613	0.000380159	0.0055557	SRFBP1	5	121961975	122075570	+	3111	protein_coding	serum response factor binding protein 1 [Source:HGNC Symbol;Acc:HGNC:26333] && Q8NEF9.1 RecName: Full=Serum response factor-binding protein 1; AltName: Full=SRF-dependent transcription regulation-associated protein; AltName: Full=p49/STRAP	-
ENSG00000138756	276.033	187.688	215.886	136.504	112.11	115.267	226.536	121.294	0.897456	0.000380832	0.00556021	BMP2K	4	78776342	78916365	+	9931	protein_coding	BMP2 inducible kinase [Source:HGNC Symbol;Acc:HGNC:18041] && Q9NSY1.2 RecName: Full=BMP-2-inducible protein kinase; Short=BIKe	-
ENSG00000117475	620.452	877.355	682.753	476.866	394.318	434.054	726.853	435.079	0.741508	0.000382054	0.00557274	BLZF1	1	169367970	169396540	+	3820	protein_coding	basic leucine zipper nuclear factor 1 [Source:HGNC Symbol;Acc:HGNC:1065] && Q9H2G9.2 RecName: Full=Golgin-45; AltName: Full=Basic leucine zipper nuclear factor 1; AltName: Full=JEM-1; AltName: Full=p45 basic leucine-zipper nuclear factor	-
ENSG00000105821	1003.42	1470.52	1205.98	795.674	718.085	740.233	1226.64	751.331	0.708061	0.000385579	0.0056188	DNAJC2	7	103312289	103344830	-	6706	protein_coding	DnaJ heat shock protein family (Hsp40) member C2 [Source:HGNC Symbol;Acc:HGNC:13192] && Q99543.4 RecName: Full=DnaJ homolog subfamily C member 2; AltName: Full=M-phase phosphoprotein 11; AltName: Full=Zuotin-related factor 1; Contains: RecName: Full=DnaJ homolog subfamily C member 2, N-terminally processed	MYB
ENSG00000152413	849.236	830.433	783.783	610.675	454.239	432.253	821.151	499.056	0.718154	0.000386405	0.00562548	HOMER1	5	79372636	79514134	-	6071	protein_coding	homer scaffold protein 1 [Source:HGNC Symbol;Acc:HGNC:17512] && Q86YM7.2 RecName: Full=Homer protein homolog 1; Short=Homer-1	-
ENSG00000257446	16.1641	23.9037	19.1426	0.898052	3.86587	3.60211	19.7368	2.78868	2.83632	0.000386551	1	ZNF878	19	12043805	12052961	-	1756	protein_coding	zinc finger protein 878 [Source:HGNC Symbol;Acc:HGNC:37246] && C9JN71.2 RecName: Full=Zinc finger protein 878	zf-C2H2
ENSG00000076650	312.091	406.363	433.899	246.964	209.723	214.325	384.118	223.671	0.781501	0.000388567	0.00565002	GPATCH1	19	33080899	33130542	+	4469	protein_coding	G-patch domain containing 1 [Source:HGNC Symbol;Acc:HGNC:24658] && Q9BRR8.1 RecName: Full=G patch domain-containing protein 1; AltName: Full=Evolutionarily conserved G-patch domain-containing protein	-
ENSG00000196369	963.628	633.006	617.881	433.759	365.324	444.86	738.171	414.648	0.8305	0.000388829	0.00565002	SRGAP2B	1	144887265	145095528	-	7291	protein_coding	SLIT-ROBO Rho GTPase activating protein 2B [Source:HGNC Symbol;Acc:HGNC:35237] && P0DMP2.1 RecName: Full=SLIT-ROBO Rho GTPase-activating protein 2B; AltName: Full=SLIT-ROBO Rho GTPase activating protein 2 pseudogene 2	-
ENSG00000112308	1646.25	3197.79	2583.19	1513.22	1309.56	1162.58	2475.74	1328.45	0.898574	0.000391234	0.00567958	C6orf62	6	24704861	24719998	-	2591	protein_coding	chromosome 6 open reading frame 62 [Source:HGNC Symbol;Acc:HGNC:20998] && Q99LU8.1 RecName: Full=Uncharacterized protein C6orf62 homolog >Q9GZU0.1 RecName: Full=Uncharacterized protein C6orf62; AltName: Full=HBV X-transactivated gene 12 protein; AltName: Full=HBV XAg-transactivated protein 12	-
ENSG00000154548	63.4129	91.1883	88.2687	37.7182	32.8599	35.1206	80.9566	35.2329	1.20424	0.000392666	0.00569497	SRSF12	6	89095959	89118071	-	4538	protein_coding	serine and arginine rich splicing factor 12 [Source:HGNC Symbol;Acc:HGNC:21220] && Q8WXF0.1 RecName: Full=Serine/arginine-rich splicing factor 12; AltName: Full=35 kDa SR repressor protein; Short=SRrp35; AltName: Full=Splicing factor, arginine/serine-rich 13B; AltName: Full=Splicing factor, arginine/serine-rich 19	-
ENSG00000163110	2466.89	2192.06	2276.91	1616.49	1348.22	1625.45	2311.95	1530.06	0.595185	0.000394686	0.00571883	PDLIM5	4	94451857	94668227	+	11090	protein_coding	PDZ and LIM domain 5 [Source:HGNC Symbol;Acc:HGNC:17468] && Q96HC4.5 RecName: Full=PDZ and LIM domain protein 5; AltName: Full=Enigma homolog; AltName: Full=Enigma-like PDZ and LIM domains protein	-
ENSG00000123815	448.864	355.9	384.979	567.569	667.828	680.799	396.581	638.732	-0.689328	0.000395393	0.00572366	COQ8B	19	40691514	40725784	-	12278	protein_coding	coenzyme Q8B [Source:HGNC Symbol;Acc:HGNC:19041] && Q96D53.2 RecName: Full=Atypical kinase COQ8B, mitochondrial; AltName: Full=AarF domain-containing protein kinase 4; AltName: Full=Coenzyme Q protein 8B	-
ENSG00000102780	231.271	148.734	159.522	82.6208	89.8814	99.9585	179.842	90.8202	0.981479	0.00040064	0.00579414	DGKH	13	42040036	42256578	+	19742	protein_coding	diacylglycerol kinase eta [Source:HGNC Symbol;Acc:HGNC:2854] && Q86XP1.1 RecName: Full=Diacylglycerol kinase eta; Short=DAG kinase eta; AltName: Full=Diglyceride kinase eta; Short=DGK-eta	-
ENSG00000115419	8300.87	10452.1	9194.83	6835.07	5411.25	5766.98	9315.94	6004.43	0.633742	0.000402391	0.00581396	GLS	2	190880821	190965552	+	9833	protein_coding	glutaminase [Source:HGNC Symbol;Acc:HGNC:4331] && O94925.1 RecName: Full=Glutaminase kidney isoform, mitochondrial; Short=GLS; AltName: Full=K-glutaminase; AltName: Full=L-glutamine amidohydrolase; Flags: Precursor	-
ENSG00000198815	3901.76	3542.18	3722.17	2754.33	2368.81	2481.85	3722.04	2535	0.553933	0.000404511	0.00583907	FOXJ3	1	42176539	42335877	-	6896	protein_coding	forkhead box J3 [Source:HGNC Symbol;Acc:HGNC:29178] && Q9UPW0.2 RecName: Full=Forkhead box protein J3	Fork_head
ENSG00000265817	314.578	391.313	344.567	215.532	196.193	223.331	350.152	211.685	0.727511	0.000406779	0.00586528	FSBP	8	94378377	94436952	-	7413	protein_coding	fibrinogen silencer binding protein [Source:HGNC Symbol;Acc:HGNC:43653] && Q9Y620.1 RecName: Full=DNA repair and recombination protein RAD54B; AltName: Full=RAD54 homolog B	-
ENSG00000169515	530.928	305.436	365.836	624.146	845.658	743.836	400.734	737.88	-0.883247	0.000407093	0.00586528	CCDC8	19	46410329	46413564	-	3236	protein_coding	coiled-coil domain containing 8 [Source:HGNC Symbol;Acc:HGNC:25367] && Q9H0W5.2 RecName: Full=Coiled-coil domain-containing protein 8	-
ENSG00000117020	271.059	50.4634	98.9035	42.2084	39.6251	38.7227	140.142	40.1854	1.79663	0.000407918	0.00587163	AKT3	1	243488233	243851079	-	16643	protein_coding	AKT serine/threonine kinase 3 [Source:HGNC Symbol;Acc:HGNC:393] && Q9Y243.1 RecName: Full=RAC-gamma serine/threonine-protein kinase; AltName: Full=Protein kinase Akt-3; AltName: Full=Protein kinase B gamma; Short=PKB gamma; AltName: Full=RAC-PK-gamma; AltName: Full=STK-2	-
ENSG00000116044	1940.93	3491.71	3035.17	1811.37	1425.54	1443.55	2822.6	1560.15	0.855694	0.000409167	0.00588178	NFE2L2	2	177227595	177392697	-	5671	protein_coding	nuclear factor, erythroid 2 like 2 [Source:HGNC Symbol;Acc:HGNC:7782] && Q16236.3 RecName: Full=Nuclear factor erythroid 2-related factor 2; Short=NF-E2-related factor 2; Short=NFE2-related factor 2; AltName: Full=HEBP1; AltName: Full=Nuclear factor, erythroid derived 2, like 2	TF_bZIP
ENSG00000165650	1947.15	1299.65	1514.39	1035.45	937.473	920.339	1587.07	964.422	0.717843	0.000409391	0.00588178	PDZD8	10	117277274	117375440	-	9854	protein_coding	PDZ domain containing 8 [Source:HGNC Symbol;Acc:HGNC:26974] && Q8NEN9.1 RecName: Full=PDZ domain-containing protein 8; AltName: Full=Sarcoma antigen NY-SAR-84/NY-SAR-104	-
ENSG00000019549	1245.88	1975.16	1704.76	995.94	951.003	1003.19	1641.93	983.377	0.740281	0.000410837	0.00589701	SNAI2	8	48917598	48921740	-	3281	protein_coding	snail family transcriptional repressor 2 [Source:HGNC Symbol;Acc:HGNC:11094] && O43623.1 RecName: Full=Zinc finger protein SNAI2; AltName: Full=Neural crest transcription factor Slug; AltName: Full=Protein snail homolog 2	zf-C2H2
ENSG00000241258	644.076	1042.91	922.035	519.074	520.926	475.478	869.674	505.159	0.785073	0.000411752	0.00590117	CRCP	7	66114604	66154568	+	3540	protein_coding	CGRP receptor component [Source:HGNC Symbol;Acc:HGNC:17888] && O75575.1 RecName: Full=DNA-directed RNA polymerase III subunit RPC9; Short=RNA polymerase III subunit C9; AltName: Full=Calcitonin gene-related peptide-receptor component protein; Short=CGRP-RCP; Short=CGRP-receptor component protein; Short=CGRPRCP; Short=HsC17	-
ENSG00000214367	354.366	569.263	468.994	291.867	241.617	247.645	464.208	260.376	0.8361	0.000411898	0.00590117	HAUS3	4	2078998	2242276	-	10300	protein_coding	HAUS augmin like complex subunit 3 [Source:HGNC Symbol;Acc:HGNC:28719] && Q7Z5Q5.2 RecName: Full=DNA polymerase nu	-
ENSG00000133466	36.0583	37.1836	43.6026	88.9071	78.2838	88.2517	38.9482	85.1475	-1.12826	0.000413425	0.0059175	C1QTNF6	22	37180166	37199385	-	7144	protein_coding	C1q and TNF related 6 [Source:HGNC Symbol;Acc:HGNC:14343] && Q9BXI9.3 RecName: Full=Complement C1q tumor necrosis factor-related protein 6; Flags: Precursor	-
ENSG00000171320	723.653	941.098	862.481	614.268	421.379	425.949	842.411	487.199	0.790491	0.000414311	0.00592465	ESCO2	8	27771949	27812640	+	7805	protein_coding	establishment of sister chromatid cohesion N-acetyltransferase 2 [Source:HGNC Symbol;Acc:HGNC:27230] && Q56NI9.1 RecName: Full=N-acetyltransferase ESCO2; AltName: Full=Establishment of cohesion 1 homolog 2; Short=ECO1 homolog 2	-
ENSG00000158406	113.149	119.519	122.3	67.3539	55.0886	58.5343	118.322	60.3256	0.971805	0.000417001	0.00595754	H4C8	6	26277609	26285638	-	2163	protein_coding	H4 clustered histone 8 [Source:HGNC Symbol;Acc:HGNC:4788] && Q6WV72.3 RecName: Full=Histone H4 >Q6WV73.3 RecName: Full=Histone H4 >Q6WV90.3 RecName: Full=Histone H4 >Q7K8C0.3 RecName: Full=Histone H4 >Q7KQD1.3 RecName: Full=Histone H4 >P62802.2 RecName: Full=Histone H4 >P62804.2 RecName: Full=Histone H4; Contains: RecName: Full=Osteogenic growth peptide; Short=OGP >P62794.2 RecName: Full=Histone …	-
ENSG00000279133	96.9845	77.9084	48.92	18.8591	33.8263	28.8169	74.6043	27.1674	1.45707	0.000418581	0.00597454	-	17	62003700	62007518	-	3819	TEC	TEC && Q6B4Z3.1 RecName: Full=Histone demethylase UTY; AltName: Full=Ubiquitously transcribed TPR protein on the Y chromosome; AltName: Full=Ubiquitously transcribed Y chromosome tetratricopeptide repeat protein	-
ENSG00000178752	172.831	205.395	194.616	299.949	332.465	313.383	190.948	315.266	-0.72076	0.000419232	0.00597509	ERFE	2	238158970	238168900	+	3584	protein_coding	erythroferrone [Source:HGNC Symbol;Acc:HGNC:26727] && Q4G0M1.2 RecName: Full=Erythroferrone; AltName: Full=Complement C1q tumor necrosis factor-related protein 15; AltName: Full=Myonectin; Flags: Precursor	-
ENSG00000279455	59.6827	21.2478	19.1426	88.0091	95.6802	105.362	33.3577	96.3503	-1.55021	0.0004194	0.00597509	-	12	131620178	131620765	-	588	TEC	novel transcript && -	-
novel.296	46.0054	39.8395	25.5235	3.59221	14.497	8.10475	37.1228	8.73132	2.09476	0.000423992	0.00603489	-	9	107339760	107343378	+	1787	-	- && Q6UX73.2 RecName: Full=UPF0764 protein C16orf89; Flags: Precursor && -	-
ENSG00000162913	6.21695	0.885323	8.50782	33.2279	23.1952	28.8169	5.20337	28.4133	-2.49102	0.000425206	0.00604655	OBSCN-AS1	1	228203503	228213664	-	3862	lncRNA	OBSCN antisense RNA 1 [Source:HGNC Symbol;Acc:HGNC:32047] && Q96MR7.1 RecName: Full=Putative uncharacterized protein C1orf145	-
ENSG00000180902	215.107	138.996	161.649	234.392	460.038	369.216	171.917	354.549	-1.04722	0.00042593	0.00605121	D2HGDH	2	241734602	241768816	+	5256	protein_coding	D-2-hydroxyglutarate dehydrogenase [Source:HGNC Symbol;Acc:HGNC:28358] && Q8N465.3 RecName: Full=D-2-hydroxyglutarate dehydrogenase, mitochondrial; Flags: Precursor	-
ENSG00000077522	2961.76	2728.57	2732.07	1999.96	1975.46	1838.88	2807.47	1938.1	0.53449	0.000427507	0.00606798	ACTN2	1	236664141	236764631	+	17976	protein_coding	actinin alpha 2 [Source:HGNC Symbol;Acc:HGNC:164] && P35609.1 RecName: Full=Alpha-actinin-2; AltName: Full=Alpha-actinin skeletal muscle isoform 2; AltName: Full=F-actin cross-linking protein	-
ENSG00000100836	169.101	76.1378	85.0782	188.591	354.693	242.242	110.106	261.842	-1.2563	0.000428759	0.00608011	PABPN1	14	23321457	23326163	+	3686	protein_coding	poly(A) binding protein nuclear 1 [Source:HGNC Symbol;Acc:HGNC:8565] && Q86U42.3 RecName: Full=Polyadenylate-binding protein 2; Short=PABP-2; Short=Poly(A)-binding protein 2; AltName: Full=Nuclear poly(A)-binding protein 1; AltName: Full=Poly(A)-binding protein II; Short=PABII; AltName: Full=Polyadenylate-binding nuclear protein 1	-
ENSG00000171223	844.262	965.002	894.385	354.731	654.298	486.285	901.216	498.438	0.855242	0.000433746	0.00614513	JUNB	19	12791486	12793315	+	1830	protein_coding	JunB proto-oncogene, AP-1 transcription factor subunit [Source:HGNC Symbol;Acc:HGNC:6205] && P17275.1 RecName: Full=Transcription factor jun-B	TF_bZIP
ENSG00000177685	46.0054	60.202	68.0626	93.3974	138.205	148.587	58.09	126.73	-1.12055	0.000434515	0.00615034	CRACR2B	11	826144	831991	+	4224	protein_coding	calcium release activated channel regulator 2B [Source:HGNC Symbol;Acc:HGNC:28703] && Q8N4Y2.3 RecName: Full=EF-hand calcium-binding domain-containing protein 4A; AltName: Full=Calcium release-activated calcium channel regulator 2B; Short=CRAC channel regulator 2B; AltName: Full=Calcium release-activated channel regulator 2B	-
ENSG00000168769	2519.11	1174.82	1580.33	1030.96	765.442	883.417	1758.09	893.274	0.976058	0.000435647	0.00616067	TET2	4	105145875	105279816	+	16474	protein_coding	tet methylcytosine dioxygenase 2 [Source:HGNC Symbol;Acc:HGNC:25941] && Q6N021.3 RecName: Full=Methylcytosine dioxygenase TET2	-
[truncated: 3,622 more rows]
