# Supplementary material for: HSBDF-Derived Bioactive Components Broadly Inhibit Enteroviruses by Targeting 3C Protease and Attenuating Inflammatory Responses
Source: Biology (Basel). 2025 Nov 18;14(11):1615. doi: 10.3390/biology14111615 (PMC12650729; doi:10.3390/biology14111615)
Supplement: Supplementary file 1 [file biology-14-01615-s001.zip › Supplementary Table S5.xlsx]

## Sheet: Table S5
gene_id	RD_HSBDF_CVA9_1	RD_HSBDF_CVA9_2	RD_HSBDF_CVA9_3	RD_CVA9_1	RD_CVA9_2	RD_CVA9_3	RD_HSBDF_CVA9	RD_CVA9	log2FoldChange	pvalue	padj	gene_name	gene_chr	gene_start	gene_end	gene_strand	gene_length	gene_biotype	gene_description	tf_family
ENSG00000113369	195.042	187.28	121.956	7276.3	6660.68	6095.73	168.092	6677.57	-5.31428	7.3693e-98	1.65964e-93	ARRDC3	5	91368631	91383317	-	4985	protein_coding	arrestin domain containing 3 [Source:HGNC Symbol;Acc:HGNC:29263] && Q96B67.1 RecName: Full=Arrestin domain-containing protein 3; AltName: Full=TBP-2-like inducible membrane protein; Short=TLIMP	-
ENSG00000105825	6292.1	5954.45	5493.23	136.083	207.389	186.292	5913.26	176.588	5.06134	6.52162e-96	7.34367e-92	TFPI2	7	93885396	93890753	-	2444	protein_coding	tissue factor pathway inhibitor 2 [Source:HGNC Symbol;Acc:HGNC:11761] && P48307.1 RecName: Full=Tissue factor pathway inhibitor 2; Short=TFPI-2; AltName: Full=Placental protein 5; Short=PP5; Flags: Precursor	-
ENSG00000130513	26190.4	22826.3	35178.9	175.133	459.098	362.405	28065.2	332.212	6.39771	5.78578e-89	4.34338e-85	GDF15	19	18374731	18389176	+	2087	protein_coding	growth differentiation factor 15 [Source:HGNC Symbol;Acc:HGNC:30142] && Q99988.3 RecName: Full=Growth/differentiation factor 15; Short=GDF-15; AltName: Full=Macrophage inhibitory cytokine 1; Short=MIC-1; AltName: Full=NSAID-activated gene 1 protein; Short=NAG-1; AltName: Full=NSAID-regulated gene 1 protein; Short=NRG-1; AltName: Full=Placental TGF-beta; AltName: Full=Placental bone morphogenetic …	-
ENSG00000135919	17774.7	17014.4	14574.6	470.966	704.954	633.19	16454.5	603.037	4.76882	3.69011e-88	2.07762e-84	SERPINE2	2	223975045	224039318	-	8957	protein_coding	serpin family E member 2 [Source:HGNC Symbol;Acc:HGNC:8951] && P07093.1 RecName: Full=Glia-derived nexin; Short=GDN; AltName: Full=Peptidase inhibitor 7; Short=PI-7; AltName: Full=Protease nexin 1; Short=PN-1; AltName: Full=Protease nexin I; AltName: Full=Serpin E2; Flags: Precursor	-
ENSG00000091879	7653.41	8013.49	5194.43	255.599	209.897	262.642	6953.78	242.713	4.84179	7.82479e-81	3.52444e-77	ANGPT2	8	6499632	6563409	-	6794	protein_coding	angiopoietin 2 [Source:HGNC Symbol;Acc:HGNC:485] && O15123.1 RecName: Full=Angiopoietin-2; Short=ANG-2; Flags: Precursor	-
ENSG00000177283	1437.94	1293.27	2225.69	20.1166	18.3974	29.5217	1652.3	22.6786	6.19135	5.27046e-77	1.97827e-73	FZD8	10	35638247	35642296	-	4050	protein_coding	frizzled class receptor 8 [Source:HGNC Symbol;Acc:HGNC:4046] && Q9H461.1 RecName: Full=Frizzled-8; Short=Fz-8; Short=hFz8; Flags: Precursor	-
ENSG00000159450	5160.65	4754.82	4422.63	260.333	146.343	205.634	4779.37	204.103	4.55392	1.11068e-68	3.57339e-65	TCHH	1	152106317	152115444	-	6985	protein_coding	trichohyalin [Source:HGNC Symbol;Acc:HGNC:11791] && Q07283.2 RecName: Full=Trichohyalin	-
ENSG00000013588	3201.28	3367.91	2742.26	207.083	170.594	156.771	3103.82	178.149	4.12492	5.98596e-67	1.68512e-63	GPRC5A	12	12891559	12917937	+	7663	protein_coding	G protein-coupled receptor class C group 5 member A [Source:HGNC Symbol;Acc:HGNC:9836] && Q8NFJ5.2 RecName: Full=Retinoic acid-induced protein 3; AltName: Full=G-protein coupled receptor family C group 5 member A; AltName: Full=Phorbol ester induced gene 1; Short=PEIG-1; AltName: Full=Retinoic acid-induced gene 1 protein; Short=RAIG-1	-
ENSG00000108387	41.7947	49.9412	37.4578	844.898	1173.25	1169.67	43.0646	1062.61	-4.62928	1.84136e-59	4.6077e-56	SEPTIN4	17	58520250	58544368	-	10135	protein_coding	septin 4 [Source:HGNC Symbol;Acc:HGNC:9165] && Q8NEP4.3 RecName: Full=Uncharacterized protein C17orf47	-
ENSG00000128965	1045.86	945.762	1855.47	20.1166	20.9061	35.6297	1282.36	25.5508	5.65001	1.39077e-57	3.13215e-54	CHAC1	15	40952962	40956512	+	2051	protein_coding	ChaC glutathione specific gamma-glutamylcyclotransferase 1 [Source:HGNC Symbol;Acc:HGNC:28680] && Q9BUX1.2 RecName: Full=Glutathione-specific gamma-glutamylcyclotransferase 1; Short=Gamma-GCG 1; AltName: Full=Blocks Notch protein; Short=Botch; AltName: Full=Cation transport regulator-like protein 1	-
ENSG00000087589	103.492	87.3972	74.0444	1472.06	1264.4	1337.64	88.3111	1358.03	-3.94467	1.06602e-54	2.18253e-51	CASS4	20	56412112	56460387	+	5070	protein_coding	Cas scaffold protein family member 4 [Source:HGNC Symbol;Acc:HGNC:15878] && Q9NQ75.2 RecName: Full=Cas scaffolding protein family member 4; AltName: Full=HEF-like protein; AltName: Full=HEF1-EFS-p130Cas-like protein; Short=HEPL	-
ENSG00000151012	4041.15	4419.8	2818.91	256.783	179.792	166.95	3759.96	201.175	4.22686	2.80899e-54	5.27177e-51	SLC7A11	4	138164097	138242349	-	9645	protein_coding	solute carrier family 7 member 11 [Source:HGNC Symbol;Acc:HGNC:11059] && Q9UPY5.1 RecName: Full=Cystine/glutamate transporter; AltName: Full=Amino acid transport system xc-; AltName: Full=Calcium channel blocker resistance protein CCBR1; AltName: Full=Solute carrier family 7 member 11; AltName: Full=xCT	-
ENSG00000109063	778.178	651.317	658.56	14525.4	8380	9759.48	696.018	10888.3	-3.96747	2.25858e-52	3.91273e-49	MYH3	17	10628526	10657309	-	6684	protein_coding	myosin heavy chain 3 [Source:HGNC Symbol;Acc:HGNC:7573] && P11055.3 RecName: Full=Myosin-3; AltName: Full=Muscle embryonic myosin heavy chain; AltName: Full=Myosin heavy chain 3; AltName: Full=Myosin heavy chain, fast skeletal muscle, embryonic; AltName: Full=SMHCE	-
ENSG00000240476	554.278	693.975	474.755	5.91665	5.85371	11.1979	574.336	7.65609	6.23366	3.09537e-51	4.97934e-48	LINC00973	3	98981058	98983096	+	962	lncRNA	long intergenic non-protein coding RNA 973 [Source:HGNC Symbol;Acc:HGNC:48868] && -	-
ENSG00000236453	957.298	934.317	531.378	27.2166	26.7598	25.4498	807.664	26.4754	4.93096	5.96034e-50	8.94886e-47	-	7	94022833	94066661	+	1064	lncRNA	novel transcript && -	-
ENSG00000128342	3338.6	2828.96	4044.57	315.949	240.838	285.037	3404.04	280.608	3.60249	1.50423e-48	2.1173e-45	LIF	22	30240453	30246759	-	3871	protein_coding	LIF interleukin 6 family cytokine [Source:HGNC Symbol;Acc:HGNC:6596] && P15018.1 RecName: Full=Leukemia inhibitory factor; Short=LIF; AltName: Full=Differentiation-stimulating factor; Short=D factor; AltName: Full=Melanoma-derived LPL inhibitor; Short=MLPLI; AltName: INN=Emfilermin; Flags: Precursor	-
ENSG00000166900	4782.51	4827.65	4041.08	450.849	515.126	487.618	4550.42	484.531	3.23066	2.30309e-48	3.05106e-45	STX3	11	59713456	59805882	+	7308	protein_coding	syntaxin 3 [Source:HGNC Symbol;Acc:HGNC:11438] && Q13277.3 RecName: Full=Syntaxin-3	-
ENSG00000136235	2184.27	2170.36	1804.94	163.3	205.716	190.364	2053.19	186.46	3.45848	5.98856e-48	7.49269e-45	GPNMB	7	23235967	23275108	+	5906	protein_coding	glycoprotein nmb [Source:HGNC Symbol;Acc:HGNC:4462] && Q14956.2 RecName: Full=Transmembrane glycoprotein NMB; AltName: Full=Transmembrane glycoprotein HGFIN; Flags: Precursor	-
ENSG00000139269	1468.79	1641.82	2165.58	114.783	83.6244	133.357	1758.73	110.588	3.99524	1.56784e-47	1.85838e-44	INHBE	12	57452323	57459280	+	3046	protein_coding	inhibin subunit beta E [Source:HGNC Symbol;Acc:HGNC:24029] && P58166.1 RecName: Full=Inhibin beta E chain; AltName: Full=Activin beta-E chain; Flags: Precursor	-
ENSG00000196517	970.235	1060.21	1574.1	48.5166	40.1397	15.2699	1201.51	34.642	5.12079	1.81048e-47	2.0387e-44	SLC6A9	1	43991500	44031467	-	5249	protein_coding	solute carrier family 6 member 9 [Source:HGNC Symbol;Acc:HGNC:11056] && P48067.3 RecName: Full=Sodium- and chloride-dependent glycine transporter 1; Short=GlyT-1; Short=GlyT1; AltName: Full=Solute carrier family 6 member 9	-
ENSG00000138131	87.5699	96.7611	108.018	1389.23	1028.58	1249.07	97.4496	1222.3	-3.64699	4.6646e-46	5.00245e-43	LOXL4	10	98247690	98268194	-	3597	protein_coding	lysyl oxidase like 4 [Source:HGNC Symbol;Acc:HGNC:17171] && Q96JB6.1 RecName: Full=Lysyl oxidase homolog 4; AltName: Full=Lysyl oxidase-like protein 4; AltName: Full=Lysyl oxidase-related protein C; Flags: Precursor	-
ENSG00000139211	1945.44	1975.8	1582.81	185.783	190.664	188.328	1834.68	188.258	3.28433	1.0466e-44	1.07139e-41	AMIGO2	12	47075707	47079959	-	3964	protein_coding	adhesion molecule with Ig like domain 2 [Source:HGNC Symbol;Acc:HGNC:24073] && Q86SJ2.1 RecName: Full=Amphoterin-induced protein 2; AltName: Full=AMIGO-2; AltName: Full=Alivin-1; AltName: Full=Differentially expressed in gastric adenocarcinomas; Short=DEGA; Flags: Precursor	-
ENSG00000137819	521.439	597.214	503.502	34.3166	27.5961	23.4138	540.718	28.4421	4.25616	1.5284e-44	1.49657e-41	PAQR5	15	69298912	69407780	+	6259	protein_coding	progestin and adipoQ receptor family member 5 [Source:HGNC Symbol;Acc:HGNC:29645] && Q9NXK6.2 RecName: Full=Membrane progestin receptor gamma; Short=mPR gamma; AltName: Full=Progestin and adipoQ receptor family member 5; AltName: Full=Progestin and adipoQ receptor family member V	-
ENSG00000101255	1793.19	1734.42	2571.52	152.65	168.921	186.292	2033.04	169.288	3.58543	6.27266e-44	5.88611e-41	TRIB3	20	362835	397559	+	3291	protein_coding	tribbles pseudokinase 3 [Source:HGNC Symbol;Acc:HGNC:16228] && Q96RU7.2 RecName: Full=Tribbles homolog 3; Short=TRB-3; AltName: Full=Neuronal cell death-inducible putative kinase; AltName: Full=SINK; AltName: Full=p65-interacting inhibitor of NF-kappa-B	-
ENSG00000166401	958.293	882.295	610.649	33.1333	55.1921	34.6117	817.079	40.979	4.3037	8.92278e-43	8.03799e-40	SERPINB8	18	63970029	64019779	+	5764	protein_coding	serpin family B member 8 [Source:HGNC Symbol;Acc:HGNC:8952] && P50452.2 RecName: Full=Serpin B8; AltName: Full=Cytoplasmic antiproteinase 2; Short=CAP-2; Short=CAP2; AltName: Full=Peptidase inhibitor 8; Short=PI-8	-
ENSG00000112715	3395.32	3304.44	4621.24	386.949	401.397	405.16	3773.67	397.836	3.24565	1.07041e-42	9.27178e-40	VEGFA	6	43770184	43786487	+	14431	protein_coding	vascular endothelial growth factor A [Source:HGNC Symbol;Acc:HGNC:12680] && P15692.2 RecName: Full=Vascular endothelial growth factor A; Short=VEGF-A; AltName: Full=Vascular permeability factor; Short=VPF; Flags: Precursor	-
ENSG00000249992	895.601	879.174	1395.52	75.7332	70.2445	64.1334	1056.76	70.037	3.9171	1.38005e-42	1.15112e-39	TMEM158	3	45224466	45226287	-	1822	protein_coding	transmembrane protein 158 [Source:HGNC Symbol;Acc:HGNC:30293] && Q8WZ71.2 RecName: Full=Transmembrane protein 158; AltName: Full=40 kDa BINP-binding protein; Short=p40BBP; AltName: Full=Ras-induced senescence protein 1; Flags: Precursor	-
ENSG00000135318	3350.54	3191.04	2518.38	250.866	355.404	295.217	3019.99	300.496	3.32691	1.90805e-41	1.53468e-38	NT5E	6	85449584	85495791	+	4533	protein_coding	5'-nucleotidase ecto [Source:HGNC Symbol;Acc:HGNC:8021] && P21589.1 RecName: Full=5'-nucleotidase; Short=5'-NT; AltName: Full=Ecto-5'-nucleotidase; AltName: CD_antigen=CD73; Flags: Precursor	-
ENSG00000196352	2046.95	2139.15	1520.96	119.516	187.319	172.04	1902.35	159.625	3.57086	1.30427e-40	1.01288e-37	CD55	1	207321519	207386804	+	10254	protein_coding	CD55 molecule (Cromer blood group) [Source:HGNC Symbol;Acc:HGNC:2665] && P08174.4 RecName: Full=Complement decay-accelerating factor; AltName: CD_antigen=CD55; Flags: Precursor	-
novel.178	399.04	420.339	332.764	18.9333	12.5437	15.2699	384.048	15.5823	4.6414	5.36305e-40	4.02604e-37	-	20	40988029	41005850	-	8330	-	- && Q8WTZ3.1 RecName: Full=Zinc finger protein ENSP00000375192 && -	-
ENSG00000072041	2580.33	2427.35	1813.65	268.616	244.183	240.246	2273.78	251.015	3.17981	4.15133e-39	3.01588e-36	SLC6A15	12	84859491	84913629	-	20154	protein_coding	solute carrier family 6 member 15 [Source:HGNC Symbol;Acc:HGNC:13621] && Q9H2J7.1 RecName: Full=Sodium-dependent neutral amino acid transporter B(0)AT2; AltName: Full=Sodium- and chloride-dependent neurotransmitter transporter NTT73; AltName: Full=Sodium-coupled branched-chain amino-acid transporter 1; AltName: Full=Solute carrier family 6 member 15; AltName: Full=Transporter v7-3	-
ENSG00000068976	110.457	107.166	126.311	1055.53	960.008	1097.39	114.645	1037.64	-3.17646	7.64618e-39	5.38123e-36	PYGM	11	64746389	64759974	-	4658	protein_coding	glycogen phosphorylase, muscle associated [Source:HGNC Symbol;Acc:HGNC:9726] && P11217.6 RecName: Full=Glycogen phosphorylase, muscle form; AltName: Full=Myophosphorylase	-
ENSG00000134531	20663.5	20863	17090.3	2880.23	2781.35	2904.33	19538.9	2855.3	2.77465	1.31796e-38	8.99446e-36	EMP1	12	13196723	13219941	+	7833	protein_coding	epithelial membrane protein 1 [Source:HGNC Symbol;Acc:HGNC:3333] && P54849.3 RecName: Full=Epithelial membrane protein 1; Short=EMP-1; AltName: Full=CL-20; AltName: Full=Protein B4B; AltName: Full=Tumor-associated membrane protein >Q5RCY3.1 RecName: Full=Epithelial membrane protein 1; Short=EMP-1	-
ENSG00000125772	116.428	135.258	103.662	1004.65	1491.02	1262.31	118.449	1252.66	-3.40487	3.51767e-38	2.33004e-35	GPCPD1	20	5544439	5611006	-	7472	protein_coding	glycerophosphocholine phosphodiesterase 1 [Source:HGNC Symbol;Acc:HGNC:26957] && Q9NPB8.2 RecName: Full=Glycerophosphocholine phosphodiesterase GPCPD1; AltName: Full=Glycerophosphodiester phosphodiesterase 5	-
ENSG00000172216	3427.17	3275.31	5179.63	235.483	403.906	315.577	3960.7	318.322	3.63494	4.37995e-38	2.81831e-35	CEBPB	20	50190830	50192668	+	1839	protein_coding	CCAAT enhancer binding protein beta [Source:HGNC Symbol;Acc:HGNC:1834] && P17676.2 RecName: Full=CCAAT/enhancer-binding protein beta; Short=C/EBP beta; AltName: Full=Liver activator protein; Short=LAP; AltName: Full=Liver-enriched inhibitory protein; Short=LIP; AltName: Full=Nuclear factor NF-IL6; AltName: Full=Transcription factor 5; Short=TCF-5	TF_bZIP
ENSG00000183691	2804.23	2595.9	4720.55	250.866	240.002	318.631	3373.56	269.833	3.64455	8.67439e-38	5.42655e-35	NOG	17	56593699	56595611	+	1913	protein_coding	noggin [Source:HGNC Symbol;Acc:HGNC:7866] && Q13253.1 RecName: Full=Noggin; Flags: Precursor	-
ENSG00000111335	76.6237	82.1949	56.6222	769.165	693.246	774.691	71.8136	745.701	-3.37986	1.72603e-36	1.05059e-33	OAS2	12	112978395	113011723	+	11233	protein_coding	2'-5'-oligoadenylate synthetase 2 [Source:HGNC Symbol;Acc:HGNC:8087] && P29728.3 RecName: Full=2'-5'-oligoadenylate synthase 2; Short=(2-5')oligo(A) synthase 2; Short=2-5A synthase 2; AltName: Full=p69 OAS / p71 OAS; Short=p69OAS / p71OAS	-
ENSG00000099250	429.889	405.773	366.738	16.5666	30.1048	24.4318	400.8	23.7011	4.05935	1.8246e-35	1.08136e-32	NRP1	10	33177492	33336262	-	11522	protein_coding	neuropilin 1 [Source:HGNC Symbol;Acc:HGNC:8004] && O14786.3 RecName: Full=Neuropilin-1; AltName: Full=Vascular endothelial cell growth factor 165 receptor; AltName: CD_antigen=CD304; Flags: Precursor	-
ENSG00000223496	3718.73	3840.27	3747.52	625.982	612.967	520.193	3768.84	586.381	2.68427	6.47826e-35	3.74094e-32	EXOSC6	16	70246778	70251940	-	5163	protein_coding	exosome component 6 [Source:HGNC Symbol;Acc:HGNC:19055] && Q5RKV6.1 RecName: Full=Exosome complex component MTR3; AltName: Full=Exosome component 6; AltName: Full=mRNA transport regulator 3 homolog; Short=hMtr3; AltName: Full=p11	-
novel.232	358.24	381.842	240.427	3.54999	7.5262	3.05397	326.836	4.71005	6.06099	9.4534e-35	5.3225e-32	-	4	126771486	126778438	-	6953	-	- && Q8WTZ3.1 RecName: Full=Zinc finger protein ENSP00000375192 && -	-
ENSG00000175471	724.442	794.898	489.564	50.8832	60.2096	50.8995	669.635	53.9974	3.62806	2.20072e-34	1.20884e-31	MCTP1	5	94703690	95285094	-	12659	protein_coding	multiple C2 and transmembrane domain containing 1 [Source:HGNC Symbol;Acc:HGNC:26183] && Q6DN14.2 RecName: Full=Multiple C2 and transmembrane domain-containing protein 1	-
ENSG00000111981	680.657	603.457	533.991	48.5166	68.572	51.9175	606.035	56.3354	3.41892	1.12446e-33	6.0295e-31	ULBP1	6	149963943	149973715	+	3211	protein_coding	UL16 binding protein 1 [Source:HGNC Symbol;Acc:HGNC:14893] && Q9BZM6.1 RecName: Full=NKG2D ligand 1; Short=N2DL-1; Short=NKG2DL1; AltName: Full=ALCAN-beta; AltName: Full=Retinoic acid early transcript 1I; AltName: Full=UL16-binding protein 1; Flags: Precursor	-
ENSG00000255690	794.1	799.06	1107.18	10103.3	6323.68	7541.27	900.114	7989.41	-3.14944	1.17528e-33	6.15546e-31	TRIL	7	28953358	28958330	-	4973	protein_coding	TLR4 interactor with leucine rich repeats [Source:HGNC Symbol;Acc:HGNC:22200] && Q7L0X0.2 RecName: Full=TLR4 interactor with leucine rich repeats; AltName: Full=Leucine-rich repeat-containing protein KIAA0644; Flags: Precursor	-
ENSG00000175592	2352.45	2460.65	2940	189.333	326.135	324.739	2584.36	280.069	3.20337	8.96193e-33	4.58708e-30	FOSL1	11	65892049	65900573	-	1887	protein_coding	FOS like 1, AP-1 transcription factor subunit [Source:HGNC Symbol;Acc:HGNC:13718] && P15407.1 RecName: Full=Fos-related antigen 1; Short=FRA-1	TF_bZIP
ENSG00000113739	32711.3	32390	44654	5579.41	5387.92	5745.54	36585.1	5570.95	2.71529	9.36884e-33	4.68879e-30	STC2	5	173314723	173328447	-	5062	protein_coding	stanniocalcin 2 [Source:HGNC Symbol;Acc:HGNC:11374] && O76061.1 RecName: Full=Stanniocalcin-2; Short=STC-2; AltName: Full=Stanniocalcin-related protein; Short=STC-related protein; Short=STCRP; Flags: Precursor	-
ENSG00000197044	23.8827	37.4559	20.0356	385.766	410.596	376.657	27.1247	391.006	-3.8594	1.33257e-32	6.52407e-30	ZNF441	19	11767000	11784078	+	4748	protein_coding	zinc finger protein 441 [Source:HGNC Symbol;Acc:HGNC:20875] && Q8N8Z8.2 RecName: Full=Zinc finger protein 441	zf-C2H2
ENSG00000182752	1425	1549.22	1247.43	156.2	60.2096	75.3313	1407.22	97.2469	3.8653	2.07165e-32	9.92673e-30	PAPPA	9	116153791	116402321	+	11585	protein_coding	pappalysin 1 [Source:HGNC Symbol;Acc:HGNC:8602] && Q13219.3 RecName: Full=Pappalysin-1; AltName: Full=Insulin-like growth factor-dependent IGF-binding protein 4 protease; Short=IGF-dependent IGFBP-4 protease; Short=IGFBP-4ase; AltName: Full=Pregnancy-associated plasma protein A; Short=PAPP-A; Flags: Precursor	-
ENSG00000116285	27357.6	26986	18658.3	2958.33	3680.31	3491.71	24334	3376.78	2.84911	2.81219e-32	1.31944e-29	ERRFI1	1	8004404	8026309	-	4179	protein_coding	ERBB receptor feedback inhibitor 1 [Source:HGNC Symbol;Acc:HGNC:18185] && Q9UJM3.1 RecName: Full=ERBB receptor feedback inhibitor 1; AltName: Full=Mitogen-inducible gene 6 protein; Short=MIG-6	-
ENSG00000175567	31.8436	30.1728	27.0044	313.583	490.875	419.412	29.6736	407.957	-3.78486	5.23381e-32	2.40552e-29	UCP2	11	73974672	73982843	-	2768	protein_coding	uncoupling protein 2 [Source:HGNC Symbol;Acc:HGNC:12518] && P55851.1 RecName: Full=Mitochondrial uncoupling protein 2; Short=UCP 2; AltName: Full=Solute carrier family 25 member 8; AltName: Full=UCPH	-
ENSG00000122641	404.016	410.975	335.378	29.5833	35.9585	27.4857	383.456	31.0092	3.6209	1.27912e-31	5.76142e-29	INHBA	7	41667168	41705834	-	8284	protein_coding	inhibin subunit beta A [Source:HGNC Symbol;Acc:HGNC:6066] && -	-
ENSG00000134294	66549.1	69913.6	43533.8	8496.32	8231.99	8337.34	59998.8	8355.21	2.84418	1.88659e-31	8.33097e-29	SLC38A2	12	46358188	46372773	-	6509	protein_coding	solute carrier family 38 member 2 [Source:HGNC Symbol;Acc:HGNC:13448] && Q96QD8.2 RecName: Full=Sodium-coupled neutral amino acid transporter 2; AltName: Full=Amino acid transporter A2; AltName: Full=Protein 40-9-1; AltName: Full=Solute carrier family 38 member 2; AltName: Full=System A amino acid transporter 2; AltName: Full=System A transporter 1; AltName: Full=System N amino acid transporter 2	-
ENSG00000111962	416.952	417.217	421.618	39.0499	39.3035	45.8096	418.596	41.3877	3.33846	2.69302e-31	1.16633e-28	UST	6	148747030	149076990	+	4861	protein_coding	uronyl 2-sulfotransferase [Source:HGNC Symbol;Acc:HGNC:17223] && Q9Y2C2.1 RecName: Full=Uronyl 2-sulfotransferase	-
ENSG00000069849	6915.04	7166.57	5890.45	507.649	932.412	864.274	6657.35	768.112	3.1144	2.92709e-31	1.24379e-28	ATP1B3	3	141876124	141926549	+	2617	protein_coding	ATPase Na+/K+ transporting subunit beta 3 [Source:HGNC Symbol;Acc:HGNC:806] && P54709.1 RecName: Full=Sodium/potassium-transporting ATPase subunit beta-3; AltName: Full=Sodium/potassium-dependent ATPase subunit beta-3; Short=ATPB-3; AltName: CD_antigen=CD298	-
ENSG00000168743	222.905	306.93	173.351	2147.75	1874.02	1883.28	234.396	1968.35	-3.07168	3.36365e-31	1.40283e-28	NPNT	4	105894775	106004027	+	6111	protein_coding	nephronectin [Source:HGNC Symbol;Acc:HGNC:27405] && Q6UXI9.3 RecName: Full=Nephronectin; AltName: Full=Preosteoblast EGF-like repeat protein with MAM domain; AltName: Full=Protein EGFL6-like; Flags: Precursor	-
ENSG00000125740	891.621	1014.43	1282.28	124.25	102.022	144.555	1062.78	123.609	3.10659	4.74322e-31	1.94222e-28	FOSB	19	45467995	45475179	+	5553	protein_coding	FosB proto-oncogene, AP-1 transcription factor subunit [Source:HGNC Symbol;Acc:HGNC:3797] && P53539.1 RecName: Full=Protein fosB; AltName: Full=G0/G1 switch regulatory protein 3	TF_bZIP
ENSG00000126368	579.155	613.861	611.52	52.0666	76.0982	74.3133	601.512	67.4927	3.14876	1.0651e-30	4.28341e-28	NR1D1	17	40092793	40100589	-	2630	protein_coding	nuclear receptor subfamily 1 group D member 1 [Source:HGNC Symbol;Acc:HGNC:7962] && P20393.1 RecName: Full=Nuclear receptor subfamily 1 group D member 1; AltName: Full=Rev-erbA-alpha; AltName: Full=V-erbA-related protein 1; Short=EAR-1	THR-like
ENSG00000115902	1256.83	1255.81	1360.68	214.183	133.799	167.968	1291.11	171.983	2.91288	6.04653e-30	2.38902e-27	SLC1A4	2	64988477	65023865	+	6941	protein_coding	solute carrier family 1 member 4 [Source:HGNC Symbol;Acc:HGNC:10942] && P43007.1 RecName: Full=Neutral amino acid transporter A; AltName: Full=Alanine/serine/cysteine/threonine transporter 1; Short=ASCT-1; AltName: Full=SATT; AltName: Full=Solute carrier family 1 member 4	-
ENSG00000141161	216.934	199.765	167.253	2038.88	1250.18	1459.8	194.651	1582.95	-3.02399	1.59321e-29	6.18633e-27	UNC45B	17	35147817	35189345	+	5679	protein_coding	unc-45 myosin chaperone B [Source:HGNC Symbol;Acc:HGNC:14304] && Q8IWX7.1 RecName: Full=Protein unc-45 homolog B; Short=Unc-45B; AltName: Full=SMUNC45	-
ENSG00000281103	54.7312	42.6581	31.36	405.883	490.875	477.438	42.9164	458.065	-3.4215	2.35673e-29	8.99123e-27	TRG-AS1	7	38330978	38378804	+	8672	lncRNA	T cell receptor gamma locus antisense RNA 1 [Source:HGNC Symbol;Acc:HGNC:48974] && -	-
ENSG00000111913	308.485	333.982	278.755	2225.85	1773.67	1764.18	307.074	1921.23	-2.6457	2.39543e-29	8.99123e-27	RIPOR2	6	24804282	25042170	-	9435	protein_coding	RHO family interacting cell polarization regulator 2 [Source:HGNC Symbol;Acc:HGNC:13872] && Q9Y4F9.4 RecName: Full=Protein FAM65B	-
ENSG00000187957	465.713	428.662	450.364	41.4166	57.7008	38.6836	448.246	45.9337	3.27742	4.67862e-29	1.72733e-26	DNER	2	229357629	229714555	-	3932	protein_coding	delta/notch like EGF repeat containing [Source:HGNC Symbol;Acc:HGNC:24456] && Q8NFT8.1 RecName: Full=Delta and Notch-like epidermal growth factor-related receptor; Flags: Precursor	-
ENSG00000122367	157.228	164.39	165.511	1498.1	970.043	1141.17	162.376	1203.1	-2.88857	5.54462e-29	2.01404e-26	LDB3	10	86666785	86736072	+	10542	protein_coding	LIM domain binding 3 [Source:HGNC Symbol;Acc:HGNC:15710] && O75112.2 RecName: Full=LIM domain-binding protein 3; AltName: Full=Protein cypher; AltName: Full=Z-band alternatively spliced PDZ-motif protein	-
ENSG00000173334	1493.66	1499.28	1463.47	233.116	274.288	262.642	1485.47	256.682	2.53151	5.87674e-29	2.10079e-26	TRIB1	8	125430358	125438403	+	4099	protein_coding	tribbles pseudokinase 1 [Source:HGNC Symbol;Acc:HGNC:16891] && Q96RU8.2 RecName: Full=Tribbles homolog 1; Short=TRB-1; AltName: Full=G-protein-coupled receptor-induced gene 2 protein; Short=GIG-2; AltName: Full=SKIP1	-
ENSG00000144644	85.5797	80.1141	67.9466	661.482	551.085	590.435	77.8801	601	-2.94939	9.13204e-29	3.21348e-26	GADL1	3	30726197	30894661	-	7229	protein_coding	glutamate decarboxylase like 1 [Source:HGNC Symbol;Acc:HGNC:27949] && Q6ZQY3.4 RecName: Full=Acidic amino acid decarboxylase GADL1; AltName: Full=Aspartate 1-decarboxylase; Short=ADC; Short=HuADC; AltName: Full=Cysteine sulfinic acid decarboxylase; Short=CSADC; Short=HuCSADC; AltName: Full=Glutamate decarboxylase-like protein 1	-
ENSG00000088756	90.5552	79.0736	54.88	808.215	587.043	663.73	74.8363	686.329	-3.19992	1.22378e-28	4.2401e-26	ARHGAP28	18	6729716	6915716	+	11912	protein_coding	Rho GTPase activating protein 28 [Source:HGNC Symbol;Acc:HGNC:25509] && Q9P2N2.3 RecName: Full=Rho GTPase-activating protein 28; AltName: Full=Rho-type GTPase-activating protein 28	-
ENSG00000178662	36.8192	30.1728	28.7467	517.116	315.264	355.279	31.9129	395.886	-3.63289	1.88306e-28	6.4255e-26	CSRNP3	2	165469647	165689407	+	12565	protein_coding	cysteine and serine rich nuclear protein 3 [Source:HGNC Symbol;Acc:HGNC:30729] && Q8WYN3.1 RecName: Full=Cysteine/serine-rich nuclear protein 3; Short=CSRNP-3; AltName: Full=Protein FAM130A2; AltName: Full=TGF-beta-induced apoptosis protein 2; Short=TAIP-2	CSRNP
ENSG00000105281	5442.27	5542.44	8289.49	1003.46	954.991	1010.86	6424.73	989.773	2.69864	3.31209e-28	1.11331e-25	SLC1A5	19	46774883	46788594	-	3332	protein_coding	solute carrier family 1 member 5 [Source:HGNC Symbol;Acc:HGNC:10943] && Q15758.2 RecName: Full=Neutral amino acid transporter B(0); Short=ATB(0); AltName: Full=Baboon M7 virus receptor; AltName: Full=RD114/simian type D retrovirus receptor; AltName: Full=Sodium-dependent neutral amino acid transporter type 2; AltName: Full=Solute carrier family 1 member 5	-
ENSG00000133020	20.8974	18.728	17.4222	382.216	234.985	265.696	19.0158	294.299	-3.95216	4.52905e-28	1.49998e-25	MYH8	17	10390322	10421950	-	6041	protein_coding	myosin heavy chain 8 [Source:HGNC Symbol;Acc:HGNC:7578] && P13535.3 RecName: Full=Myosin-8; AltName: Full=Myosin heavy chain 8; AltName: Full=Myosin heavy chain, skeletal muscle, perinatal; Short=MyHC-perinatal	-
ENSG00000189184	149.267	181.037	130.667	1190.43	957.499	1003.74	153.657	1050.56	-2.77468	6.07066e-28	1.98141e-25	PCDH18	4	137518918	137532494	-	6686	protein_coding	protocadherin 18 [Source:HGNC Symbol;Acc:HGNC:14268] && Q9HCL0.3 RecName: Full=Protocadherin-18; Flags: Precursor	-
ENSG00000176170	850.821	804.262	1307.54	84.0165	117.074	128.267	987.54	109.786	3.16622	2.43428e-27	7.83177e-25	SPHK1	17	76376584	76387860	+	4416	protein_coding	sphingosine kinase 1 [Source:HGNC Symbol;Acc:HGNC:11240] && Q9NYA1.1 RecName: Full=Sphingosine kinase 1; Short=SK 1; Short=SPK 1	-
ENSG00000162630	10.9462	22.8897	3.48444	270.983	318.609	321.685	12.4401	303.759	-4.64015	4.55568e-27	1.44505e-24	B3GALT2	1	193178730	193186613	-	3548	protein_coding	beta-1,3-galactosyltransferase 2 [Source:HGNC Symbol;Acc:HGNC:917] && O43825.1 RecName: Full=Beta-1,3-galactosyltransferase 2; Short=Beta-1,3-GalTase 2; Short=Beta3Gal-T2; Short=Beta3GalT2; AltName: Full=UDP-galactose:2-acetamido-2-deoxy-D-glucose 3beta-galactosyltransferase 2	-
ENSG00000087116	10.9462	6.24265	13.9378	259.149	183.137	232.102	10.3756	224.796	-4.41886	5.6763e-27	1.7755e-24	ADAMTS2	5	179110853	179345461	-	8755	protein_coding	ADAM metallopeptidase with thrombospondin type 1 motif 2 [Source:HGNC Symbol;Acc:HGNC:218] && O95450.2 RecName: Full=A disintegrin and metalloproteinase with thrombospondin motifs 2; Short=ADAM-TS 2; Short=ADAM-TS2; Short=ADAMTS-2; AltName: Full=Procollagen I N-proteinase; Short=PC I-NP; AltName: Full=Procollagen I/II amino propeptide-processing enzyme; AltName: Full=Procollagen N-endopeptidase; …	-
ENSG00000182379	599.058	551.434	907.698	85.1998	77.7707	71.2593	686.063	78.0766	3.1374	5.99306e-27	1.8489e-24	NXPH4	12	57216794	57226449	+	2151	protein_coding	neurexophilin 4 [Source:HGNC Symbol;Acc:HGNC:8078] && O95158.3 RecName: Full=Neurexophilin-4; Flags: Precursor	-
ENSG00000169136	920.479	973.854	1518.35	98.2165	160.559	123.177	1137.56	127.317	3.15495	1.32528e-26	4.03331e-24	ATF5	19	49928702	49933935	+	2892	protein_coding	activating transcription factor 5 [Source:HGNC Symbol;Acc:HGNC:790] && Q9Y2D1.4 RecName: Full=Cyclic AMP-dependent transcription factor ATF-5; Short=cAMP-dependent transcription factor ATF-5; AltName: Full=Activating transcription factor 5; AltName: Full=Transcription factor ATFx	TF_bZIP
novel.246	187.081	208.088	176.836	9.46665	5.85371	6.10794	190.668	7.14277	4.76511	2.25089e-26	6.75898e-24	-	5	173329811	173336952	-	4814	-	- && Q86U02.1 RecName: Full=Putative uncharacterized protein encoded by LINC00596 && -	-
ENSG00000185585	518.454	491.089	506.987	4677.71	2594.03	3197.51	505.51	3489.75	-2.78699	4.35423e-26	1.27479e-23	OLFML2A	9	124777133	124814885	+	6771	protein_coding	olfactomedin like 2A [Source:HGNC Symbol;Acc:HGNC:27270] && Q68BL7.1 RecName: Full=Olfactomedin-like protein 2A; AltName: Full=Photomedin-1; Flags: Precursor	-
ENSG00000185950	1548.39	1548.18	1878.99	281.633	171.43	133.357	1658.52	195.473	3.0886	4.35853e-26	1.27479e-23	IRS2	13	109752695	109786583	-	8156	protein_coding	insulin receptor substrate 2 [Source:HGNC Symbol;Acc:HGNC:6126] && Q9Y4H2.2 RecName: Full=Insulin receptor substrate 2; Short=IRS-2	-
ENSG00000183696	2799.25	2915.32	3122.06	214.183	455.753	415.34	2945.54	361.759	3.02294	5.01869e-26	1.44905e-23	UPP1	7	48088628	48108736	+	4580	protein_coding	uridine phosphorylase 1 [Source:HGNC Symbol;Acc:HGNC:12576] && Q16831.1 RecName: Full=Uridine phosphorylase 1; Short=UPase 1; Short=UrdPase 1	-
ENSG00000108771	36.8192	33.2942	44.4267	339.616	336.17	345.099	38.18	340.295	-3.15147	5.65697e-26	1.61267e-23	DHX58	17	42101404	42112714	-	3824	protein_coding	DExH-box helicase 58 [Source:HGNC Symbol;Acc:HGNC:29517] && Q96C10.1 RecName: Full=Probable ATP-dependent RNA helicase DHX58; AltName: Full=Probable ATP-dependent helicase LGP2; AltName: Full=Protein D11Lgp2 homolog; AltName: Full=RIG-I-like receptor 3; Short=RLR-3; AltName: Full=RIG-I-like receptor LGP2; Short=RLR	-
ENSG00000248746	67.6676	60.3457	100.178	786.915	576.172	591.453	76.0637	651.513	-3.09324	6.62747e-26	1.86572e-23	ACTN3	11	66546395	66563334	+	3460	protein_coding	actinin alpha 3 [Source:HGNC Symbol;Acc:HGNC:165] && Q08043.2 RecName: Full=Alpha-actinin-3; AltName: Full=Alpha-actinin skeletal muscle isoform 3; AltName: Full=F-actin cross-linking protein	-
ENSG00000198342	16.9169	15.6066	10.4533	197.616	255.054	216.832	14.3256	223.168	-3.97251	8.6439e-26	2.40333e-23	ZNF442	19	12345944	12365905	-	6596	protein_coding	zinc finger protein 442 [Source:HGNC Symbol;Acc:HGNC:20877] && Q9H7R0.1 RecName: Full=Zinc finger protein 442	zf-C2H2
ENSG00000092054	7.9609	4.16177	7.84	433.099	161.395	195.454	6.65422	263.316	-5.29258	1.1664e-25	3.20347e-23	MYH7	14	23412740	23435660	-	6027	protein_coding	myosin heavy chain 7 [Source:HGNC Symbol;Acc:HGNC:7577] && P12883.5 RecName: Full=Myosin-7; AltName: Full=Myosin heavy chain 7; AltName: Full=Myosin heavy chain slow isoform; Short=MyHC-slow; AltName: Full=Myosin heavy chain, cardiac muscle beta isoform; Short=MyHC-beta	-
ENSG00000181444	11.9413	9.36398	7.84	162.116	216.587	212.76	9.71511	197.155	-4.35123	1.19201e-25	3.23437e-23	ZNF467	7	149764182	149773588	-	2843	protein_coding	zinc finger protein 467 [Source:HGNC Symbol;Acc:HGNC:23154] && Q7Z7K2.1 RecName: Full=Zinc finger protein 467	zf-C2H2
ENSG00000171766	250.768	227.857	169.867	1165.58	1747.75	1556.51	216.164	1489.95	-2.78673	1.44448e-25	3.87275e-23	GATM	15	45361124	45402327	-	9260	protein_coding	glycine amidinotransferase [Source:HGNC Symbol;Acc:HGNC:4175] && P50440.1 RecName: Full=Glycine amidinotransferase, mitochondrial; AltName: Full=L-arginine:glycine amidinotransferase; AltName: Full=Transamidinase; Flags: Precursor	-
ENSG00000116016	888.635	867.729	878.08	156.2	83.6244	88.5652	878.148	109.463	3.01181	1.77141e-25	4.69341e-23	EPAS1	2	46293667	46386697	+	7291	protein_coding	endothelial PAS domain protein 1 [Source:HGNC Symbol;Acc:HGNC:3374] && Q99814.3 RecName: Full=Endothelial PAS domain-containing protein 1; Short=EPAS-1; AltName: Full=Basic-helix-loop-helix-PAS protein MOP2; AltName: Full=Class E basic helix-loop-helix protein 73; Short=bHLHe73; AltName: Full=HIF-1-alpha-like factor; Short=HLF; AltName: Full=Hypoxia-inducible factor 2-alpha; Short=HIF-2-alpha; Sh…	-
ENSG00000128165	623.935	625.306	989.582	75.7332	81.9519	107.907	746.274	88.5307	3.07524	2.80514e-25	7.34588e-23	ADM2	22	50481543	50486440	+	4289	protein_coding	adrenomedullin 2 [Source:HGNC Symbol;Acc:HGNC:28898] && Q7Z4H4.1 RecName: Full=ADM2; AltName: Full=Intermedin; Contains: RecName: Full=Adrenomedullin-2; Short=AM2; AltName: Full=Intermedin-long; Short=IMDL; Contains: RecName: Full=Intermedin-short; Short=IMDS; Flags: Precursor	-
ENSG00000137103	8.95601	7.2831	18.2933	229.566	196.517	217.85	11.5108	214.645	-4.19658	6.73328e-25	1.74299e-22	TMEM8B	9	35814451	35865518	+	16221	protein_coding	transmembrane protein 8B [Source:HGNC Symbol;Acc:HGNC:21427] && A6NDV4.2 RecName: Full=Transmembrane protein 8B; AltName: Full=Nasopharyngeal carcinoma-associated gene 6 protein; AltName: Full=Protein NAG-5; AltName: Full=Protein NGX6	-
ENSG00000235385	185.091	249.706	176.836	5.91665	0	5.08995	203.878	3.66887	5.90766	8.89464e-25	2.2511e-22	LINC02154	X	13266041	13303452	-	1564	lncRNA	long intergenic non-protein coding RNA 2154 [Source:HGNC Symbol;Acc:HGNC:53015] && -	-
ENSG00000114251	6616.5	6200	5271.09	1340.71	936.593	965.055	6029.2	1080.79	2.48052	8.89604e-25	2.2511e-22	WNT5A	3	55465715	55490539	-	7153	protein_coding	Wnt family member 5A [Source:HGNC Symbol;Acc:HGNC:12784] && P41221.2 RecName: Full=Protein Wnt-5a; Flags: Precursor	-
ENSG00000158457	356.25	381.842	458.204	1940.66	2039.6	2077.72	398.766	2019.33	-2.33967	1.00408e-24	2.51255e-22	TSPAN33	7	129144707	129169699	+	3530	protein_coding	tetraspanin 33 [Source:HGNC Symbol;Acc:HGNC:28743] && Q86UF1.1 RecName: Full=Tetraspanin-33; Short=Tspan-33; AltName: Full=Penumbra; Short=hPen; AltName: Full=Proerythroblast new membrane	-
ENSG00000115963	24648.9	25336.9	16456.2	2337.08	3962.96	3341.05	22147.3	3213.69	2.78457	1.1708e-24	2.89753e-22	RND3	2	150468195	150539011	-	3594	protein_coding	Rho family GTPase 3 [Source:HGNC Symbol;Acc:HGNC:671] && P61587.1 RecName: Full=Rho-related GTP-binding protein RhoE; AltName: Full=Protein MemB; AltName: Full=Rho family GTPase 3; AltName: Full=Rho-related GTP-binding protein Rho8; AltName: Full=Rnd3; Flags: Precursor >P61588.1 RecName: Full=Rho-related GTP-binding protein RhoE; AltName: Full=Rho family GTPase 3; AltName: Full=Rnd3; Flags: Precu…	-
ENSG00000246273	732.403	897.902	521.795	78.0998	105.367	85.5112	717.367	89.6593	2.99538	1.55333e-24	3.80245e-22	SBF2-AS1	11	9758268	9811335	+	5177	lncRNA	SBF2 antisense RNA 1 [Source:HGNC Symbol;Acc:HGNC:27438] && O00370.1 RecName: Full=LINE-1 retrotransposable element ORF2 protein; Short=ORF2p; Includes: RecName: Full=Reverse transcriptase; Includes: RecName: Full=Endonuclease	-
ENSG00000106799	25182.3	25041.4	17779.4	4801.96	3794.04	3750.28	22667.7	4115.42	2.46162	1.66029e-24	4.02058e-22	TGFBR1	9	99104038	99154192	+	6822	protein_coding	transforming growth factor beta receptor 1 [Source:HGNC Symbol;Acc:HGNC:11772] && P36897.1 RecName: Full=TGF-beta receptor type-1; Short=TGFR-1; AltName: Full=Activin A receptor type II-like protein kinase of 53kD; AltName: Full=Activin receptor-like kinase 5; Short=ALK-5; Short=ALK5; AltName: Full=Serine/threonine-protein kinase receptor R4; Short=SKR4; AltName: Full=TGF-beta type I receptor; Al…	-
ENSG00000095752	1116.52	1205.87	1385.07	108.866	181.465	211.742	1235.82	167.358	2.88113	1.93543e-24	4.637e-22	IL11	19	55364382	55370463	-	2678	protein_coding	interleukin 11 [Source:HGNC Symbol;Acc:HGNC:5966] && P20809.1 RecName: Full=Interleukin-11; Short=IL-11; AltName: Full=Adipogenesis inhibitory factor; Short=AGIF; AltName: INN=Oprelvekin; Flags: Precursor	-
ENSG00000197063	5078.06	5106.49	6886.13	1170.31	1044.47	1125.9	5690.23	1113.56	2.35359	2.19119e-24	5.1945e-22	MAFG	17	81918270	81927735	-	5241	protein_coding	MAF bZIP transcription factor G [Source:HGNC Symbol;Acc:HGNC:6781] && O15525.1 RecName: Full=Transcription factor MafG; AltName: Full=V-maf musculoaponeurotic fibrosarcoma oncogene homolog G; AltName: Full=hMAF	TF_bZIP
ENSG00000136010	4237.19	4055.64	2911.25	758.515	521.816	519.175	3734.7	599.836	2.63935	4.45967e-24	1.04621e-21	ALDH1L2	12	105019784	105107643	-	9493	protein_coding	aldehyde dehydrogenase 1 family member L2 [Source:HGNC Symbol;Acc:HGNC:26777] && Q3SY69.2 RecName: Full=Mitochondrial 10-formyltetrahydrofolate dehydrogenase; Short=Mitochondrial 10-FTHFDH; Short=mtFDH; AltName: Full=Aldehyde dehydrogenase family 1 member L2	-
ENSG00000248323	614.979	597.214	424.231	76.9165	68.572	81.4393	545.475	75.6426	2.85174	5.66761e-24	1.31588e-21	LUCAT1	5	91054834	91314547	-	16558	lncRNA	lung cancer associated transcript 1 [Source:HGNC Symbol;Acc:HGNC:48498] && Q8N7M2.4 RecName: Full=Zinc finger protein 283; AltName: Full=Zinc finger protein HZF19	-
ENSG00000107731	2187.26	2065.28	2731.8	443.749	222.441	268.75	2328.11	311.647	2.90435	6.92333e-24	1.59102e-21	UNC5B	10	71212570	71302864	+	6841	protein_coding	unc-5 netrin receptor B [Source:HGNC Symbol;Acc:HGNC:12568] && Q8IZJ1.2 RecName: Full=Netrin receptor UNC5B; AltName: Full=Protein unc-5 homolog 2; AltName: Full=Protein unc-5 homolog B; AltName: Full=p53-regulated receptor for death and life protein 1; Short=p53RDL1; Flags: Precursor	-
ENSG00000145632	1046.86	906.225	854.56	3918.01	5464.02	4958.63	935.881	4780.22	-2.35294	1.06801e-23	2.42955e-21	PLK2	5	58453982	58460139	-	4647	protein_coding	polo like kinase 2 [Source:HGNC Symbol;Acc:HGNC:19699] && Q9NYY3.3 RecName: Full=Serine/threonine-protein kinase PLK2; AltName: Full=Polo-like kinase 2; Short=PLK-2; Short=hPlk2; AltName: Full=Serine/threonine-protein kinase SNK; Short=hSNK; AltName: Full=Serum-inducible kinase	-
ENSG00000128510	606.023	526.464	548.8	86.3832	94.4956	59.0435	560.429	79.9741	2.80687	1.33421e-23	3.00478e-21	CPA4	7	130293134	130324180	+	3958	protein_coding	carboxypeptidase A4 [Source:HGNC Symbol;Acc:HGNC:15740] && Q9UI42.2 RecName: Full=Carboxypeptidase A4; AltName: Full=Carboxypeptidase A3; Flags: Precursor	-
ENSG00000175556	775.193	807.383	662.044	136.083	74.4257	104.853	748.207	105.121	2.83869	1.92899e-23	4.30127e-21	LONRF3	X	118974614	119018355	+	4041	protein_coding	LON peptidase N-terminal domain and ring finger 3 [Source:HGNC Symbol;Acc:HGNC:21152] && Q496Y0.1 RecName: Full=LON peptidase N-terminal domain and RING finger protein 3; AltName: Full=RING finger protein 127	-
ENSG00000168685	353.265	476.523	324.924	37.8666	54.3559	40.7196	384.904	44.314	3.10926	3.33154e-23	7.35584e-21	IL7R	5	35852695	35879603	+	6020	protein_coding	interleukin 7 receptor [Source:HGNC Symbol;Acc:HGNC:6024] && P16871.2 RecName: Full=Interleukin-7 receptor subunit alpha; Short=IL-7 receptor subunit alpha; Short=IL-7R subunit alpha; Short=IL-7R-alpha; Short=IL-7RA; AltName: Full=CDw127; AltName: CD_antigen=CD127; Flags: Precursor	-
ENSG00000026559	762.256	736.633	1152.48	94.6665	141.325	130.303	883.79	122.098	2.85204	3.77389e-23	8.25163e-21	KCNG1	20	51003656	51023107	-	5415	protein_coding	potassium voltage-gated channel modifier subfamily G member 1 [Source:HGNC Symbol;Acc:HGNC:6248] && Q9UIX4.1 RecName: Full=Potassium voltage-gated channel subfamily G member 1; AltName: Full=Voltage-gated potassium channel subunit Kv6.1; AltName: Full=kH2	-
ENSG00000139278	910.528	933.277	621.102	94.6665	124.6	139.465	821.636	119.577	2.77741	4.94979e-23	1.07187e-20	GLIPR1	12	75480753	75503863	+	6210	protein_coding	GLI pathogenesis related 1 [Source:HGNC Symbol;Acc:HGNC:17001] && P48060.3 RecName: Full=Glioma pathogenesis-related protein 1; Short=GliPR 1; AltName: Full=Protein RTVP-1; Flags: Precursor	-
ENSG00000136546	181.11	185.199	128.924	1211.73	941.611	889.724	165.078	1014.36	-2.6207	5.56596e-23	1.19382e-20	SCN7A	2	166403573	166611482	-	9728	protein_coding	sodium voltage-gated channel alpha subunit 7 [Source:HGNC Symbol;Acc:HGNC:10594] && Q01118.2 RecName: Full=Sodium channel protein type 7 subunit alpha; AltName: Full=Putative voltage-gated sodium channel subunit alpha Nax; AltName: Full=Sodium channel protein cardiac and skeletal muscle subunit alpha; AltName: Full=Sodium channel protein type VII subunit alpha	-
ENSG00000173812	25108.7	23112.4	24065.3	2186.8	4800.04	3662.73	24095.5	3549.86	2.76263	1.10995e-22	2.35822e-20	EIF1	17	41688885	41692668	+	3623	protein_coding	eukaryotic translation initiation factor 1 [Source:HGNC Symbol;Acc:HGNC:3249] && P41567.1 RecName: Full=Eukaryotic translation initiation factor 1; Short=eIF1; AltName: Full=A121; AltName: Full=Protein translation factor SUI1 homolog; AltName: Full=Sui1iso1 >Q5E938.1 RecName: Full=Eukaryotic translation initiation factor 1; Short=eIF1; AltName: Full=Protein translation factor SUI1 homolog >Q5RFF4…	-
ENSG00000107551	615.975	571.203	669.013	2533.51	2842.39	2817.8	618.73	2731.23	-2.14197	1.40833e-22	2.96421e-20	RASSF4	10	44959407	44995891	+	9481	protein_coding	Ras association domain family member 4 [Source:HGNC Symbol;Acc:HGNC:20793] && Q9H2L5.2 RecName: Full=Ras association domain-containing protein 4	-
ENSG00000179862	243.803	203.927	389.387	26.0333	18.3974	22.3958	279.039	22.2755	3.65892	1.47818e-22	3.07846e-20	CITED4	1	40861054	40862363	-	1310	protein_coding	Cbp/p300 interacting transactivator with Glu/Asp rich carboxy-terminal domain 4 [Source:HGNC Symbol;Acc:HGNC:18696] && Q96RK1.1 RecName: Full=Cbp/p300-interacting transactivator 4; AltName: Full=MSG1-related protein 2; Short=MRG-2	-
ENSG00000167767	2312.64	2354.52	2979.2	584.565	447.391	493.725	2548.79	508.56	2.32649	1.48995e-22	3.07846e-20	KRT80	12	52168996	52192014	-	4364	protein_coding	keratin 80 [Source:HGNC Symbol;Acc:HGNC:27056] && Q6KB66.2 RecName: Full=Keratin, type II cytoskeletal 80; AltName: Full=Cytokeratin-80; Short=CK-80; AltName: Full=Keratin-80; Short=K80; AltName: Full=Type-II keratin Kb20	-
ENSG00000078018	948.342	731.431	572.32	4753.44	3748.88	4034.3	750.698	4178.87	-2.47709	2.32983e-22	4.77001e-20	MAP2	2	209424047	209734118	+	11813	protein_coding	microtubule associated protein 2 [Source:HGNC Symbol;Acc:HGNC:6839] && P11137.4 RecName: Full=Microtubule-associated protein 2; Short=MAP-2	-
ENSG00000196754	1259.81	1198.59	2833.72	117.15	217.423	165.932	1764.04	166.835	3.39938	2.74976e-22	5.57903e-20	S100A2	1	153561108	153567890	-	1546	protein_coding	S100 calcium binding protein A2 [Source:HGNC Symbol;Acc:HGNC:10492] && P29034.3 RecName: Full=Protein S100-A2; AltName: Full=CAN19; AltName: Full=Protein S-100L; AltName: Full=S100 calcium-binding protein A2	-
ENSG00000092621	9795.89	10105.8	14061.5	2082.66	2286.29	2503.24	11321.1	2290.73	2.30509	2.8978e-22	5.79307e-20	PHGDH	1	119648411	119744218	+	9187	protein_coding	phosphoglycerate dehydrogenase [Source:HGNC Symbol;Acc:HGNC:8923] && O43175.4 RecName: Full=D-3-phosphoglycerate dehydrogenase; Short=3-PGDH	-
ENSG00000065911	8604.74	8162.27	6348.66	1107.6	1703.43	1490.34	7705.22	1433.79	2.42544	2.9067e-22	5.79307e-20	MTHFD2	2	74186172	74217565	+	11443	protein_coding	methylenetetrahydrofolate dehydrogenase (NADP+ dependent) 2, methenyltetrahydrofolate cyclohydrolase [Source:HGNC Symbol;Acc:HGNC:7434] && P13995.2 RecName: Full=Bifunctional methylenetetrahydrofolate dehydrogenase/cyclohydrolase, mitochondrial; Includes: RecName: Full=NAD-dependent methylenetetrahydrofolate dehydrogenase; Includes: RecName: Full=Methenyltetrahydrofolate cyclohydrolase; Flags: Pr…	-
ENSG00000156510	224.895	172.713	278.755	4.73332	0	1.01799	225.455	1.9171	7.0637	3.174e-22	6.27033e-20	HKDC1	10	69220332	69267552	+	4223	protein_coding	hexokinase domain containing 1 [Source:HGNC Symbol;Acc:HGNC:23302] && Q2TB90.3 RecName: Full=Putative hexokinase HKDC1; AltName: Full=Hexokinase domain-containing protein 1	-
ENSG00000138336	100.506	94.6803	65.3333	1079.2	550.249	624.028	86.84	751.158	-3.11402	3.69065e-22	7.22758e-20	TET1	10	68560337	68694487	+	9612	protein_coding	tet methylcytosine dioxygenase 1 [Source:HGNC Symbol;Acc:HGNC:29484] && Q8NFU7.2 RecName: Full=Methylcytosine dioxygenase TET1; AltName: Full=CXXC-type zinc finger protein 6; AltName: Full=Leukemia-associated protein with a CXXC domain; AltName: Full=Ten-eleven translocation 1 gene protein	-
novel.26	163.198	148.783	139.378	7.09999	3.34498	6.10794	150.453	5.51764	4.80989	3.86262e-22	7.49914e-20	-	1	109242993	109246253	-	3261	-	- && Q86U02.1 RecName: Full=Putative uncharacterized protein encoded by LINC00596 && -	-
ENSG00000198743	5473.12	6485.08	3755.36	1040.15	642.235	690.198	5237.85	790.86	2.72831	4.0047e-22	7.70854e-20	SLC5A3	21	34073578	34106260	+	11566	protein_coding	solute carrier family 5 member 3 [Source:HGNC Symbol;Acc:HGNC:11038] && P53794.2 RecName: Full=Sodium/myo-inositol cotransporter; Short=Na(+)/myo-inositol cotransporter; AltName: Full=Sodium/myo-inositol transporter 1; Short=SMIT1; AltName: Full=Solute carrier family 5 member 3	-
ENSG00000134109	3907.81	3954.72	2941.74	801.115	651.434	774.691	3601.42	742.413	2.27875	4.20686e-22	8.02905e-20	EDEM1	3	5187646	5219958	+	6737	protein_coding	ER degradation enhancing alpha-mannosidase like protein 1 [Source:HGNC Symbol;Acc:HGNC:18967] && Q92611.1 RecName: Full=ER degradation-enhancing alpha-mannosidase-like protein 1	-
ENSG00000185739	44.7801	48.9008	60.1067	557.349	311.083	425.52	51.2625	431.317	-3.06832	5.27073e-22	9.97497e-20	SRL	16	4189374	4242080	-	5702	protein_coding	sarcalumenin [Source:HGNC Symbol;Acc:HGNC:11295] && Q86TD4.2 RecName: Full=Sarcalumenin; Flags: Precursor	-
ENSG00000081248	24.8778	43.6986	32.2311	590.482	257.563	354.261	33.6025	400.769	-3.57648	5.70041e-22	1.06982e-19	CACNA1S	1	201039512	201112451	-	7266	protein_coding	calcium voltage-gated channel subunit alpha1 S [Source:HGNC Symbol;Acc:HGNC:1397] && Q13698.4 RecName: Full=Voltage-dependent L-type calcium channel subunit alpha-1S; AltName: Full=Calcium channel, L type, alpha-1 polypeptide, isoform 3, skeletal muscle; AltName: Full=Voltage-gated calcium channel subunit alpha Cav1.1	-
ENSG00000102935	59.7067	53.0626	63.5911	489.899	353.731	375.639	58.7868	406.423	-2.78639	8.75241e-22	1.62903e-19	ZNF423	16	49487524	49857919	-	8974	protein_coding	zinc finger protein 423 [Source:HGNC Symbol;Acc:HGNC:16762] && Q2M1K9.1 RecName: Full=Zinc finger protein 423; AltName: Full=Olf1/EBF-associated zinc finger protein; Short=hOAZ; AltName: Full=Smad- and Olf-interacting zinc finger protein	zf-C2H2
ENSG00000066735	29.8534	46.8199	65.3333	815.315	365.439	463.186	47.3355	547.98	-3.52716	1.00996e-21	1.86438e-19	KIF26A	14	104138587	104180894	+	6892	protein_coding	kinesin family member 26A [Source:HGNC Symbol;Acc:HGNC:20226] && Q9ULI4.3 RecName: Full=Kinesin-like protein KIF26A	-
ENSG00000054598	862.762	776.17	912.924	159.75	186.482	164.914	850.619	170.382	2.31818	1.02702e-21	1.88044e-19	FOXC1	6	1609915	1613897	+	3983	protein_coding	forkhead box C1 [Source:HGNC Symbol;Acc:HGNC:3800] && Q12948.3 RecName: Full=Forkhead box protein C1; AltName: Full=Forkhead-related protein FKHL7; AltName: Full=Forkhead-related transcription factor 3; Short=FREAC-3	Fork_head
ENSG00000223547	77.6188	63.467	61.8489	356.183	605.441	535.463	67.6449	499.029	-2.88526	1.23962e-21	2.2514e-19	ZNF844	19	12064731	12081565	+	6588	protein_coding	zinc finger protein 844 [Source:HGNC Symbol;Acc:HGNC:25932] && Q08AG5.1 RecName: Full=Zinc finger protein 844	zf-C2H2
ENSG00000198739	390.084	368.317	273.529	1705.18	1633.18	1694.95	343.976	1677.77	-2.28706	1.30364e-21	2.34875e-19	LRRTM3	10	66926036	67101551	+	6341	protein_coding	leucine rich repeat transmembrane neuronal 3 [Source:HGNC Symbol;Acc:HGNC:19410] && Q86VH5.2 RecName: Full=Leucine-rich repeat transmembrane neuronal protein 3; Flags: Precursor >Q9BGP6.1 RecName: Full=Leucine-rich repeat transmembrane neuronal protein 3; Flags: Precursor	-
ENSG00000127920	2115.61	2327.47	2768.39	173.95	414.777	361.387	2403.82	316.704	2.92132	1.5489e-21	2.76847e-19	GNG11	7	93921735	93928610	+	3019	protein_coding	G protein subunit gamma 11 [Source:HGNC Symbol;Acc:HGNC:4403] && P61954.1 RecName: Full=Guanine nucleotide-binding protein G(I)/G(S)/G(O) subunit gamma-11; Flags: Precursor >P61952.1 RecName: Full=Guanine nucleotide-binding protein G(I)/G(S)/G(O) subunit gamma-11; Flags: Precursor >P61953.1 RecName: Full=Guanine nucleotide-binding protein G(I)/G(S)/G(O) subunit gamma-11; Flags: Precursor	-
ENSG00000088826	1019	1165.3	1622.88	165.666	228.295	232.102	1269.06	208.688	2.60253	1.91782e-21	3.40088e-19	SMOX	20	4120980	4187747	+	2946	protein_coding	spermine oxidase [Source:HGNC Symbol;Acc:HGNC:15862] && -	-
ENSG00000138166	2608.19	2442.96	2098.51	440.199	555.266	549.715	2383.22	515.06	2.20912	2.04587e-21	3.5996e-19	DUSP5	10	110497907	110511533	+	2535	protein_coding	dual specificity phosphatase 5 [Source:HGNC Symbol;Acc:HGNC:3071] && Q16690.2 RecName: Full=Dual specificity protein phosphatase 5; AltName: Full=Dual specificity protein phosphatase hVH3	-
ENSG00000179820	5948.78	6060.58	7159.66	1508.75	1559.59	1601.3	6389.67	1556.55	2.03738	2.40178e-21	4.19306e-19	MYADM	19	53864763	53876435	+	4298	protein_coding	myeloid associated differentiation marker [Source:HGNC Symbol;Acc:HGNC:7544] && Q96S97.2 RecName: Full=Myeloid-associated differentiation marker; AltName: Full=Protein SB135	-
ENSG00000164733	2699.74	2787.35	3845.95	586.932	578.681	714.629	3111.01	626.747	2.31161	3.70749e-21	6.42279e-19	CTSB	8	11842524	11869533	-	10541	protein_coding	cathepsin B [Source:HGNC Symbol;Acc:HGNC:2527] && P07858.3 RecName: Full=Cathepsin B; AltName: Full=APP secretase; Short=APPS; AltName: Full=Cathepsin B1; Contains: RecName: Full=Cathepsin B light chain; Contains: RecName: Full=Cathepsin B heavy chain; Flags: Precursor	-
ENSG00000123610	190.066	137.338	132.409	1.18333	5.01746	8.14393	153.271	4.78157	4.96354	4.30916e-21	7.40814e-19	TNFAIP6	2	151357592	151380046	+	1577	protein_coding	TNF alpha induced protein 6 [Source:HGNC Symbol;Acc:HGNC:11898] && P98066.2 RecName: Full=Tumor necrosis factor-inducible gene 6 protein; AltName: Full=Hyaluronate-binding protein; AltName: Full=TNF-stimulated gene 6 protein; Short=TSG-6; AltName: Full=Tumor necrosis factor alpha-induced protein 6; Short=TNF alpha-induced protein 6; Flags: Precursor	-
ENSG00000138134	920.479	909.347	756.124	121.883	166.413	181.202	861.983	156.499	2.45847	4.37319e-21	7.46127e-19	STAMBPL1	10	88879734	88975153	+	6323	protein_coding	STAM binding protein like 1 [Source:HGNC Symbol;Acc:HGNC:24105] && Q96FJ0.2 RecName: Full=AMSH-like protease; Short=AMSH-LP; AltName: Full=STAM-binding protein-like 1	-
ENSG00000118508	761.261	739.755	1035.75	65.0832	145.506	118.087	845.589	109.559	2.94112	4.64517e-21	7.86571e-19	RAB32	6	146543833	146554953	+	1065	protein_coding	RAB32, member RAS oncogene family [Source:HGNC Symbol;Acc:HGNC:9772] && Q13637.3 RecName: Full=Ras-related protein Rab-32	-
ENSG00000119986	382.123	379.761	637.653	53.2499	70.2445	53.9535	466.513	59.1493	2.97517	7.40539e-21	1.2446e-18	AVPI1	10	97677424	97687241	-	1375	protein_coding	arginine vasopressin induced 1 [Source:HGNC Symbol;Acc:HGNC:30898] && Q5T686.3 RecName: Full=Arginine vasopressin-induced protein 1; Short=AVP-induced protein 1	-
ENSG00000105251	197.032	228.897	353.671	1344.26	1624.82	1649.14	259.867	1539.41	-2.56505	9.34236e-21	1.55851e-18	SHD	19	4279266	4290722	+	2144	protein_coding	Src homology 2 domain containing transforming protein D [Source:HGNC Symbol;Acc:HGNC:30633] && Q96IW2.1 RecName: Full=SH2 domain-containing adapter protein D	-
ENSG00000123505	11439.8	12039	8027.29	1386.86	2210.19	2074.66	10502	1890.57	2.47336	1.01673e-20	1.68367e-18	AMD1	6	110874770	110898879	+	10193	protein_coding	adenosylmethionine decarboxylase 1 [Source:HGNC Symbol;Acc:HGNC:457] && P17707.2 RecName: Full=S-adenosylmethionine decarboxylase proenzyme; Short=AdoMetDC; Short=SAMDC; Contains: RecName: Full=S-adenosylmethionine decarboxylase alpha chain; Contains: RecName: Full=S-adenosylmethionine decarboxylase beta chain; Flags: Precursor	-
ENSG00000121210	406.006	375.6	310.115	1761.98	1515.27	1651.18	363.907	1642.81	-2.17498	1.31525e-20	2.16209e-18	TMEM131L	4	153466346	153636711	+	6393	protein_coding	transmembrane 131 like [Source:HGNC Symbol;Acc:HGNC:29146] && A2VDJ0.2 RecName: Full=Transmembrane protein 131-like; Flags: Precursor	-
ENSG00000089327	1379.23	1341.13	1554.93	105.316	246.692	237.192	1425.1	196.4	2.85501	1.62304e-20	2.64874e-18	FXYD5	19	35154730	35169881	+	2991	protein_coding	FXYD domain containing ion transport regulator 5 [Source:HGNC Symbol;Acc:HGNC:4029] && Q96DB9.2 RecName: Full=FXYD domain-containing ion transport regulator 5; AltName: Full=Dysadherin; Flags: Precursor	-
ENSG00000163492	277.636	265.313	184.676	2140.65	1198.34	1366.14	242.542	1568.38	-2.69351	1.85014e-20	2.99763e-18	CCDC141	2	178829757	179050137	-	15497	protein_coding	coiled-coil domain containing 141 [Source:HGNC Symbol;Acc:HGNC:26821] && Q6ZP82.2 RecName: Full=Coiled-coil domain-containing protein 141; AltName: Full=Coiled-coil protein associated with myosin II and DISC1	-
ENSG00000138678	243.803	229.938	237.813	26.0333	25.0873	35.6297	237.185	28.9168	3.03789	3.39195e-20	5.45643e-18	GPAT3	4	83535914	83605875	+	3623	protein_coding	glycerol-3-phosphate acyltransferase 3 [Source:HGNC Symbol;Acc:HGNC:28157] && Q53EU6.2 RecName: Full=Glycerol-3-phosphate acyltransferase 3; Short=GPAT-3; AltName: Full=1-acyl-sn-glycerol-3-phosphate O-acyltransferase 10; Short=AGPAT 10; AltName: Full=1-acyl-sn-glycerol-3-phosphate O-acyltransferase 9; Short=1-AGP acyltransferase 9; Short=1-AGPAT 9; AltName: Full=Acyl-CoA:glycerol-3-phosphate acy…	-
ENSG00000174749	1342.41	1263.1	993.938	143.183	251.709	222.94	1199.81	205.944	2.53864	5.30036e-20	8.42402e-18	FAM241A	4	112145454	112195256	+	8844	protein_coding	family with sequence similarity 241 member A [Source:HGNC Symbol;Acc:HGNC:26813] && O00370.1 RecName: Full=LINE-1 retrotransposable element ORF2 protein; Short=ORF2p; Includes: RecName: Full=Reverse transcriptase; Includes: RecName: Full=Endonuclease	-
ENSG00000184343	74.6334	84.2758	146.347	628.349	674.849	767.565	101.752	690.254	-2.75795	5.31154e-20	8.42402e-18	SRPK3	X	153776412	153785732	+	4744	protein_coding	SRSF protein kinase 3 [Source:HGNC Symbol;Acc:HGNC:11402] && Q9UPE1.2 RecName: Full=SRSF protein kinase 3; AltName: Full=Muscle-specific serine kinase 1; Short=MSSK-1; AltName: Full=Serine/arginine-rich protein-specific kinase 3; Short=SR-protein-specific kinase 3; AltName: Full=Serine/threonine-protein kinase 23	-
ENSG00000140450	264.7	182.077	179.449	1075.65	1164.89	975.235	208.742	1071.92	-2.3611	5.56706e-20	8.76753e-18	ARRDC4	15	97960703	97973833	+	4062	protein_coding	arrestin domain containing 4 [Source:HGNC Symbol;Acc:HGNC:28087] && Q8NCT1.3 RecName: Full=Arrestin domain-containing protein 4	-
ENSG00000145107	145.286	137.338	137.636	10.65	4.18122	7.12593	140.087	7.31904	4.30486	5.98496e-20	9.36022e-18	TM4SF19	3	196319342	196338503	-	1899	protein_coding	transmembrane 4 L six family member 19 [Source:HGNC Symbol;Acc:HGNC:25167] && Q96DZ7.2 RecName: Full=Transmembrane 4 L6 family member 19; AltName: Full=Osteoclast maturation-associated gene 4 protein; AltName: Full=Tetraspan membrane protein OCTM4	-
ENSG00000122180	585.126	512.938	830.169	2728.76	3768.12	3683.09	642.744	3393.32	-2.39986	7.5815e-20	1.17754e-17	MYOG	1	203083129	203086012	-	1507	protein_coding	myogenin [Source:HGNC Symbol;Acc:HGNC:7612] && P15173.2 RecName: Full=Myogenin; AltName: Full=Class C basic helix-loop-helix protein 3; Short=bHLHc3; AltName: Full=Myogenic factor 4; Short=Myf-4	bHLH
ENSG00000182054	132.35	142.541	215.164	889.865	878.892	886.67	163.352	885.142	-2.43543	7.94283e-20	1.21527e-17	IDH2	15	90083045	90102477	-	2787	protein_coding	isocitrate dehydrogenase (NADP(+)) 2 [Source:HGNC Symbol;Acc:HGNC:5383] && P48735.2 RecName: Full=Isocitrate dehydrogenase [NADP], mitochondrial; Short=IDH; AltName: Full=ICD-M; AltName: Full=IDP; AltName: Full=NADP(+)-specific ICDH; AltName: Full=Oxalosuccinate decarboxylase; Flags: Precursor	-
ENSG00000012171	34.8289	35.375	61.8489	327.783	318.609	360.369	44.0176	335.587	-2.92265	7.9736e-20	1.21527e-17	SEMA3B	3	50267558	50277546	+	5768	protein_coding	semaphorin 3B [Source:HGNC Symbol;Acc:HGNC:10724] && Q13214.1 RecName: Full=Semaphorin-3B; AltName: Full=Sema A(V); AltName: Full=Semaphorin-V; Short=Sema V; Flags: Precursor	-
ENSG00000174403	15.9218	17.6875	28.7467	189.333	240.002	203.598	20.7853	210.978	-3.33391	7.98632e-20	1.21527e-17	MIR1-1HG-AS1	20	62544165	62551526	-	3788	lncRNA	MIR1-1HG antisense RNA 1 [Source:HGNC Symbol;Acc:HGNC:26393] && Q96NR2.3 RecName: Full=Putative uncharacterized protein C20orf166-AS1; AltName: Full=C20orf166 antisense RNA 1; AltName: Full=C20orf166 antisense gene protein 1	-
ENSG00000003436	13496.7	13108.5	8385.31	1966.7	2618.28	2353.59	11663.5	2312.86	2.33401	8.99226e-20	1.35916e-17	TFPI	2	187464230	187565760	-	11714	protein_coding	tissue factor pathway inhibitor [Source:HGNC Symbol;Acc:HGNC:11760] && P10646.1 RecName: Full=Tissue factor pathway inhibitor; Short=TFPI; AltName: Full=Extrinsic pathway inhibitor; Short=EPI; AltName: Full=Lipoprotein-associated coagulation inhibitor; Short=LACI; Flags: Precursor	-
ENSG00000133131	176.135	176.875	154.187	820.048	739.24	753.313	169.066	770.867	-2.18946	9.24182e-20	1.38757e-17	MORC4	X	106813871	107000212	-	6019	protein_coding	MORC family CW-type zinc finger 4 [Source:HGNC Symbol;Acc:HGNC:23485] && O00370.1 RecName: Full=LINE-1 retrotransposable element ORF2 protein; Short=ORF2p; Includes: RecName: Full=Reverse transcriptase; Includes: RecName: Full=Endonuclease	-
ENSG00000103449	770.217	678.368	510.471	131.35	100.349	78.3853	653.019	103.361	2.66253	9.39756e-20	1.40161e-17	SALL1	16	51135982	51152334	-	6303	protein_coding	spalt like transcription factor 1 [Source:HGNC Symbol;Acc:HGNC:10524] && Q9NSC2.2 RecName: Full=Sal-like protein 1; AltName: Full=Spalt-like transcription factor 1; AltName: Full=Zinc finger protein 794; AltName: Full=Zinc finger protein SALL1; AltName: Full=Zinc finger protein Spalt-1; Short=HSal1; Short=Sal-1	zf-C2H2
ENSG00000008513	470.688	569.122	493.049	108.866	61.0458	65.1514	510.953	78.3546	2.71411	1.25526e-19	1.85984e-17	ST3GAL1	8	133454848	133571940	-	8852	protein_coding	ST3 beta-galactoside alpha-2,3-sialyltransferase 1 [Source:HGNC Symbol;Acc:HGNC:10862] && Q11201.1 RecName: Full=CMP-N-acetylneuraminate-beta-galactosamide-alpha-2,3-sialyltransferase 1; Short=Alpha 2,3-ST 1; Short=Beta-galactoside alpha-2,3-sialyltransferase 1; AltName: Full=Gal-NAc6S; AltName: Full=Gal-beta-1,3-GalNAc-alpha-2,3-sialyltransferase; AltName: Full=SIATFL; AltName: Full=ST3Gal I; Sh…	-
ENSG00000069188	55.7263	36.4155	53.1378	1293.38	323.626	475.402	48.4265	697.47	-3.84526	1.7546e-19	2.58271e-17	SDK2	17	73334384	73644445	-	11963	protein_coding	sidekick cell adhesion molecule 2 [Source:HGNC Symbol;Acc:HGNC:19308] && Q58EX2.3 RecName: Full=Protein sidekick-2; Flags: Precursor	-
ENSG00000230453	21.8925	26.0111	15.68	512.382	176.447	232.102	21.1945	306.977	-3.86011	1.78086e-19	2.60434e-17	ANKRD18B	9	33524251	33573013	+	6004	protein_coding	ankyrin repeat domain 18B [Source:HGNC Symbol;Acc:HGNC:23644] && A2A2Z9.1 RecName: Full=Ankyrin repeat domain-containing protein 18B	-
ENSG00000131016	13046.9	12120.1	10217.3	3138.19	1915	2125.56	11794.8	2392.92	2.30166	1.82995e-19	2.65886e-17	AKAP12	6	151239967	151358559	+	8775	protein_coding	A-kinase anchoring protein 12 [Source:HGNC Symbol;Acc:HGNC:370] && Q02952.4 RecName: Full=A-kinase anchor protein 12; Short=AKAP-12; AltName: Full=A-kinase anchor protein 250 kDa; Short=AKAP 250; AltName: Full=Gravin; AltName: Full=Myasthenia gravis autoantigen	-
ENSG00000155849	7.9609	4.16177	2.61333	124.25	142.998	117.069	4.912	128.105	-4.72436	1.88091e-19	2.71539e-17	ELMO1	7	36852906	37449223	-	10999	protein_coding	engulfment and cell motility 1 [Source:HGNC Symbol;Acc:HGNC:16286] && Q92556.2 RecName: Full=Engulfment and cell motility protein 1; AltName: Full=Protein ced-12 homolog	-
ENSG00000136826	4063.04	4026.51	4467.06	952.581	1152.34	1114.7	4185.54	1073.21	1.9631	2.03913e-19	2.92505e-17	KLF4	9	107484852	107490482	-	3662	protein_coding	Kruppel like factor 4 [Source:HGNC Symbol;Acc:HGNC:6348] && O43474.3 RecName: Full=Krueppel-like factor 4; AltName: Full=Epithelial zinc finger protein EZF; AltName: Full=Gut-enriched krueppel-like factor	zf-C2H2
ENSG00000140961	551.292	576.405	967.804	105.316	100.349	121.141	698.501	108.936	2.68203	2.10558e-19	3.00124e-17	OSGIN1	16	83931311	83966332	+	5558	protein_coding	oxidative stress induced growth inhibitor 1 [Source:HGNC Symbol;Acc:HGNC:30093] && A0A096LPI5.1 RecName: Full=Protein GVQW2; AltName: Full=GVQW motif-containing protein 2	-
ENSG00000139209	13244.9	13532	7994.18	2206.91	2501.21	2336.29	11590.4	2348.14	2.3032	2.49953e-19	3.54037e-17	SLC38A4	12	46764761	46832408	-	4145	protein_coding	solute carrier family 38 member 4 [Source:HGNC Symbol;Acc:HGNC:14679] && Q969I6.1 RecName: Full=Sodium-coupled neutral amino acid transporter 4; AltName: Full=Amino acid transporter A3; AltName: Full=Na(+)-coupled neutral amino acid transporter 4; AltName: Full=Solute carrier family 38 member 4; AltName: Full=System A amino acid transporter 3; AltName: Full=System N amino acid transporter 3	-
ENSG00000132334	172.154	161.269	151.573	17.75	12.5437	12.2159	161.665	14.1698	3.52634	2.68186e-19	3.77489e-17	PTPRE	10	127907103	128085855	+	11193	protein_coding	protein tyrosine phosphatase receptor type E [Source:HGNC Symbol;Acc:HGNC:9669] && P23469.1 RecName: Full=Receptor-type tyrosine-protein phosphatase epsilon; Short=Protein-tyrosine phosphatase epsilon; Short=R-PTP-epsilon; Flags: Precursor	-
ENSG00000119917	551.292	587.85	473.884	2069.65	2323.09	2125.56	537.676	2172.77	-2.01531	2.769e-19	3.87333e-17	IFIT3	10	89327307	89377473	+	5067	protein_coding	interferon induced protein with tetratricopeptide repeats 3 [Source:HGNC Symbol;Acc:HGNC:5411] && -	-
ENSG00000139292	1315.54	1233.96	980	4727.41	4776.63	4688.86	1176.5	4730.97	-2.0079	2.89829e-19	4.02916e-17	LGR5	12	71439798	71586310	+	5223	protein_coding	leucine rich repeat containing G protein-coupled receptor 5 [Source:HGNC Symbol;Acc:HGNC:4504] && O75473.1 RecName: Full=Leucine-rich repeat-containing G-protein coupled receptor 5; AltName: Full=G-protein coupled receptor 49; AltName: Full=G-protein coupled receptor 67; AltName: Full=G-protein coupled receptor HG38; Flags: Precursor	-
ENSG00000107331	306.495	300.688	390.258	3198.54	1453.39	1898.55	332.48	2183.5	-2.71428	3.16271e-19	4.36978e-17	ABCA2	9	137007234	137028915	-	11500	protein_coding	ATP binding cassette subfamily A member 2 [Source:HGNC Symbol;Acc:HGNC:32] && Q9BZC7.3 RecName: Full=ATP-binding cassette sub-family A member 2; AltName: Full=ATP-binding cassette transporter 2; Short=ATP-binding cassette 2	-
ENSG00000197956	4260.08	3965.13	8744.21	222.466	749.275	564.985	5656.47	512.242	3.46354	3.40331e-19	4.67354e-17	S100A6	1	153534599	153536244	-	971	protein_coding	S100 calcium binding protein A6 [Source:HGNC Symbol;Acc:HGNC:10496] && P06703.1 RecName: Full=Protein S100-A6; AltName: Full=Calcyclin; AltName: Full=Growth factor-inducible protein 2A9; AltName: Full=MLN 4; AltName: Full=Prolactin receptor-associated protein; Short=PRA; AltName: Full=S100 calcium-binding protein A6	-
ENSG00000154734	4715.84	4860.95	5336.43	1444.85	1171.58	1185.96	4971.07	1267.46	1.97204	3.47184e-19	4.73874e-17	ADAMTS1	21	26835755	26845409	-	7303	protein_coding	ADAM metallopeptidase with thrombospondin type 1 motif 1 [Source:HGNC Symbol;Acc:HGNC:217] && Q9UHI8.4 RecName: Full=A disintegrin and metalloproteinase with thrombospondin motifs 1; Short=ADAM-TS 1; Short=ADAM-TS1; Short=ADAMTS-1; AltName: Full=METH-1; Flags: Precursor	-
ENSG00000255112	2025.05	1930.02	1832.82	270.983	469.133	414.322	1929.3	384.813	2.32359	3.53018e-19	4.78935e-17	CHMP1B	18	11851413	11854444	+	3032	protein_coding	charged multivesicular body protein 1B [Source:HGNC Symbol;Acc:HGNC:24287] && Q7LBR1.1 RecName: Full=Charged multivesicular body protein 1b; AltName: Full=CHMP1.5; AltName: Full=Chromatin-modifying protein 1b; Short=CHMP1b; AltName: Full=Vacuolar protein sorting-associated protein 46-2; Short=Vps46-2; Short=hVps46-2	-
ENSG00000107960	132.35	140.46	144.604	573.915	681.539	713.611	139.138	656.355	-2.23811	3.77441e-19	5.09004e-17	STN1	10	103877569	103918184	-	6569	protein_coding	STN1 subunit of CST complex [Source:HGNC Symbol;Acc:HGNC:26200] && Q9H668.2 RecName: Full=CST complex subunit STN1; AltName: Full=Oligonucleotide/oligosaccharide-binding fold-containing protein 1; AltName: Full=Suppressor of cdc thirteen homolog	-
ENSG00000130528	177.13	153.985	168.996	732.482	738.403	726.845	166.704	732.577	-2.13538	4.50247e-19	6.03572e-17	HRC	19	49151198	49155396	-	2657	protein_coding	histidine rich calcium binding protein [Source:HGNC Symbol;Acc:HGNC:5178] && P23327.1 RecName: Full=Sarcoplasmic reticulum histidine-rich calcium-binding protein; Flags: Precursor	-
ENSG00000166450	53.7361	60.3457	55.7511	572.732	301.884	365.459	56.6109	413.358	-2.86679	5.05324e-19	6.73397e-17	PRTG	15	55611544	55743152	-	14630	protein_coding	protogenin [Source:HGNC Symbol;Acc:HGNC:26373] && Q2VWP7.1 RecName: Full=Protogenin; AltName: Full=Protein Shen-Dan; Flags: Precursor	-
ENSG00000240891	2337.52	2529.32	1657.72	507.649	286.832	356.297	2174.85	383.592	2.50527	5.46846e-19	7.24442e-17	PLCXD2	3	111674676	111846447	+	8974	protein_coding	phosphatidylinositol specific phospholipase C X domain containing 2 [Source:HGNC Symbol;Acc:HGNC:26462] && Q0VAA5.1 RecName: Full=PI-PLC X domain-containing protein 2	-
ENSG00000180263	204.993	260.111	187.289	1315.86	948.301	985.415	217.464	1083.19	-2.31703	6.71409e-19	8.79547e-17	FGD6	12	95076749	95217482	-	10044	protein_coding	FYVE, RhoGEF and PH domain containing 6 [Source:HGNC Symbol;Acc:HGNC:21740] && Q6ZV73.2 RecName: Full=FYVE, RhoGEF and PH domain-containing protein 6; AltName: Full=Zinc finger FYVE domain-containing protein 24	-
ENSG00000014123	227.881	209.129	135.022	933.648	1011.02	1004.76	190.677	983.141	-2.36833	6.71738e-19	8.79547e-17	UFL1	6	96521595	96555276	+	4539	protein_coding	UFM1 specific ligase 1 [Source:HGNC Symbol;Acc:HGNC:23039] && O94874.2 RecName: Full=E3 UFM1-protein ligase 1; AltName: Full=Novel LZAP-binding protein; AltName: Full=Regulator of C53/LZAP and DDRGK1	-
ENSG00000127946	158.223	203.927	213.422	1849.55	899.798	1031.22	191.857	1260.19	-2.71438	9.12828e-19	1.18831e-16	HIP1	7	75533298	75738962	-	8955	protein_coding	huntingtin interacting protein 1 [Source:HGNC Symbol;Acc:HGNC:4913] && O00291.5 RecName: Full=Huntingtin-interacting protein 1; Short=HIP-1; AltName: Full=Huntingtin-interacting protein I; Short=HIP-I	-
ENSG00000066230	106.477	141.5	210.809	11.8333	5.85371	7.12593	152.929	8.27098	4.24275	1.02286e-18	1.3239e-16	SLC9A3	5	470456	524449	-	5754	protein_coding	solute carrier family 9 member A3 [Source:HGNC Symbol;Acc:HGNC:11073] && P48764.2 RecName: Full=Sodium/hydrogen exchanger 3; AltName: Full=Na(+)/H(+) exchanger 3; Short=NHE-3; AltName: Full=Solute carrier family 9 member 3	-
ENSG00000168509	66.6725	100.923	78.4	425.999	475.823	449.952	81.9985	450.591	-2.46008	1.03967e-18	1.33797e-16	HJV	1	146017468	146036746	-	2418	protein_coding	hemojuvelin BMP co-receptor [Source:HGNC Symbol;Acc:HGNC:4887] && Q6ZVN8.1 RecName: Full=Hemojuvelin; AltName: Full=Hemochromatosis type 2 protein; AltName: Full=RGM domain family member C; Flags: Precursor	-
ENSG00000052850	59.7067	67.6288	96.6933	1066.18	417.286	538.517	74.6763	673.995	-3.17001	1.36787e-18	1.75033e-16	ALX4	11	44260440	44310139	-	5727	protein_coding	ALX homeobox 4 [Source:HGNC Symbol;Acc:HGNC:450] && Q9H161.2 RecName: Full=Homeobox protein aristaless-like 4	Homeobox
ENSG00000014914	389.089	424.5	394.613	88.7498	66.8995	67.1874	402.734	74.2789	2.44397	1.39595e-18	1.77617e-16	MTMR11	1	149928651	149936879	-	4572	protein_coding	myotubularin related protein 11 [Source:HGNC Symbol;Acc:HGNC:24307] && A4FU01.2 RecName: Full=Myotubularin-related protein 11; AltName: Full=Cisplatin resistance-associated protein; Short=hCRA	-
ENSG00000164778	295.548	268.434	389.387	24.8499	54.3559	35.6297	317.79	38.2785	3.03715	1.74416e-18	2.20676e-16	EN2	7	155458129	155464831	+	3395	protein_coding	engrailed homeobox 2 [Source:HGNC Symbol;Acc:HGNC:3343] && P19622.3 RecName: Full=Homeobox protein engrailed-2; Short=Homeobox protein en-2; Short=Hu-En-2	Homeobox
ENSG00000116774	325.402	380.802	402.453	1398.7	1537.02	1507.64	369.552	1481.12	-2.00265	1.77077e-18	2.22791e-16	OLFML3	1	113979391	114035572	+	2821	protein_coding	olfactomedin like 3 [Source:HGNC Symbol;Acc:HGNC:24956] && Q9NRN5.1 RecName: Full=Olfactomedin-like protein 3; AltName: Full=HNOEL-iso; AltName: Full=hOLF44; Flags: Precursor	-
ENSG00000137628	147.277	158.147	87.1111	894.598	722.515	670.856	130.845	762.656	-2.54571	1.90371e-18	2.38185e-16	DDX60	4	168216291	168318883	-	17337	protein_coding	DExD/H-box helicase 60 [Source:HGNC Symbol;Acc:HGNC:25942] && Q8IY21.3 RecName: Full=Probable ATP-dependent RNA helicase DDX60; AltName: Full=DEAD box protein 60	-
ENSG00000153253	321.421	285.081	199.484	1961.96	1251.86	1281.65	268.662	1498.49	-2.48024	1.91697e-18	2.3852e-16	SCN3A	2	165087526	165204050	-	11566	protein_coding	sodium voltage-gated channel alpha subunit 3 [Source:HGNC Symbol;Acc:HGNC:10590] && Q9NY46.2 RecName: Full=Sodium channel protein type 3 subunit alpha; AltName: Full=Sodium channel protein brain III subunit alpha; AltName: Full=Sodium channel protein type III subunit alpha; AltName: Full=Voltage-gated sodium channel subtype III; AltName: Full=Voltage-gated sodium channel subunit alpha Nav1.3	-
ENSG00000182324	475.664	441.148	523.538	92.2998	95.3318	105.871	480.116	97.8342	2.29491	2.00587e-18	2.4821e-16	KCNJ14	19	48455574	48466980	+	4275	protein_coding	potassium inwardly rectifying channel subfamily J member 14 [Source:HGNC Symbol;Acc:HGNC:6260] && Q9UNX9.1 RecName: Full=ATP-sensitive inward rectifier potassium channel 14; AltName: Full=Inward rectifier K(+) channel Kir2.4; Short=IRK-4; AltName: Full=Potassium channel, inwardly rectifying subfamily J member 14	-
ENSG00000152620	106.477	111.327	101.049	536.049	546.904	449.952	106.284	510.968	-2.26613	2.40589e-18	2.96083e-16	NADK2	5	36192589	36242279	-	5015	protein_coding	NAD kinase 2, mitochondrial [Source:HGNC Symbol;Acc:HGNC:26404] && Q4G0N4.2 RecName: Full=NAD kinase 2, mitochondrial; AltName: Full=Mitochondrial NAD kinase; AltName: Full=NAD kinase domain-containing protein 1, mitochondrial; Flags: Precursor	-
ENSG00000115593	606.023	581.607	504.373	2432.93	2007.82	2183.59	564.001	2208.11	-1.96918	3.05298e-18	3.71565e-16	SMYD1	2	88067825	88113384	+	4552	protein_coding	SET and MYND domain containing 1 [Source:HGNC Symbol;Acc:HGNC:20986] && Q8NB12.1 RecName: Full=Histone-lysine N-methyltransferase SMYD1; AltName: Full=SET and MYND domain-containing protein 1	-
ENSG00000198185	25.8729	26.0111	21.7778	181.05	194.009	205.634	24.5539	193.564	-2.98248	3.06469e-18	3.71565e-16	ZNF334	20	46499630	46513559	-	6865	protein_coding	zinc finger protein 334 [Source:HGNC Symbol;Acc:HGNC:15806] && Q9HCZ1.2 RecName: Full=Zinc finger protein 334	zf-C2H2
ENSG00000187210	48.7605	39.5368	33.1022	270.983	255.054	267.732	40.4665	264.59	-2.71192	3.06874e-18	3.71565e-16	GCNT1	9	76419850	76651203	+	9251	protein_coding	glucosaminyl (N-acetyl) transferase 1 [Source:HGNC Symbol;Acc:HGNC:4203] && Q5R4Q8.1 RecName: Full=Protein prune homolog 2; AltName: Full=BNIP2 motif-containing molecule at the C-terminal region 1	-
ENSG00000197558	6.96579	9.36398	17.4222	289.916	135.472	141.501	11.2507	188.963	-4.05038	3.44637e-18	4.15057e-16	SSPOP	7	149776042	149833979	+	21096	transcribed_unitary_pseudogene	SCO-spondin, pseudogene [Source:HGNC Symbol;Acc:HGNC:21998] && A2VEC9.1 RecName: Full=SCO-spondin; Flags: Precursor	-
ENSG00000157557	1385.2	1574.19	1267.47	337.249	367.111	356.297	1408.95	353.552	1.99395	3.67235e-18	4.39921e-16	ETS2	21	38805183	38824955	+	4977	protein_coding	ETS proto-oncogene 2, transcription factor [Source:HGNC Symbol;Acc:HGNC:3489] && P15036.1 RecName: Full=Protein C-ets-2	ETS
ENSG00000164440	280.622	245.544	168.996	1231.85	1030.25	1128.95	231.721	1130.35	-2.28751	4.04485e-18	4.81979e-16	TXLNB	6	139240061	139291998	-	4796	protein_coding	taxilin beta [Source:HGNC Symbol;Acc:HGNC:21617] && Q8N3L3.3 RecName: Full=Beta-taxilin; AltName: Full=Muscle-derived protein 77; Short=hMDP77	-
ENSG00000127325	13.9316	21.8493	8.71111	188.15	178.956	144.555	14.8307	170.553	-3.53943	4.28031e-18	5.07351e-16	BEST3	12	69643360	69699476	-	6863	protein_coding	bestrophin 3 [Source:HGNC Symbol;Acc:HGNC:17105] && Q8N1M1.1 RecName: Full=Bestrophin-3; AltName: Full=Vitelliform macular dystrophy 2-like protein 3	-
ENSG00000153879	3105.75	3005.84	2124.64	428.366	672.34	585.345	2745.41	562.017	2.28696	4.62319e-18	5.45125e-16	CEBPG	19	33373685	33382686	+	4056	protein_coding	CCAAT enhancer binding protein gamma [Source:HGNC Symbol;Acc:HGNC:1837] && P53567.1 RecName: Full=CCAAT/enhancer-binding protein gamma; Short=C/EBP gamma	TF_bZIP
ENSG00000104419	1690.7	1727.13	2076.73	496.999	391.362	464.204	1831.52	450.855	2.02352	5.60578e-18	6.54671e-16	NDRG1	8	133237175	133302022	-	12002	protein_coding	N-myc downstream regulated 1 [Source:HGNC Symbol;Acc:HGNC:7679] && Q92597.1 RecName: Full=Protein NDRG1; AltName: Full=Differentiation-related gene 1 protein; Short=DRG-1; AltName: Full=N-myc downstream-regulated gene 1 protein; AltName: Full=Nickel-specific induction protein Cap43; AltName: Full=Reducing agents and tunicamycin-responsive protein; Short=RTP; AltName: Full=Rit42	-
ENSG00000140105	9176.93	8924.91	7759.86	2055.45	2390.82	2524.62	8620.57	2323.63	1.89124	5.61039e-18	6.54671e-16	WARS1	14	100333790	100376805	-	6356	protein_coding	tryptophanyl-tRNA synthetase 1 [Source:HGNC Symbol;Acc:HGNC:12729] && P23381.2 RecName: Full=Tryptophan--tRNA ligase, cytoplasmic; AltName: Full=Interferon-induced protein 53; Short=IFP53; AltName: Full=Tryptophanyl-tRNA synthetase; Short=TrpRS; Short=hWRS; Contains: RecName: Full=T1-TrpRS; Contains: RecName: Full=T2-TrpRS	-
ENSG00000166046	353.265	357.912	298.791	54.4332	49.3384	69.2234	336.656	57.665	2.54728	5.84364e-18	6.78374e-16	TCP11L2	12	106301929	106347003	+	6616	protein_coding	t-complex 11 like 2 [Source:HGNC Symbol;Acc:HGNC:28627] && Q8N4U5.1 RecName: Full=T-complex protein 11-like protein 2	-
ENSG00000134215	33.8338	43.6986	33.9733	294.649	224.95	237.192	37.1686	252.264	-2.76418	6.88337e-18	7.94976e-16	VAV3	1	107571161	107965180	-	7306	protein_coding	vav guanine nucleotide exchange factor 3 [Source:HGNC Symbol;Acc:HGNC:12659] && Q9UKW4.1 RecName: Full=Guanine nucleotide exchange factor VAV3; Short=VAV-3	-
ENSG00000103257	5431.32	5594.46	8091.75	1651.93	1063.7	1243.98	6372.51	1319.87	2.27208	7.04198e-18	8.09145e-16	SLC7A5	16	87830023	87869507	-	4764	protein_coding	solute carrier family 7 member 5 [Source:HGNC Symbol;Acc:HGNC:11063] && Q01650.2 RecName: Full=Large neutral amino acids transporter small subunit 1; AltName: Full=4F2 light chain; Short=4F2 LC; Short=4F2LC; AltName: Full=CD98 light chain; AltName: Full=Integral membrane protein E16; AltName: Full=L-type amino acid transporter 1; Short=hLAT1; AltName: Full=Solute carrier family 7 member 5; AltNam…	-
ENSG00000228649	259.724	306.93	274.4	37.8666	48.5021	21.3778	280.352	35.9155	2.95644	7.26156e-18	8.3014e-16	SNHG26	7	22854126	22872952	+	5988	lncRNA	small nucleolar RNA host gene 26 [Source:HGNC Symbol;Acc:HGNC:53131] && -	-
ENSG00000104635	9874.5	10381.5	9394.06	3090.86	2491.17	2548.03	9883.36	2710.02	1.86688	7.55103e-18	8.58872e-16	SLC39A14	8	22367278	22434129	+	6908	protein_coding	solute carrier family 39 member 14 [Source:HGNC Symbol;Acc:HGNC:20858] && Q15043.3 RecName: Full=Zinc transporter ZIP14; AltName: Full=LIV-1 subfamily of ZIP zinc transporter 4; Short=LZT-Hs4; AltName: Full=Solute carrier family 39 member 14; AltName: Full=Zrt- and Irt-like protein 14; Short=ZIP-14; Flags: Precursor	-
ENSG00000124225	1107.56	1120.56	1459.98	313.583	179.792	187.31	1229.37	226.895	2.44158	7.59117e-18	8.59099e-16	PMEPA1	20	57648392	57711536	-	5732	protein_coding	prostate transmembrane protein, androgen induced 1 [Source:HGNC Symbol;Acc:HGNC:14107] && Q969W9.1 RecName: Full=Protein TMEPAI; AltName: Full=Prostate transmembrane protein androgen induced 1; AltName: Full=Solid tumor-associated 1 protein; AltName: Full=Transmembrane prostate androgen-induced protein	-
ENSG00000198794	15.9218	23.9302	23.52	190.516	173.102	178.148	21.124	180.589	-3.0934	7.65653e-18	8.61198e-16	SCAMP5	15	74957219	75021495	+	4862	protein_coding	secretory carrier membrane protein 5 [Source:HGNC Symbol;Acc:HGNC:30386] && Q8TAC9.1 RecName: Full=Secretory carrier-associated membrane protein 5; Short=Secretory carrier membrane protein 5; Short=hSCAMP5	-
ENSG00000261889	1.99022	11.4449	3.48444	273.349	100.349	128.267	5.63984	167.322	-4.91304	7.6862e-18	8.61198e-16	-	16	3156736	3157483	-	748	lncRNA	novel transcript && Q5H9K5.1 RecName: Full=Zinc finger matrin-type protein 1	-
ENSG00000119922	1027.95	842.758	740.444	3251.79	4140.24	3388.89	870.385	3593.64	-2.0461	8.22931e-18	9.17487e-16	IFIT2	10	89283694	89309271	+	4326	protein_coding	interferon induced protein with tetratricopeptide repeats 2 [Source:HGNC Symbol;Acc:HGNC:5409] && P09913.1 RecName: Full=Interferon-induced protein with tetratricopeptide repeats 2; Short=IFIT-2; AltName: Full=ISG-54 K; AltName: Full=Interferon-induced 54 kDa protein; Short=IFI-54K; Short=P54	-
ENSG00000051108	4815.35	4277.26	3982.72	752.598	1156.53	1108.59	4358.44	1005.91	2.11455	8.8152e-18	9.77967e-16	HERPUD1	16	56932142	56944864	+	5062	protein_coding	homocysteine inducible ER protein with ubiquitin like domain 1 [Source:HGNC Symbol;Acc:HGNC:13744] && Q15011.1 RecName: Full=Homocysteine-responsive endoplasmic reticulum-resident ubiquitin-like domain member 1 protein; AltName: Full=Methyl methanesulfonate (MMF)-inducible fragment protein 1	-
ENSG00000134874	158.223	173.754	128.053	718.282	755.128	627.082	153.343	700.164	-2.19277	9.58004e-18	1.05761e-15	DZIP1	13	95578202	95644706	-	8473	protein_coding	DAZ interacting zinc finger protein 1 [Source:HGNC Symbol;Acc:HGNC:20908] && Q86YF9.1 RecName: Full=Zinc finger protein DZIP1; AltName: Full=DAZ-interacting protein 1/2	-
novel.217	7.9609	27.0515	8.71111	237.85	166.413	183.238	14.5745	195.833	-3.76413	1.2175e-17	1.33753e-15	-	3	167066372	167084991	-	7036	-	- && Q8WTZ3.1 RecName: Full=Zinc finger protein ENSP00000375192 && -	-
ENSG00000118402	1659.85	1659.51	1164.68	320.683	367.111	347.135	1494.68	344.976	2.1143	1.22571e-17	1.34001e-15	ELOVL4	6	79914814	79947553	-	3013	protein_coding	ELOVL fatty acid elongase 4 [Source:HGNC Symbol;Acc:HGNC:14415] && Q9GZR5.1 RecName: Full=Elongation of very long chain fatty acids protein 4; AltName: Full=3-keto acyl-CoA synthase ELOVL4; AltName: Full=ELOVL fatty acid elongase 4; Short=ELOVL FA elongase 4; AltName: Full=Very long chain 3-ketoacyl-CoA synthase 4; AltName: Full=Very long chain 3-oxoacyl-CoA synthase 4	-
ENSG00000262468	6.96579	5.20221	14.8089	147.916	146.343	119.105	8.99229	137.788	-3.91132	1.48153e-17	1.61186e-15	LINC01569	16	4243943	4253847	-	5267	lncRNA	long intergenic non-protein coding RNA 1569 [Source:HGNC Symbol;Acc:HGNC:51380] && Q9UJ41.2 RecName: Full=Rab5 GDP/GTP exchange factor; AltName: Full=RAP1; AltName: Full=Rabaptin-5-associated exchange factor for Rab5; AltName: Full=Rabex-5	-
ENSG00000072422	77.6188	72.831	72.3022	421.266	342.86	366.477	74.2506	376.867	-2.34292	1.61918e-17	1.75316e-15	RHOBTB1	10	60869438	61001440	-	4779	protein_coding	Rho related BTB domain containing 1 [Source:HGNC Symbol;Acc:HGNC:18738] && O94844.2 RecName: Full=Rho-related BTB domain-containing protein 1	-
ENSG00000244509	104.487	74.9119	60.9778	427.182	468.297	434.682	80.1255	443.387	-2.47104	1.63104e-17	1.75754e-15	APOBEC3C	22	39014257	39020352	+	2644	protein_coding	apolipoprotein B mRNA editing enzyme catalytic subunit 3C [Source:HGNC Symbol;Acc:HGNC:17353] && Q9NRW3.2 RecName: Full=DNA dC->dU-editing enzyme APOBEC-3C; Short=A3C; AltName: Full=APOBEC1-like; AltName: Full=Phorbolin I	-
ENSG00000242615	12.9365	5.20221	6.09778	105.316	188.155	125.213	8.07882	139.561	-4.11812	1.76841e-17	1.8965e-15	-	19	12141806	12143322	-	1517	transcribed_processed_pseudogene	ribosomal protein L17 (RPL17) pseudogene && Q9CPR4.3 RecName: Full=60S ribosomal protein L17	-
ENSG00000183044	207.978	230.978	213.422	1512.3	842.934	993.559	217.46	1116.26	-2.35923	1.89347e-17	2.02099e-15	ABAT	16	8674596	8784575	+	9713	protein_coding	4-aminobutyrate aminotransferase [Source:HGNC Symbol;Acc:HGNC:23] && P80404.3 RecName: Full=4-aminobutyrate aminotransferase, mitochondrial; AltName: Full=(S)-3-amino-2-methylpropionate transaminase; AltName: Full=GABA aminotransferase; Short=GABA-AT; AltName: Full=Gamma-amino-N-butyrate transaminase; Short=GABA transaminase; Short=GABA-T; AltName: Full=L-AIBAT; Flags: Precursor	-
ENSG00000225828	508.502	476.523	662.915	57.9832	96.1681	115.033	549.313	89.7281	2.60928	1.99884e-17	2.11427e-15	FAM229A	1	32361270	32364278	-	2845	protein_coding	family with sequence similarity 229 member A [Source:HGNC Symbol;Acc:HGNC:44652] && Q96PN8.1 RecName: Full=Testis-specific serine/threonine-protein kinase 3; Short=TSK-3; Short=TSSK-3; Short=Testis-specific kinase 3; AltName: Full=Serine/threonine-protein kinase 22C	-
ENSG00000106236	6265.23	5917	9288.66	1622.35	1658.27	1757.05	7156.96	1679.22	2.0916	1.99964e-17	2.11427e-15	NPTX2	7	98617285	98629869	+	3029	protein_coding	neuronal pentraxin 2 [Source:HGNC Symbol;Acc:HGNC:7953] && P47972.2 RecName: Full=Neuronal pentraxin-2; Short=NP2; AltName: Full=Neuronal pentraxin II; Short=NP-II; Flags: Precursor	-
ENSG00000169213	1258.82	1488.87	927.733	246.133	92.8231	180.184	1225.14	173.047	2.82873	2.10073e-17	2.21078e-15	RAB3B	1	51907956	51990700	-	12780	protein_coding	RAB3B, member RAS oncogene family [Source:HGNC Symbol;Acc:HGNC:9778] && P20337.2 RecName: Full=Ras-related protein Rab-3B	-
ENSG00000124762	8348.99	7834.53	10931.6	2004.56	2458.56	2370.9	9038.36	2278.01	1.98815	2.13673e-17	2.2382e-15	CDKN1A	6	36676460	36687337	+	2996	protein_coding	cyclin dependent kinase inhibitor 1A [Source:HGNC Symbol;Acc:HGNC:1784] && P38936.3 RecName: Full=Cyclin-dependent kinase inhibitor 1; AltName: Full=CDK-interacting protein 1; AltName: Full=Melanoma differentiation-associated protein 6; Short=MDA-6; AltName: Full=p21	-
ENSG00000196954	1012.03	928.075	805.778	104.133	194.009	199.526	915.294	165.889	2.45967	2.1577e-17	2.24971e-15	CASP4	11	104942866	104969366	-	6665	protein_coding	caspase 4 [Source:HGNC Symbol;Acc:HGNC:1505] && P49662.1 RecName: Full=Caspase-4; Short=CASP-4; AltName: Full=ICE and Ced-3 homolog 2; Short=ICH-2; AltName: Full=ICE(rel)-II; AltName: Full=Mih1; AltName: Full=Protease TX; Contains: RecName: Full=Caspase-4 subunit 1; Contains: RecName: Full=Caspase-4 subunit 2; Flags: Precursor	-
ENSG00000279443	207.978	226.816	223.875	31.9499	33.4498	35.6297	219.557	33.6765	2.70372	2.9379e-17	3.04905e-15	-	1	28544460	28546542	+	2083	TEC	TEC && Q6H3X3.1 RecName: Full=Retinoic acid early transcript 1G protein; AltName: Full=UL-16 binding protein 5; Short=ULBP5; Flags: Precursor	-
ENSG00000137494	892.616	832.354	765.706	228.383	178.12	188.328	830.225	198.277	2.06818	3.34914e-17	3.45991e-15	ANKRD42	11	83193712	83260694	+	6751	protein_coding	ankyrin repeat domain 42 [Source:HGNC Symbol;Acc:HGNC:26752] && Q3V096.1 RecName: Full=Ankyrin repeat domain-containing protein 42	-
ENSG00000164904	209.969	259.07	314.471	1040.15	1148.16	1181.89	261.17	1123.4	-2.10394	3.56556e-17	3.66667e-15	ALDH7A1	5	126531200	126595362	-	17914	protein_coding	aldehyde dehydrogenase 7 family member A1 [Source:HGNC Symbol;Acc:HGNC:877] && P49419.5 RecName: Full=Alpha-aminoadipic semialdehyde dehydrogenase; Short=Alpha-AASA dehydrogenase; AltName: Full=Aldehyde dehydrogenase family 7 member A1; AltName: Full=Antiquitin-1; AltName: Full=Betaine aldehyde dehydrogenase; AltName: Full=Delta1-piperideine-6-carboxylate dehydrogenase; Short=P6c dehydrogenase; F…	-
ENSG00000117394	3414.23	3576	4660.44	978.615	821.192	1080.09	3883.56	959.965	2.01677	3.94097e-17	4.0343e-15	SLC2A1	1	42925353	42958893	-	6614	protein_coding	solute carrier family 2 member 1 [Source:HGNC Symbol;Acc:HGNC:11005] && P11166.2 RecName: Full=Solute carrier family 2, facilitated glucose transporter member 1; AltName: Full=Glucose transporter type 1, erythrocyte/brain; Short=GLUT-1; AltName: Full=HepG2 glucose transporter	-
ENSG00000261578	326.397	303.809	240.427	52.0666	41.8122	51.9175	290.211	48.5988	2.58234	4.45931e-17	4.54426e-15	-	11	76800364	76804555	+	4192	lncRNA	novel transcript, overlapping to TSKU && -	-
ENSG00000171867	2953.49	2736.36	2651.66	594.032	844.606	712.593	2780.51	717.077	1.9541	5.21244e-17	5.28781e-15	PRNP	20	4686350	4701590	+	2737	protein_coding	prion protein [Source:HGNC Symbol;Acc:HGNC:9449] && P04156.1 RecName: Full=Major prion protein; Short=PrP; AltName: Full=ASCR; AltName: Full=PrP27-30; AltName: Full=PrP33-35C; AltName: CD_antigen=CD230; Flags: Precursor	-
ENSG00000125741	1320.51	1395.23	1653.37	405.883	380.491	349.171	1456.37	378.515	1.94447	5.58166e-17	5.63698e-15	OPA3	19	45527767	45602212	-	9619	protein_coding	outer mitochondrial membrane lipid metabolism regulator OPA3 [Source:HGNC Symbol;Acc:HGNC:8142] && Q9H6K4.1 RecName: Full=Optic atrophy 3 protein	-
ENSG00000233030	148.272	131.096	82.7555	7.09999	0.836244	4.07196	120.708	4.00273	5.00604	5.6467e-17	5.6772e-15	-	1	149785659	149793020	-	3543	lncRNA	novel transcript, antisense to FCGR1A && -	-
ENSG00000115295	4188.43	4199.23	2881.63	943.115	979.242	880.562	3756.43	934.306	2.0072	6.096e-17	6.10169e-15	CLIP4	2	29097705	29199777	+	23405	protein_coding	CAP-Gly domain containing linker protein family member 4 [Source:HGNC Symbol;Acc:HGNC:26108] && Q8N3C7.1 RecName: Full=CAP-Gly domain-containing linker protein 4; AltName: Full=Restin-like protein 2	-
ENSG00000231738	134.34	142.541	81.0133	1.18333	6.68995	2.03598	119.298	3.30309	5.07509	6.1803e-17	6.14656e-15	TSPAN19	12	85014311	85036277	-	4085	protein_coding	tetraspanin 19 [Source:HGNC Symbol;Acc:HGNC:31886] && P0C672.1 PUTATIVE PSEUDOGENE: RecName: Full=Putative tetraspanin-19; Short=Tspan-19	-
ENSG00000196296	274.651	274.677	413.778	1539.51	1328.79	1376.32	321.035	1414.88	-2.13837	6.19541e-17	6.14656e-15	ATP2A1	16	28878405	28904466	+	4544	protein_coding	ATPase sarcoplasmic/endoplasmic reticulum Ca2+ transporting 1 [Source:HGNC Symbol;Acc:HGNC:811] && O14983.1 RecName: Full=Sarcoplasmic/endoplasmic reticulum calcium ATPase 1; Short=SERCA1; Short=SR Ca(2+)-ATPase 1; AltName: Full=Calcium pump 1; AltName: Full=Calcium-transporting ATPase sarcoplasmic reticulum type, fast twitch skeletal muscle isoform; AltName: Full=Endoplasmic reticulum class 1/2 …	-
ENSG00000197429	109.462	131.096	129.796	558.532	520.98	526.301	123.451	535.271	-2.11579	6.54602e-17	6.46592e-15	IPP	1	45694324	45750653	-	3708	protein_coding	intracisternal A particle-promoted polypeptide [Source:HGNC Symbol;Acc:HGNC:6108] && Q9Y573.1 RecName: Full=Actin-binding protein IPP; AltName: Full=Intracisternal A particle-promoted polypeptide; Short=IPP; AltName: Full=Kelch-like protein 27	-
ENSG00000196453	88.565	114.449	94.08	462.682	445.718	459.114	99.0312	455.838	-2.20361	6.94236e-17	6.82746e-15	ZNF777	7	149431363	149461062	-	3172	protein_coding	zinc finger protein 777 [Source:HGNC Symbol;Acc:HGNC:22213] && Q9ULD5.2 RecName: Full=Zinc finger protein 777	zf-C2H2
ENSG00000100036	397.05	474.442	828.426	89.9331	82.7882	93.6551	566.639	88.7921	2.67572	7.31923e-17	7.1668e-15	SLC35E4	22	30635781	30669016	+	5402	protein_coding	solute carrier family 35 member E4 [Source:HGNC Symbol;Acc:HGNC:17058] && Q6ICL7.1 RecName: Full=Solute carrier family 35 member E4	-
ENSG00000120696	27.8631	18.728	13.9378	189.333	162.231	178.148	20.1763	176.571	-3.13568	8.31914e-17	8.11063e-15	KBTBD7	13	41189834	41194569	-	4736	protein_coding	kelch repeat and BTB domain containing 7 [Source:HGNC Symbol;Acc:HGNC:25266] && Q8WVZ9.1 RecName: Full=Kelch repeat and BTB domain-containing protein 7	-
ENSG00000196811	314.456	256.989	411.164	1997.46	1261.89	1545.31	327.536	1601.55	-2.2882	8.56943e-17	8.31862e-15	CHRNG	2	232539692	232548115	+	4362	protein_coding	cholinergic receptor nicotinic gamma subunit [Source:HGNC Symbol;Acc:HGNC:1967] && P07510.2 RecName: Full=Acetylcholine receptor subunit gamma; Flags: Precursor	-
ENSG00000057019	9016.71	8959.25	6474.1	2378.5	1861.48	1922.98	8150.02	2054.32	1.98834	9.97829e-17	9.64468e-15	DCBLD2	3	98795941	98901695	-	11280	protein_coding	discoidin, CUB and LCCL domain containing 2 [Source:HGNC Symbol;Acc:HGNC:24627] && Q96PD2.1 RecName: Full=Discoidin, CUB and LCCL domain-containing protein 2; AltName: Full=CUB, LCCL and coagulation factor V/VIII-homology domains protein 1; AltName: Full=Endothelial and smooth muscle cell-derived neuropilin-like protein; Flags: Precursor	-
ENSG00000171246	389.089	349.589	564.48	91.1165	47.6659	61.0794	434.386	66.6206	2.7154	1.16481e-16	1.12105e-14	NPTX1	17	80466834	80477843	-	7020	protein_coding	neuronal pentraxin 1 [Source:HGNC Symbol;Acc:HGNC:7952] && Q15818.2 RecName: Full=Neuronal pentraxin-1; Short=NP1; AltName: Full=Neuronal pentraxin I; Short=NP-I; Flags: Precursor	-
ENSG00000163545	86.5748	96.7611	82.7555	433.099	409.76	383.782	88.6971	408.88	-2.20571	1.21108e-16	1.16063e-14	NUAK2	1	205302063	205321745	-	3391	protein_coding	NUAK family kinase 2 [Source:HGNC Symbol;Acc:HGNC:29558] && Q9H093.1 RecName: Full=NUAK family SNF1-like kinase 2; AltName: Full=Omphalocele kinase 2; AltName: Full=SNF1/AMP kinase-related kinase; Short=SNARK	-
ENSG00000157119	75.6285	66.5883	82.7555	442.566	337.006	361.387	74.9908	380.32	-2.33944	1.24586e-16	1.1889e-14	KLHL40	3	42685537	42692544	+	2499	protein_coding	kelch like family member 40 [Source:HGNC Symbol;Acc:HGNC:30372] && Q2TBA0.2 RecName: Full=Kelch-like protein 40; AltName: Full=Kelch repeat and BTB domain-containing protein 5; AltName: Full=Sarcosynapsin	-
ENSG00000204291	8482.34	8315.22	10219	2785.56	1853.12	2134.73	9005.52	2257.8	1.99628	1.26503e-16	1.2021e-14	COL15A1	9	98943179	99070792	+	6653	protein_coding	collagen type XV alpha 1 chain [Source:HGNC Symbol;Acc:HGNC:2192] && P39059.2 RecName: Full=Collagen alpha-1(XV) chain; Contains: RecName: Full=Restin; AltName: Full=Endostatin-XV; AltName: Full=Related to endostatin; AltName: Full=Restin-I; Contains: RecName: Full=Restin-2; AltName: Full=Restin-II; Contains: RecName: Full=Restin-3; AltName: Full=Restin-III; Contains: RecName: Full=Restin-4; AltN…	-
ENSG00000178966	193.052	256.989	137.636	873.298	1036.11	979.307	195.892	962.904	-2.29979	1.29005e-16	1.22072e-14	RMI1	9	83980798	84004074	+	3420	protein_coding	RecQ mediated genome instability 1 [Source:HGNC Symbol;Acc:HGNC:25764] && Q9H9A7.3 RecName: Full=RecQ-mediated genome instability protein 1; AltName: Full=BLM-associated protein of 75 kDa; Short=BLAP75; AltName: Full=FAAP75	-
ENSG00000134245	897.591	975.935	655.075	211.816	130.454	160.843	842.867	167.704	2.33305	1.37874e-16	1.29919e-14	WNT2B	1	112466541	112530165	+	12374	protein_coding	Wnt family member 2B [Source:HGNC Symbol;Acc:HGNC:12781] && Q93097.2 RecName: Full=Protein Wnt-2b; AltName: Full=Protein Wnt-13; Flags: Precursor	-
ENSG00000160712	432.874	440.107	464.302	106.5	51.8471	74.3133	445.761	77.5534	2.53354	1.38507e-16	1.29972e-14	IL6R	1	154405193	154469450	+	6453	protein_coding	interleukin 6 receptor [Source:HGNC Symbol;Acc:HGNC:6019] && P08887.1 RecName: Full=Interleukin-6 receptor subunit alpha; Short=IL-6 receptor subunit alpha; Short=IL-6R subunit alpha; Short=IL-6R-alpha; Short=IL-6RA; AltName: Full=IL-6R 1; AltName: Full=Membrane glycoprotein 80; Short=gp80; AltName: CD_antigen=CD126; Flags: Precursor	-
ENSG00000106105	18465.3	18768.5	13599.8	4070.66	4715.58	4782.52	16944.5	4522.92	1.90541	1.47981e-16	1.38286e-14	GARS1	7	30580533	30634033	+	17366	protein_coding	glycyl-tRNA synthetase 1 [Source:HGNC Symbol;Acc:HGNC:4162] && P41250.3 RecName: Full=Glycine--tRNA ligase; AltName: Full=Diadenosine tetraphosphate synthetase; Short=AP-4-A synthetase; AltName: Full=Glycyl-tRNA synthetase; Short=GlyRS	-
ENSG00000263528	18.9071	11.4449	19.1644	195.25	136.308	146.591	16.5055	159.383	-3.2622	1.62522e-16	1.51246e-14	IKBKE	1	206470476	206496889	+	3791	protein_coding	inhibitor of nuclear factor kappa B kinase subunit epsilon [Source:HGNC Symbol;Acc:HGNC:14552] && Q14164.1 RecName: Full=Inhibitor of nuclear factor kappa-B kinase subunit epsilon; Short=I-kappa-B kinase epsilon; Short=IKK-E; Short=IKK-epsilon; Short=IkBKE; AltName: Full=Inducible I kappa-B kinase; Short=IKK-i	-
ENSG00000154803	2006.15	2070.48	2545.39	655.565	480.004	550.733	2207.34	562.101	1.97462	1.77044e-16	1.63835e-14	FLCN	17	17212212	17237188	-	9786	protein_coding	folliculin [Source:HGNC Symbol;Acc:HGNC:27310] && Q8NFG4.1 RecName: Full=Folliculin; AltName: Full=BHD skin lesion fibrofolliculoma protein; AltName: Full=Birt-Hogg-Dube syndrome protein	-
ENSG00000188848	150.262	145.662	92.3378	10.65	8.36244	10.1799	129.421	9.73077	3.74247	1.77504e-16	1.63835e-14	BEND4	4	42110853	42152878	-	8850	protein_coding	BEN domain containing 4 [Source:HGNC Symbol;Acc:HGNC:23815] && Q6ZU67.3 RecName: Full=BEN domain-containing protein 4; AltName: Full=Coiled-coil domain-containing protein 4	-
ENSG00000108984	3.98045	4.16177	4.35555	136.083	92.8231	83.4752	4.16592	104.127	-4.6388	1.85611e-16	1.70618e-14	MAP2K6	17	69414697	69553865	+	16660	protein_coding	mitogen-activated protein kinase kinase 6 [Source:HGNC Symbol;Acc:HGNC:6846] && P52564.1 RecName: Full=Dual specificity mitogen-activated protein kinase kinase 6; Short=MAP kinase kinase 6; Short=MAPKK 6; AltName: Full=MAPK/ERK kinase 6; Short=MEK 6; AltName: Full=Stress-activated protein kinase kinase 3; Short=SAPK kinase 3; Short=SAPKK-3; Short=SAPKK3	-
ENSG00000189060	15450.1	14629.7	21351.8	4149.94	4727.29	4558.56	17143.9	4478.6	1.93654	1.92603e-16	1.76326e-14	H1-0	22	37805229	37807432	+	2204	protein_coding	H1.0 linker histone [Source:HGNC Symbol;Acc:HGNC:4714] && P07305.3 RecName: Full=Histone H1.0; AltName: Full=Histone H1'; AltName: Full=Histone H1(0); Contains: RecName: Full=Histone H1.0, N-terminally processed	-
ENSG00000148680	135.335	104.044	149.831	11.8333	1.67249	8.14393	129.737	7.21657	4.23701	1.9412e-16	1.76995e-14	HTR7	10	90740823	90858039	-	3472	protein_coding	5-hydroxytryptamine receptor 7 [Source:HGNC Symbol;Acc:HGNC:5302] && P34969.2 RecName: Full=5-hydroxytryptamine receptor 7; Short=5-HT-7; Short=5-HT7; AltName: Full=5-HT-X; AltName: Full=Serotonin receptor 7	-
ENSG00000175602	1495.65	1634.53	2128.99	186.966	393.871	367.495	1753.06	316.111	2.46895	2.21813e-16	2.0143e-14	CCDC85B	11	65890673	65891635	+	963	protein_coding	coiled-coil domain containing 85B [Source:HGNC Symbol;Acc:HGNC:24926] && Q15834.2 RecName: Full=Coiled-coil domain-containing protein 85B; AltName: Full=Hepatitis delta antigen-interacting protein A; Short=Delta-interacting protein A	-
ENSG00000049130	1126.47	1152.81	697.76	188.15	226.622	211.742	992.346	208.838	2.24674	2.3171e-16	2.09572e-14	KITLG	12	88492793	88580851	-	6205	protein_coding	KIT ligand [Source:HGNC Symbol;Acc:HGNC:6343] && P21583.1 RecName: Full=Kit ligand; AltName: Full=Mast cell growth factor; Short=MGF; AltName: Full=Stem cell factor; Short=SCF; AltName: Full=c-Kit ligand; Contains: RecName: Full=Soluble KIT ligand; Short=sKITLG; Flags: Precursor	-
ENSG00000154059	160.213	106.125	86.24	534.866	657.288	668.82	117.526	620.324	-2.40231	2.4385e-16	2.1967e-14	IMPACT	18	24426634	24453531	+	4896	protein_coding	impact RWD domain protein [Source:HGNC Symbol;Acc:HGNC:20387] && Q9P2X3.2 RecName: Full=Protein IMPACT; AltName: Full=Imprinted and ancient gene protein homolog	-
ENSG00000116132	647.818	638.832	466.044	136.083	130.454	121.141	584.231	129.226	2.1766	2.51622e-16	2.25768e-14	PRRX1	1	170662728	170739421	+	8248	protein_coding	paired related homeobox 1 [Source:HGNC Symbol;Acc:HGNC:9142] && P54821.2 RecName: Full=Paired mesoderm homeobox protein 1; AltName: Full=Homeobox protein PHOX1; AltName: Full=Paired-related homeobox protein 1; Short=PRX-1	Homeobox
ENSG00000163739	415.957	331.901	299.662	22.4833	59.3733	57.0075	349.173	46.288	2.90112	2.64776e-16	2.36627e-14	CXCL1	4	73869393	73871308	+	1362	protein_coding	C-X-C motif chemokine ligand 1 [Source:HGNC Symbol;Acc:HGNC:4602] && P09341.1 RecName: Full=Growth-regulated alpha protein; AltName: Full=C-X-C motif chemokine 1; AltName: Full=GRO-alpha(1-73); AltName: Full=Melanoma growth stimulatory activity; Short=MGSA; AltName: Full=Neutrophil-activating protein 3; Short=NAP-3; Contains: RecName: Full=GRO-alpha(4-73); Contains: RecName: Full=GRO-alpha(5-73);…	-
ENSG00000100504	479.644	523.343	493.049	1588.03	1802.11	1933.16	498.678	1774.43	-1.83143	2.86848e-16	2.5534e-14	PYGL	14	50857891	50944483	-	4546	protein_coding	glycogen phosphorylase L [Source:HGNC Symbol;Acc:HGNC:9725] && P06737.4 RecName: Full=Glycogen phosphorylase, liver form	-
ENSG00000235173	131.355	113.408	189.902	694.615	623.002	779.781	144.888	699.133	-2.26762	3.38818e-16	3.00327e-14	HGH1	8	144137774	144140851	+	2817	protein_coding	HGH1 homolog [Source:HGNC Symbol;Acc:HGNC:24161] && Q9BTY7.1 RecName: Full=Protein HGH1 homolog	-
ENSG00000111371	34395.1	36162.7	23779.6	9063.13	6357.96	7114.74	31445.8	7511.94	2.06568	3.40053e-16	3.00327e-14	SLC38A1	12	46183063	46270017	-	10015	protein_coding	solute carrier family 38 member 1 [Source:HGNC Symbol;Acc:HGNC:13447] && Q9H2H9.1 RecName: Full=Sodium-coupled neutral amino acid transporter 1; AltName: Full=Amino acid transporter A1; AltName: Full=N-system amino acid transporter 2; AltName: Full=Solute carrier family 38 member 1; AltName: Full=System A amino acid transporter 1; AltName: Full=System N amino acid transporter 1	-
ENSG00000162783	5577.6	5401.98	9837.46	1128.9	1583.85	1484.23	6939.01	1398.99	2.31009	3.53516e-16	3.10997e-14	IER5	1	181088700	181092900	+	4201	protein_coding	immediate early response 5 [Source:HGNC Symbol;Acc:HGNC:5393] && Q5VY09.3 RecName: Full=Immediate early response gene 5 protein	-
ENSG00000140511	203.998	208.088	263.947	33.1333	40.976	29.5217	225.344	34.5436	2.70008	3.69913e-16	3.24156e-14	HAPLN3	15	88877294	88895597	-	3489	protein_coding	hyaluronan and proteoglycan link protein 3 [Source:HGNC Symbol;Acc:HGNC:21446] && Q96S86.1 RecName: Full=Hyaluronan and proteoglycan link protein 3; Flags: Precursor	-
ENSG00000197461	7805.66	7700.31	7949.76	2559.54	1653.25	1911.79	7818.58	2041.53	1.9377	4.07206e-16	3.55453e-14	PDGFA	7	497258	520296	-	4151	protein_coding	platelet derived growth factor subunit A [Source:HGNC Symbol;Acc:HGNC:8799] && P04085.1 RecName: Full=Platelet-derived growth factor subunit A; Short=PDGF subunit A; AltName: Full=PDGF-1; AltName: Full=Platelet-derived growth factor A chain; AltName: Full=Platelet-derived growth factor alpha polypeptide; Flags: Precursor	-
ENSG00000265972	4402.38	3895.42	3037.56	12183.6	18159	15957	3778.45	15433.2	-2.03029	4.53803e-16	3.94599e-14	TXNIP	1	145992435	145996579	-	3604	protein_coding	thioredoxin interacting protein [Source:HGNC Symbol;Acc:HGNC:16952] && Q9H3M7.1 RecName: Full=Thioredoxin-interacting protein; AltName: Full=Thioredoxin-binding protein 2; AltName: Full=Vitamin D3 up-regulated protein 1	-
ENSG00000055118	46.7703	38.4964	69.6889	378.666	272.616	309.469	51.6518	320.25	-2.62487	4.60128e-16	3.9778e-14	KCNH2	7	150944961	150978321	-	7207	protein_coding	potassium voltage-gated channel subfamily H member 2 [Source:HGNC Symbol;Acc:HGNC:6251] && Q12809.1 RecName: Full=Potassium voltage-gated channel subfamily H member 2; AltName: Full=Eag homolog; AltName: Full=Ether-a-go-go-related gene potassium channel 1; Short=ERG-1; Short=Eag-related protein 1; Short=Ether-a-go-go-related protein 1; Short=H-ERG; Short=hERG-1; Short=hERG1; AltName: Full=Voltage…	-
ENSG00000235448	196.037	184.158	101.92	16.5666	11.7074	16.2879	160.705	14.854	3.4459	4.60994e-16	3.9778e-14	LURAP1L-AS1	9	12698554	12814377	-	3063	lncRNA	LURAP1L antisense RNA 1 [Source:HGNC Symbol;Acc:HGNC:49761] && -	-
ENSG00000133055	520.444	479.644	642.009	1846	2133.26	2130.65	547.365	2036.64	-1.89516	4.66004e-16	4.00568e-14	MYBPH	1	203167811	203175826	-	1818	protein_coding	myosin binding protein H [Source:HGNC Symbol;Acc:HGNC:7552] && Q13203.4 RecName: Full=Myosin-binding protein H; Short=MyBP-H; AltName: Full=H-protein	-
ENSG00000125398	1495.65	1489.91	1565.39	444.932	434.847	450.97	1516.98	443.583	1.7741	4.67804e-16	4.00586e-14	SOX9	17	72121020	72126416	+	3931	protein_coding	SRY-box transcription factor 9 [Source:HGNC Symbol;Acc:HGNC:11204] && P48436.1 RecName: Full=Transcription factor SOX-9 >P61753.1 RecName: Full=Transcription factor SOX-9 >P61754.1 RecName: Full=Transcription factor SOX-9	HMG
ENSG00000139514	2738.55	2922.6	3004.46	883.948	482.513	562.949	2888.54	643.137	2.1687	4.8383e-16	4.1274e-14	SLC7A1	13	29509414	29595688	-	7688	protein_coding	solute carrier family 7 member 1 [Source:HGNC Symbol;Acc:HGNC:11057] && P30825.1 RecName: Full=High affinity cationic amino acid transporter 1; Short=CAT-1; Short=CAT1; AltName: Full=Ecotropic retroviral leukemia receptor homolog; AltName: Full=Ecotropic retrovirus receptor homolog; Short=ERR; AltName: Full=Solute carrier family 7 member 1; AltName: Full=System Y+ basic amino acid transporter	-
ENSG00000059588	97.521	80.1141	49.6533	441.382	442.373	381.746	75.7628	421.834	-2.48115	5.25189e-16	4.46331e-14	TARBP1	1	234391313	234479179	-	7819	protein_coding	TAR (HIV-1) RNA binding protein 1 [Source:HGNC Symbol;Acc:HGNC:11568] && Q13395.1 RecName: Full=Probable methyltransferase TARBP1; AltName: Full=TAR RNA-binding protein 1; AltName: Full=TAR RNA-binding protein of 185 kDa; Short=TRP-185	-
ENSG00000110002	89.5601	84.2758	101.049	376.299	462.443	412.286	91.6283	417.009	-2.18554	5.32999e-16	4.51266e-14	VWA5A	11	124115404	124147721	+	6361	protein_coding	von Willebrand factor A domain containing 5A [Source:HGNC Symbol;Acc:HGNC:6658] && O00534.2 RecName: Full=von Willebrand factor A domain-containing protein 5A; AltName: Full=Breast cancer suppressor candidate 1; Short=BCSC-1; AltName: Full=Loss of heterozygosity 11 chromosomal region 2 gene A protein	-
ENSG00000148841	1619.05	1613.73	1857.21	511.199	294.358	353.243	1696.66	386.267	2.13747	5.41905e-16	4.57088e-14	ITPRIP	10	104309698	104338465	-	7296	protein_coding	inositol 1,4,5-trisphosphate receptor interacting protein [Source:HGNC Symbol;Acc:HGNC:29370] && Q8IWB1.1 RecName: Full=Inositol 1,4,5-trisphosphate receptor-interacting protein; AltName: Full=Protein DANGER; Flags: Precursor	-
ENSG00000166340	4340.68	4058.77	3008.82	811.765	1060.36	1023.08	3802.75	965.068	1.97775	6.11788e-16	5.14107e-14	TPP1	11	6612768	6619448	-	6502	protein_coding	tripeptidyl peptidase 1 [Source:HGNC Symbol;Acc:HGNC:2073] && O14773.2 RecName: Full=Tripeptidyl-peptidase 1; Short=TPP-1; AltName: Full=Cell growth-inhibiting gene 1 protein; AltName: Full=Lysosomal pepstatin-insensitive protease; Short=LPIC; AltName: Full=Tripeptidyl aminopeptidase; AltName: Full=Tripeptidyl-peptidase I; Short=TPP-I; Flags: Precursor	-
ENSG00000118515	2523.6	2411.75	1999.2	564.449	680.703	667.802	2311.52	637.651	1.85729	6.32204e-16	5.29289e-14	SGK1	6	134169248	134318112	-	9990	protein_coding	serum/glucocorticoid regulated kinase 1 [Source:HGNC Symbol;Acc:HGNC:10810] && O00141.2 RecName: Full=Serine/threonine-protein kinase Sgk1; AltName: Full=Serum/glucocorticoid-regulated kinase 1	-
novel.259	310.475	375.6	229.102	41.4166	5.85371	26.4678	305.059	24.5793	3.66349	6.58033e-16	5.48872e-14	-	7	44544410	44558205	+	13796	-	- && O00370.1 RecName: Full=LINE-1 retrotransposable element ORF2 protein; Short=ORF2p; Includes: RecName: Full=Reverse transcriptase; Includes: RecName: Full=Endonuclease && -	-
ENSG00000182492	1389.18	1478.47	1678.63	5269.37	4757.39	5196.84	1515.43	5074.54	-1.74337	6.6262e-16	5.50659e-14	BGN	X	153494980	153509546	+	2404	protein_coding	biglycan [Source:HGNC Symbol;Acc:HGNC:1044] && P21810.2 RecName: Full=Biglycan; AltName: Full=Bone/cartilage proteoglycan I; AltName: Full=PG-S1; Flags: Precursor	-
ENSG00000089127	40.7996	24.9706	34.8444	196.433	245.856	215.814	33.5382	219.368	-2.70824	6.74101e-16	5.58141e-14	OAS1	12	112905856	112933219	+	13021	protein_coding	2'-5'-oligoadenylate synthetase 1 [Source:HGNC Symbol;Acc:HGNC:8086] && P00973.4 RecName: Full=2'-5'-oligoadenylate synthase 1; Short=(2-5')oligo(A) synthase 1; Short=2-5A synthase 1; AltName: Full=E18/E16; AltName: Full=p46/p42 OAS	-
ENSG00000177409	203.998	199.765	106.276	912.348	758.473	948.767	170.013	873.196	-2.36279	7.24752e-16	5.9788e-14	SAMD9L	7	93130056	93148385	-	7150	protein_coding	sterile alpha motif domain containing 9 like [Source:HGNC Symbol;Acc:HGNC:1349] && Q8IVG5.2 RecName: Full=Sterile alpha motif domain-containing protein 9-like; Short=SAM domain-containing protein 9-like	-
ENSG00000258390	109.462	113.408	82.7555	5.91665	5.85371	5.08995	101.875	5.62011	4.17865	8.37391e-16	6.8828e-14	LINC02318	14	95573520	95582305	+	2913	lncRNA	long intergenic non-protein coding RNA 2318 [Source:HGNC Symbol;Acc:HGNC:53237] && -	-
ENSG00000189319	200.018	168.552	261.333	1440.11	847.115	914.156	209.968	1067.13	-2.34335	9.06443e-16	7.42327e-14	FAM53B	10	124619292	124744378	-	6533	protein_coding	family with sequence similarity 53 member B [Source:HGNC Symbol;Acc:HGNC:28968] && Q14153.2 RecName: Full=Protein FAM53B	-
ENSG00000131480	296.543	239.302	250.88	36.6833	35.9585	57.0075	262.242	43.2164	2.60227	9.33524e-16	7.61736e-14	AOC2	17	42844580	42850707	+	2677	protein_coding	amine oxidase copper containing 2 [Source:HGNC Symbol;Acc:HGNC:549] && O75106.2 RecName: Full=Retina-specific copper amine oxidase; Short=RAO; AltName: Full=Amine oxidase [copper-containing]; AltName: Full=Semicarbazide-sensitive amine oxidase; Short=SSAO; Flags: Precursor	-
ENSG00000131089	238.827	237.221	196	860.282	795.268	891.76	224.016	849.103	-1.92306	9.65268e-16	7.84794e-14	ARHGEF9	X	63634967	63809274	-	14543	protein_coding	Cdc42 guanine nucleotide exchange factor 9 [Source:HGNC Symbol;Acc:HGNC:14561] && Q9QX73.1 RecName: Full=Rho guanine nucleotide exchange factor 9; AltName: Full=Collybistin; AltName: Full=Rac/Cdc42 guanine nucleotide exchange factor 9	-
ENSG00000079931	613.984	577.446	495.662	1735.95	2529.64	2300.66	562.364	2188.75	-1.96117	9.76015e-16	7.90677e-14	MOXD1	6	132296055	132401475	-	5223	protein_coding	monooxygenase DBH like 1 [Source:HGNC Symbol;Acc:HGNC:21063] && Q6UVY6.1 RecName: Full=DBH-like monooxygenase protein 1; AltName: Full=Monooxygenase X; Flags: Precursor	-
ENSG00000197444	11.9413	16.6471	23.52	153.833	148.851	154.735	17.3695	152.473	-3.12405	9.86866e-16	7.96603e-14	OGDHL	10	49734641	49762379	-	5726	protein_coding	oxoglutarate dehydrogenase L [Source:HGNC Symbol;Acc:HGNC:25590] && Q9ULD0.3 RecName: Full=2-oxoglutarate dehydrogenase-like, mitochondrial; AltName: Full=2-oxoglutarate dehydrogenase complex component E1-like; Short=OGDC-E1-like; AltName: Full=Alpha-ketoglutarate dehydrogenase-like; Flags: Precursor	-
ENSG00000109861	2986.33	2835.21	2696.09	605.865	909.833	747.205	2839.21	754.301	1.91117	1.07753e-15	8.66684e-14	CTSC	11	88265069	88359684	-	24849	protein_coding	cathepsin C [Source:HGNC Symbol;Acc:HGNC:2528] && P53634.2 RecName: Full=Dipeptidyl peptidase 1; AltName: Full=Cathepsin C; AltName: Full=Cathepsin J; AltName: Full=Dipeptidyl peptidase I; Short=DPP-I; Short=DPPI; AltName: Full=Dipeptidyl transferase; Contains: RecName: Full=Dipeptidyl peptidase 1 exclusion domain chain; AltName: Full=Dipeptidyl peptidase I exclusion domain chain; Contains: RecNa…	-
ENSG00000126561	6.96579	10.4044	14.8089	121.883	111.22	139.465	10.7264	124.189	-3.52033	1.18201e-15	9.47332e-14	STAT5A	17	42287547	42311943	+	6385	protein_coding	signal transducer and activator of transcription 5A [Source:HGNC Symbol;Acc:HGNC:11366] && P42229.1 RecName: Full=Signal transducer and activator of transcription 5A	STAT
ENSG00000235636	273.656	279.879	294.435	65.0832	51.0109	44.7916	282.657	53.6286	2.40347	1.18858e-15	9.49218e-14	NUS1P1	X	47512602	47513483	-	882	processed_pseudogene	NUS1 pseudogene 1 [Source:HGNC Symbol;Acc:HGNC:38472] && Q96E22.1 RecName: Full=Dehydrodolichyl diphosphate synthase complex subunit NUS1; AltName: Full=Di-trans,poly-cis-decaprenylcistransferase; AltName: Full=Nogo-B receptor; Short=NgBR; AltName: Full=Nuclear undecaprenyl pyrophosphate synthase 1 homolog	-
ENSG00000169515	35.824	30.1728	76.6578	505.282	288.504	350.189	47.5515	381.325	-2.9936	1.24042e-15	9.87117e-14	CCDC8	19	46410329	46413564	-	3236	protein_coding	coiled-coil domain containing 8 [Source:HGNC Symbol;Acc:HGNC:25367] && Q9H0W5.2 RecName: Full=Coiled-coil domain-containing protein 8	-
ENSG00000056998	26.868	35.375	25.2622	210.633	178.12	186.292	29.1684	191.682	-2.71965	1.40724e-15	1.11259e-13	GYG2	X	2828822	2882820	+	3621	protein_coding	glycogenin 2 [Source:HGNC Symbol;Acc:HGNC:4700] && O15488.2 RecName: Full=Glycogenin-2; Short=GN-2; Short=GN2	-
ENSG00000224982	2085.76	2132.91	1696.92	541.966	603.768	513.067	1971.86	552.934	1.83379	1.40797e-15	1.11259e-13	TMEM233	12	119593774	119643075	+	2840	protein_coding	transmembrane protein 233 [Source:HGNC Symbol;Acc:HGNC:37219] && B4DJY2.1 RecName: Full=Transmembrane protein 233; AltName: Full=Dispanin subfamily B member 2; Short=DSPB2; AltName: Full=Interferon-induced transmembrane domain-containing protein D2	-
ENSG00000070404	425.908	351.67	835.395	85.1998	84.4606	70.2414	537.658	79.9673	2.75015	1.46544e-15	1.15396e-13	FSTL3	19	676392	683392	+	3033	protein_coding	follistatin like 3 [Source:HGNC Symbol;Acc:HGNC:3973] && O95633.1 RecName: Full=Follistatin-related protein 3; AltName: Full=Follistatin-like protein 3; AltName: Full=Follistatin-related gene protein; Flags: Precursor	-
ENSG00000184619	64.6823	52.0221	36.5867	410.616	250.873	301.325	51.097	320.938	-2.65313	1.55758e-15	1.22224e-13	KRBA2	17	8356902	8376704	-	13509	protein_coding	KRAB-A domain containing 2 [Source:HGNC Symbol;Acc:HGNC:26989] && Q6ZNG9.1 RecName: Full=KRAB-A domain-containing protein 2	-
ENSG00000119537	1821.06	1829.1	1471.31	474.516	505.928	475.402	1707.15	485.282	1.81424	1.59218e-15	1.24505e-13	KDSR	18	63327726	63367228	-	9031	protein_coding	3-ketodihydrosphingosine reductase [Source:HGNC Symbol;Acc:HGNC:4021] && Q06136.1 RecName: Full=3-ketodihydrosphingosine reductase; Short=KDS reductase; AltName: Full=3-dehydrosphinganine reductase; AltName: Full=Follicular variant translocation protein 1; Short=FVT-1; AltName: Full=Short chain dehydrogenase/reductase family 35C member 1; Flags: Precursor	-
ENSG00000275793	6.96579	15.6066	15.68	263.883	113.729	126.231	12.7508	167.948	-3.71194	1.89187e-15	1.47428e-13	RIMBP3	22	18605815	18611919	-	6105	protein_coding	RIMS binding protein 3 [Source:HGNC Symbol;Acc:HGNC:29344] && Q9UFD9.4 RecName: Full=RIMS-binding protein 3A; Short=RIM-BP3.A; AltName: Full=RIMS-binding protein 3.1; Short=RIM-BP3.1	-
ENSG00000001036	1261.8	1339.05	1398.13	312.399	407.251	384.8	1332.99	368.15	1.85493	1.97943e-15	1.5372e-13	FUCA2	6	143494812	143511720	-	2822	protein_coding	alpha-L-fucosidase 2 [Source:HGNC Symbol;Acc:HGNC:4008] && Q9BTY2.2 RecName: Full=Plasma alpha-L-fucosidase; AltName: Full=Alpha-L-fucoside fucohydrolase 2; Short=Alpha-L-fucosidase 2; Flags: Precursor	-
ENSG00000131389	3936.66	4246.05	3985.33	1266.16	652.27	828.644	4056.01	915.693	2.14826	2.08326e-15	1.61227e-13	SLC6A6	3	14402576	14489349	+	8254	protein_coding	solute carrier family 6 member 6 [Source:HGNC Symbol;Acc:HGNC:11052] && P31641.2 RecName: Full=Sodium- and chloride-dependent taurine transporter; AltName: Full=Solute carrier family 6 member 6	-
ENSG00000197747	4720.81	4453.09	4669.15	295.833	1000.98	785.889	4614.35	694.235	2.73123	2.09992e-15	1.6196e-13	S100A10	1	151982915	151993859	-	1012	protein_coding	S100 calcium binding protein A10 [Source:HGNC Symbol;Acc:HGNC:10487] && P60902.2 RecName: Full=Protein S100-A10; AltName: Full=Calpactin I light chain; AltName: Full=Calpactin-1 light chain; AltName: Full=Cellular ligand of annexin II; AltName: Full=S100 calcium-binding protein A10; AltName: Full=p10 protein; AltName: Full=p11 >P60903.2 RecName: Full=Protein S100-A10; AltName: Full=Calpactin I li…	-
ENSG00000176697	1528.49	1373.38	1277.92	354.999	423.139	402.106	1393.27	393.415	1.82332	2.22744e-15	1.71209e-13	BDNF	11	27654893	27722058	-	7740	protein_coding	brain derived neurotrophic factor [Source:HGNC Symbol;Acc:HGNC:1033] && P23560.1 RecName: Full=Brain-derived neurotrophic factor; Short=BDNF; AltName: Full=Abrineurin; Flags: Precursor >Q5IS78.1 RecName: Full=Brain-derived neurotrophic factor; Short=BDNF; Flags: Precursor	-
ENSG00000082146	371.177	388.085	366.738	1138.36	1807.12	1543.27	375.333	1496.25	-1.99579	2.2469e-15	1.72117e-13	STRADB	2	201387858	201480846	+	3177	protein_coding	STE20 related adaptor beta [Source:HGNC Symbol;Acc:HGNC:13205] && Q9C0K7.1 RecName: Full=STE20-related kinase adapter protein beta; Short=STRAD beta; AltName: Full=Amyotrophic lateral sclerosis 2 chromosomal region candidate gene 2 protein; AltName: Full=CALS-21; AltName: Full=ILP-interacting protein; AltName: Full=Pseudokinase ALS2CR2	-
ENSG00000173080	119.413	245.544	193.387	26.0333	17.5611	9.16192	186.115	17.5854	3.41639	2.46848e-15	1.8845e-13	RXFP4	1	155941638	155943087	+	1450	protein_coding	relaxin family peptide/INSL5 receptor 4 [Source:HGNC Symbol;Acc:HGNC:14666] && Q8TDU9.1 RecName: Full=Relaxin-3 receptor 2; Short=RLN3 receptor 2; AltName: Full=G-protein coupled receptor 100; AltName: Full=G-protein coupled receptor GPCR142; AltName: Full=Insulin-like peptide INSL5 receptor; AltName: Full=Relaxin family peptide receptor 4	-
ENSG00000158710	10383	10363.8	13567.6	1580.93	3070.69	2782.17	11438.1	2477.93	2.20631	2.63411e-15	2.00415e-13	TAGLN2	1	159918107	159925507	-	2262	protein_coding	transgelin 2 [Source:HGNC Symbol;Acc:HGNC:11554] && P37802.3 RecName: Full=Transgelin-2; AltName: Full=Epididymis tissue protein Li 7e; AltName: Full=SM22-alpha homolog	-
ENSG00000156398	40.7996	62.4265	47.04	274.533	280.142	252.462	50.0887	269.045	-2.42777	2.88068e-15	2.18437e-13	SFXN2	10	102714538	102743492	+	8034	protein_coding	sideroflexin 2 [Source:HGNC Symbol;Acc:HGNC:16086] && Q96NB2.2 RecName: Full=Sideroflexin-2	-
ENSG00000119514	162.203	165.43	236.071	20.1166	27.5961	29.5217	187.902	25.7448	2.86094	3.28412e-15	2.48194e-13	GALNT12	9	98807670	98850081	+	3166	protein_coding	polypeptide N-acetylgalactosaminyltransferase 12 [Source:HGNC Symbol;Acc:HGNC:19877] && Q8IXK2.3 RecName: Full=Polypeptide N-acetylgalactosaminyltransferase 12; AltName: Full=Polypeptide GalNAc transferase 12; Short=GalNAc-T12; Short=pp-GaNTase 12; AltName: Full=Protein-UDP acetylgalactosaminyltransferase 12; AltName: Full=UDP-GalNAc:polypeptide N-acetylgalactosaminyltransferase 12	-
ENSG00000031698	6640.38	6406	6779.86	1469.7	2076.39	2061.43	6608.75	1869.17	1.82162	3.47168e-15	2.61491e-13	SARS1	1	109213918	109238182	+	3849	protein_coding	seryl-tRNA synthetase 1 [Source:HGNC Symbol;Acc:HGNC:10537] && P49591.3 RecName: Full=Serine--tRNA ligase, cytoplasmic; AltName: Full=Seryl-tRNA synthetase; Short=SerRS; AltName: Full=Seryl-tRNA(Ser/Sec) synthetase	-
ENSG00000152137	2610.18	2678.1	2475.7	538.416	798.613	759.421	2587.99	698.817	1.88777	3.48383e-15	2.61531e-13	HSPB8	12	119171555	119224855	+	3581	protein_coding	heat shock protein family B (small) member 8 [Source:HGNC Symbol;Acc:HGNC:30171] && Q8MJ36.1 RecName: Full=Heat shock protein beta-8; Short=HspB8; AltName: Full=Protein kinase H11	-
ENSG00000139644	18797.7	18999.5	16782	6045.64	5913.92	5722.13	18193	5893.89	1.62609	4.40648e-15	3.29695e-13	TMBIM6	12	49707725	49764934	+	6186	protein_coding	transmembrane BAX inhibitor motif containing 6 [Source:HGNC Symbol;Acc:HGNC:11723] && P55062.2 RecName: Full=Bax inhibitor 1; Short=BI-1; AltName: Full=Testis-enhanced gene transcript protein; AltName: Full=Transmembrane BAX inhibitor motif-containing protein 6	-
ENSG00000196814	53.7361	66.5883	74.0444	443.749	275.124	328.811	64.7896	349.228	-2.42686	4.45763e-15	3.32418e-13	MVB12B	9	126326829	126507041	+	7904	protein_coding	multivesicular body subunit 12B [Source:HGNC Symbol;Acc:HGNC:23368] && Q9H7P6.2 RecName: Full=Multivesicular body subunit 12B; AltName: Full=ESCRT-I complex subunit MVB12B; AltName: Full=Protein FAM125B	-
ENSG00000174951	99.5112	131.096	154.187	11.8333	10.8712	15.2699	128.265	12.6581	3.34596	5.67094e-15	4.21502e-13	FUT1	19	48748011	48755390	-	4343	protein_coding	fucosyltransferase 1 (H blood group) [Source:HGNC Symbol;Acc:HGNC:4012] && P19526.1 RecName: Full=Galactoside 2-alpha-L-fucosyltransferase 1; AltName: Full=Alpha(1,2)FT 1; AltName: Full=Blood group H alpha 2-fucosyltransferase; AltName: Full=Fucosyltransferase 1; AltName: Full=GDP-L-fucose:beta-D-galactoside 2-alpha-L-fucosyltransferase 1	-
ENSG00000149476	34.8289	44.739	67.0755	254.416	287.668	324.739	48.8812	288.941	-2.55807	5.70855e-15	4.22902e-13	TKFC	11	61333220	61353295	+	8126	protein_coding	triokinase and FMN cyclase [Source:HGNC Symbol;Acc:HGNC:24552] && Q3LXA3.2 RecName: Full=Triokinase/FMN cyclase; AltName: Full=Bifunctional ATP-dependent dihydroxyacetone kinase/FAD-AMP lyase (cyclizing); Includes: RecName: Full=ATP-dependent dihydroxyacetone kinase; Short=DHA kinase; AltName: Full=Glycerone kinase; AltName: Full=Triokinase; AltName: Full=Triose kinase; Includes: RecName: Full=FA…	-
ENSG00000146350	341.324	390.166	245.653	1247.23	1379.8	1221.59	325.714	1282.87	-1.97908	6.3794e-15	4.71051e-13	TBC1D32	6	121079494	121334745	-	6912	protein_coding	TBC1 domain family member 32 [Source:HGNC Symbol;Acc:HGNC:21485] && Q96NH3.4 RecName: Full=Protein broad-minded; AltName: Full=TBC1 domain family member 32	-
ENSG00000120306	579.155	636.751	768.32	47.3332	151.36	97.7271	661.409	98.8068	2.73356	6.423e-15	4.7272e-13	CYSTM1	5	140175156	140282052	+	1857	protein_coding	cysteine rich transmembrane module containing 1 [Source:HGNC Symbol;Acc:HGNC:30239] && Q9H1C7.1 RecName: Full=Cysteine-rich and transmembrane domain-containing protein 1	-
ENSG00000106546	434.864	486.927	403.324	73.3665	107.875	108.925	441.705	96.7223	2.18594	6.54735e-15	4.80303e-13	AHR	7	16916359	17346152	+	8051	protein_coding	aryl hydrocarbon receptor [Source:HGNC Symbol;Acc:HGNC:348] && -	bHLH
ENSG00000124126	829.924	777.21	1048.82	4727.41	2869.99	3318.65	885.317	3638.68	-2.0386	7.42027e-15	5.42571e-13	PREX1	20	48624252	48827999	-	7509	protein_coding	phosphatidylinositol-3,4,5-trisphosphate dependent Rac exchange factor 1 [Source:HGNC Symbol;Acc:HGNC:32594] && Q8TCU6.3 RecName: Full=Phosphatidylinositol 3,4,5-trisphosphate-dependent Rac exchanger 1 protein; Short=P-Rex1; Short=PtdIns(3,4,5)-dependent Rac exchanger 1	-
ENSG00000189143	181.11	251.787	334.507	49.6999	32.6135	28.5037	255.801	36.9391	2.80226	7.53283e-15	5.49019e-13	CLDN4	7	73799542	73832690	+	4699	protein_coding	claudin 4 [Source:HGNC Symbol;Acc:HGNC:2046] && -	-
ENSG00000187479	708.52	609.699	1135.06	74.5498	175.611	139.465	817.759	129.875	2.6493	7.55901e-15	5.4915e-13	C11orf96	11	43925342	43943878	+	1913	protein_coding	chromosome 11 open reading frame 96 [Source:HGNC Symbol;Acc:HGNC:38675] && Q7Z7L8.3 RecName: Full=Uncharacterized protein C11orf96; AltName: Full=Protein Ag2 homolog	-
ENSG00000129353	1268.77	1176.74	1224.78	3520.41	3984.7	4088.25	1223.43	3864.45	-1.65939	8.19744e-15	5.92157e-13	SLC44A2	19	10602457	10644557	+	4952	protein_coding	solute carrier family 44 member 2 [Source:HGNC Symbol;Acc:HGNC:17292] && Q8IWA5.3 RecName: Full=Choline transporter-like protein 2; AltName: Full=Solute carrier family 44 member 2	-
ENSG00000103647	95.5308	125.894	102.791	5.91665	5.85371	12.2159	108.072	7.99542	3.75994	8.20359e-15	5.92157e-13	CORO2B	15	68578993	68727806	+	3975	protein_coding	coronin 2B [Source:HGNC Symbol;Acc:HGNC:2256] && Q9UQ03.4 RecName: Full=Coronin-2B; AltName: Full=Coronin-like protein C; Short=Clipin-C; AltName: Full=Protein FC96	-
ENSG00000172201	107.472	87.3972	135.022	1.18333	1.67249	1.01799	109.964	1.29127	6.38307	9.61258e-15	6.91645e-13	ID4	6	19837370	19842197	+	3873	protein_coding	inhibitor of DNA binding 4, HLH protein [Source:HGNC Symbol;Acc:HGNC:5363] && P47928.1 RecName: Full=DNA-binding protein inhibitor ID-4; AltName: Full=Class B basic helix-loop-helix protein 27; Short=bHLHb27; AltName: Full=Inhibitor of DNA binding 4; AltName: Full=Inhibitor of differentiation 4	bHLH
ENSG00000095303	103.492	112.368	88.8533	434.282	398.052	429.592	101.571	420.642	-2.05153	9.74805e-15	6.99159e-13	PTGS1	9	122370530	122395703	+	5784	protein_coding	prostaglandin-endoperoxide synthase 1 [Source:HGNC Symbol;Acc:HGNC:9604] && P23219.2 RecName: Full=Prostaglandin G/H synthase 1; AltName: Full=Cyclooxygenase-1; Short=COX-1; AltName: Full=Prostaglandin H2 synthase 1; Short=PGH synthase 1; Short=PGHS-1; Short=PHS 1; AltName: Full=Prostaglandin-endoperoxide synthase 1; Flags: Precursor	-
ENSG00000106804	28.8583	16.6471	10.4533	173.95	145.506	171.022	18.6529	163.493	-3.14024	9.94371e-15	7.10928e-13	C5	9	120932642	121075195	-	16842	protein_coding	complement C5 [Source:HGNC Symbol;Acc:HGNC:1331] && P01031.4 RecName: Full=Complement C5; AltName: Full=C3 and PZP-like alpha-2-macroglobulin domain-containing protein 4; Contains: RecName: Full=Complement C5 beta chain; Contains: RecName: Full=Complement C5 alpha chain; Contains: RecName: Full=C5a anaphylatoxin; Contains: RecName: Full=Complement C5 alpha' chain; Flags: Precursor	-
ENSG00000172765	168.174	197.684	135.893	608.232	734.222	673.91	167.25	672.121	-2.009	1.10926e-14	7.90558e-13	TMCC1	3	129647792	129893711	-	8243	protein_coding	transmembrane and coiled-coil domain family 1 [Source:HGNC Symbol;Acc:HGNC:29116] && O94876.3 RecName: Full=Transmembrane and coiled-coil domains protein 1	-
ENSG00000243701	155.238	122.772	129.796	514.749	546.067	527.319	135.935	529.378	-1.96169	1.14525e-14	8.13634e-13	DUBR	3	107220744	107348464	+	15322	lncRNA	DPPA2 upstream binding RNA [Source:HGNC Symbol;Acc:HGNC:48569] && -	-
ENSG00000186310	18.9071	11.4449	7.84	105.316	135.472	153.717	12.7307	131.502	-3.37994	1.19998e-14	8.49833e-13	NAP1L3	X	93670930	93673578	-	2649	protein_coding	nucleosome assembly protein 1 like 3 [Source:HGNC Symbol;Acc:HGNC:7639] && Q99457.2 RecName: Full=Nucleosome assembly protein 1-like 3	-
ENSG00000147883	2525.6	2292.09	2902.54	817.682	738.403	784.871	2573.41	780.319	1.72196	1.21621e-14	8.58627e-13	CDKN2B	9	22002903	22009305	-	4000	protein_coding	cyclin dependent kinase inhibitor 2B [Source:HGNC Symbol;Acc:HGNC:1788] && P42772.1 RecName: Full=Cyclin-dependent kinase 4 inhibitor B; AltName: Full=Multiple tumor suppressor 2; Short=MTS-2; AltName: Full=p14-INK4b; AltName: Full=p15-INK4b; Short=p15INK4B	-
ENSG00000198355	2044.96	1977.88	3963.55	486.349	610.458	537.499	2662.13	544.769	2.28853	1.23631e-14	8.70095e-13	PIM3	22	49960768	49964072	+	2198	protein_coding	Pim-3 proto-oncogene, serine/threonine kinase [Source:HGNC Symbol;Acc:HGNC:19310] && Q86V86.3 RecName: Full=Serine/threonine-protein kinase pim-3	-
ENSG00000162734	6154.77	6183.35	7218.9	1596.31	2140.78	2042.09	6519	1926.4	1.75846	1.26447e-14	8.87137e-13	PEA15	1	160205380	160215376	+	2763	protein_coding	proliferation and apoptosis adaptor protein 15 [Source:HGNC Symbol;Acc:HGNC:8822] && Q15121.2 RecName: Full=Astrocytic phosphoprotein PEA-15; AltName: Full=15 kDa phosphoprotein enriched in astrocytes; AltName: Full=Phosphoprotein enriched in diabetes; Short=PED >Q9Z297.1 RecName: Full=Astrocytic phosphoprotein PEA-15; AltName: Full=15 kDa phosphoprotein enriched in astrocytes >Q5R529.1 RecName: …	-
ENSG00000105855	1615.07	1719.85	1208.23	463.866	367.111	363.423	1514.38	398.133	1.92827	1.33745e-14	9.35424e-13	ITGB8	7	20330702	20415754	+	15156	protein_coding	integrin subunit beta 8 [Source:HGNC Symbol;Acc:HGNC:6163] && P26012.1 RecName: Full=Integrin beta-8; Flags: Precursor	-
ENSG00000185022	1187.17	1142.41	2091.54	302.933	346.205	322.703	1473.7	323.947	2.18539	1.42643e-14	9.94568e-13	MAFF	22	38200767	38216507	+	5611	protein_coding	MAF bZIP transcription factor F [Source:HGNC Symbol;Acc:HGNC:6780] && A7YY73.1 RecName: Full=Transcription factor MafF; AltName: Full=V-maf musculoaponeurotic fibrosarcoma oncogene homolog F	TF_bZIP
ENSG00000138449	271.666	286.122	243.04	899.331	1078.75	881.58	266.942	953.222	-1.83732	1.49074e-14	1.03495e-12	SLC40A1	2	189560590	189583758	-	4218	protein_coding	solute carrier family 40 member 1 [Source:HGNC Symbol;Acc:HGNC:10909] && Q9NP59.1 RecName: Full=Solute carrier family 40 member 1; AltName: Full=Ferroportin-1; AltName: Full=Iron-regulated transporter 1	-
ENSG00000159251	4651.16	4732.97	5182.24	13056.9	21344.3	20477.9	4855.46	18293	-1.91364	1.49353e-14	1.03495e-12	ACTC1	15	34790230	34795549	-	2290	protein_coding	actin alpha cardiac muscle 1 [Source:HGNC Symbol;Acc:HGNC:143] && P68035.1 RecName: Full=Actin, alpha cardiac muscle 1; AltName: Full=Alpha-cardiac actin; Flags: Precursor >P68032.1 RecName: Full=Actin, alpha cardiac muscle 1; AltName: Full=Alpha-cardiac actin; Flags: Precursor >P68033.1 RecName: Full=Actin, alpha cardiac muscle 1; AltName: Full=Alpha-cardiac actin; Flags: Precursor >P68034.1 Rec…	-
ENSG00000159388	209.969	213.291	228.231	737.215	839.589	724.809	217.163	767.204	-1.82083	1.8369e-14	1.26898e-12	BTG2	1	203305491	203309602	+	2757	protein_coding	BTG anti-proliferation factor 2 [Source:HGNC Symbol;Acc:HGNC:1131] && P78543.1 RecName: Full=Protein BTG2; AltName: Full=BTG family member 2; AltName: Full=NGF-inducible anti-proliferative protein PC3	-
ENSG00000153714	598.063	503.574	493.049	84.0165	146.343	119.105	531.562	116.488	2.18382	1.89751e-14	1.30684e-12	LURAP1L	9	12775020	12823060	+	3062	protein_coding	leucine rich adaptor protein 1 like [Source:HGNC Symbol;Acc:HGNC:31452] && Q8IV03.2 RecName: Full=Leucine rich adaptor protein 1-like	-
ENSG00000126878	175.14	167.511	251.751	970.331	694.919	853.076	198.134	839.442	-2.08053	1.91904e-14	1.31764e-12	AIF1L	9	131096476	131123152	+	5299	protein_coding	allograft inflammatory factor 1 like [Source:HGNC Symbol;Acc:HGNC:28904] && Q9BQI0.1 RecName: Full=Allograft inflammatory factor 1-like; AltName: Full=Ionized calcium-binding adapter molecule 2	-
ENSG00000115844	478.649	470.28	555.769	105.316	128.782	138.447	501.566	124.182	2.01203	1.94721e-14	1.33292e-12	DLX2	2	172099438	172102900	-	2971	protein_coding	distal-less homeobox 2 [Source:HGNC Symbol;Acc:HGNC:2915] && Q07687.2 RecName: Full=Homeobox protein DLX-2	Homeobox
ENSG00000182253	262.71	256.989	260.462	1343.08	901.471	868.346	260.054	1037.63	-1.99568	1.97031e-14	1.34465e-12	SYNM	15	99098217	99135593	+	7774	protein_coding	synemin [Source:HGNC Symbol;Acc:HGNC:24466] && O15061.2 RecName: Full=Synemin; AltName: Full=Desmuslin	-
ENSG00000155729	80.6041	79.0736	51.3955	330.149	359.585	320.667	70.3578	336.8	-2.26344	2.12926e-14	1.44873e-12	KCTD18	2	200488958	200519784	-	4909	protein_coding	potassium channel tetramerization domain containing 18 [Source:HGNC Symbol;Acc:HGNC:26446] && Q6PI47.2 RecName: Full=BTB/POZ domain-containing protein KCTD18	-
ENSG00000101670	1595.17	1592.92	1358.06	499.366	412.268	436.718	1515.38	449.451	1.75424	2.1797e-14	1.47858e-12	LIPG	18	49560699	49599185	+	13089	protein_coding	lipase G, endothelial type [Source:HGNC Symbol;Acc:HGNC:6623] && Q9Y5X9.1 RecName: Full=Endothelial lipase; AltName: Full=Endothelial cell-derived lipase; Short=EDL; Short=EL; Flags: Precursor	-
ENSG00000214050	17.912	18.728	21.7778	128.983	154.705	142.519	19.4726	142.069	-2.86503	2.24992e-14	1.52163e-12	FBXO16	8	28348287	28490278	-	3932	protein_coding	F-box protein 16 [Source:HGNC Symbol;Acc:HGNC:13618] && Q9H8N7.2 RecName: Full=Zinc finger protein 395; AltName: Full=HD-regulating factor 2; Short=HDRF-2; AltName: Full=Huntington disease gene regulatory region-binding protein 2; Short=HD gene regulatory region-binding protein 2; Short=HDBP-2; AltName: Full=Papillomavirus regulatory factor 1; Short=PRF-1; AltName: Full=Papillomavirus-binding fac…	-
ENSG00000135404	10319.3	10680.1	20130.5	1876.76	3188.6	3000.02	13710	2688.46	2.35019	2.27077e-14	1.52831e-12	CD63	12	55725323	55729707	-	2422	protein_coding	CD63 molecule [Source:HGNC Symbol;Acc:HGNC:1692] && P08962.2 RecName: Full=CD63 antigen; AltName: Full=Granulophysin; AltName: Full=Lysosomal-associated membrane protein 3; Short=LAMP-3; AltName: Full=Melanoma-associated antigen ME491; AltName: Full=OMA81H; AltName: Full=Ocular melanoma-associated antigen; AltName: Full=Tetraspanin-30; Short=Tspan-30; AltName: CD_antigen=CD63	-
ENSG00000171914	198.027	206.008	243.04	1990.36	760.982	1011.88	215.692	1254.41	-2.53865	2.27336e-14	1.52831e-12	TLN2	15	62390526	62844631	+	16247	protein_coding	talin 2 [Source:HGNC Symbol;Acc:HGNC:15447] && Q9Y4G6.4 RecName: Full=Talin-2	-
ENSG00000164125	44.7801	50.9817	30.4889	224.833	260.908	219.886	42.0835	235.209	-2.48935	2.2813e-14	1.52908e-12	GASK1B	4	158124474	158173318	-	7880	protein_coding	golgi associated kinase 1B [Source:HGNC Symbol;Acc:HGNC:25312] && Q6UWH4.1 RecName: Full=Protein FAM198B; AltName: Full=Expressed in nerve and epithelium during development	-
ENSG00000182667	204.993	194.563	239.555	30.7666	6.68995	29.5217	213.037	22.3261	3.28241	2.39987e-14	1.60378e-12	NTM	11	131370478	132336822	+	6956	protein_coding	neurotrimin [Source:HGNC Symbol;Acc:HGNC:17941] && Q9P121.1 RecName: Full=Neurotrimin; Short=hNT; AltName: Full=IgLON family member 2; Flags: Precursor	-
ENSG00000182578	118.418	165.43	160.284	21.3	2.50873	6.10794	148.044	9.97221	3.95977	2.43282e-14	1.62099e-12	CSF1R	5	150053291	150113372	-	5151	protein_coding	colony stimulating factor 1 receptor [Source:HGNC Symbol;Acc:HGNC:2433] && P07333.2 RecName: Full=Macrophage colony-stimulating factor 1 receptor; AltName: Full=CSF-1 receptor; Short=CSF-1-R; Short=CSF-1R; Short=M-CSF-R; AltName: Full=Proto-oncogene c-Fms; AltName: CD_antigen=CD115; Flags: Precursor	-
ENSG00000107719	259.724	192.482	358.027	1696.9	1006.84	1216.5	270.078	1306.74	-2.27254	2.52851e-14	1.67978e-12	PALD1	10	70478767	70568450	+	4610	protein_coding	phosphatase domain containing paladin 1 [Source:HGNC Symbol;Acc:HGNC:23530] && Q9ULE6.3 RecName: Full=Paladin	-
ENSG00000256955	133.345	106.125	129.796	18.9333	8.36244	9.16192	123.089	12.1525	3.37394	2.87722e-14	1.90582e-12	-	12	131857420	131864538	+	770	lncRNA	novel transcript && -	-
ENSG00000142227	2642.02	2577.18	3571.55	321.866	735.895	676.964	2930.25	578.241	2.33988	2.94892e-14	1.94758e-12	EMP3	19	48321509	48330553	+	1645	protein_coding	epithelial membrane protein 3 [Source:HGNC Symbol;Acc:HGNC:3335] && P54852.1 RecName: Full=Epithelial membrane protein 3; Short=EMP-3; AltName: Full=Hematopoietic neural membrane protein 1; Short=HNMP-1; AltName: Full=Protein YMP	-
ENSG00000254685	54.7312	36.4155	16.5511	198.8	358.749	318.631	35.8993	292.06	-3.03303	3.19959e-14	2.10696e-12	FPGT	1	74198238	74234086	+	5622	protein_coding	fucose-1-phosphate guanylyltransferase [Source:HGNC Symbol;Acc:HGNC:3825] && O14772.2 RecName: Full=Fucose-1-phosphate guanylyltransferase; AltName: Full=GDP-L-fucose diphosphorylase; AltName: Full=GDP-L-fucose pyrophosphorylase	-
ENSG00000001617	389.089	336.063	438.169	94.6665	42.6484	74.3133	387.774	70.5427	2.46982	3.22714e-14	2.1189e-12	SEMA3F	3	50155045	50189075	+	4826	protein_coding	semaphorin 3F [Source:HGNC Symbol;Acc:HGNC:10728] && Q13275.2 RecName: Full=Semaphorin-3F; AltName: Full=Sema III/F; AltName: Full=Semaphorin IV; Short=Sema IV; Flags: Precursor	-
ENSG00000121104	94.5357	95.7207	101.92	351.449	424.812	411.268	97.3921	395.843	-2.02327	3.24756e-14	2.12611e-12	FAM117A	17	49710332	49789180	-	3800	protein_coding	family with sequence similarity 117 member A [Source:HGNC Symbol;Acc:HGNC:24179] && Q9C073.1 RecName: Full=Protein FAM117A; AltName: Full=C/EBP-induced protein	-
ENSG00000231721	477.654	491.089	344.96	78.0998	116.238	83.4752	437.901	92.6043	2.23523	3.32275e-14	2.16903e-12	LINC-PINT	7	130938963	131110176	-	9030	lncRNA	long intergenic non-protein coding RNA, p53 induced transcript [Source:HGNC Symbol;Acc:HGNC:26885] && -	-
ENSG00000187837	776.188	740.795	1076.69	66.2665	194.845	158.807	864.559	139.973	2.62101	3.38881e-14	2.20576e-12	H1-2	6	26055740	26056470	-	731	protein_coding	H1.2 linker histone, cluster member [Source:HGNC Symbol;Acc:HGNC:4716] && P16403.2 RecName: Full=Histone H1.2; AltName: Full=Histone H1c; AltName: Full=Histone H1d; AltName: Full=Histone H1s-1	-
ENSG00000175093	270.671	221.614	304.018	1137.18	895.617	933.497	265.434	988.765	-1.89581	3.41947e-14	2.2193e-12	SPSB4	3	141051347	141148611	+	3795	protein_coding	splA/ryanodine receptor domain and SOCS box containing 4 [Source:HGNC Symbol;Acc:HGNC:30630] && Q96A44.1 RecName: Full=SPRY domain-containing SOCS box protein 4; Short=SSB-4	-
ENSG00000276900	136.33	150.864	116.729	15.3833	15.0524	20.3598	134.641	16.9318	2.99197	3.46046e-14	2.23945e-12	-	12	31729117	31731204	+	2088	lncRNA	novel transcript, antisense to AMN1 && Q99959.2 RecName: Full=Plakophilin-2	-
ENSG00000119912	574.18	573.284	384.16	1985.63	1902.46	1736.69	510.541	1874.93	-1.87746	3.51252e-14	2.26663e-12	IDE	10	92451684	92574096	-	16811	protein_coding	insulin degrading enzyme [Source:HGNC Symbol;Acc:HGNC:5381] && P14735.4 RecName: Full=Insulin-degrading enzyme; AltName: Full=Abeta-degrading protease; AltName: Full=Insulin protease; Short=Insulinase; AltName: Full=Insulysin	-
ENSG00000146243	10.9462	8.32354	11.3244	87.5665	121.255	115.033	10.1981	107.952	-3.40081	3.75028e-14	2.41314e-12	IRAK1BP1	6	78867551	78946440	+	7463	protein_coding	interleukin 1 receptor associated kinase 1 binding protein 1 [Source:HGNC Symbol;Acc:HGNC:17368] && Q5VVH5.1 RecName: Full=Interleukin-1 receptor-associated kinase 1-binding protein 1; Short=IRAK1-binding protein 1	-
ENSG00000162881	6.96579	15.6066	22.6489	163.3	127.945	140.483	15.0738	143.909	-3.24142	3.93277e-14	2.52336e-12	OXER1	2	42762499	42764135	-	1637	protein_coding	oxoeicosanoid receptor 1 [Source:HGNC Symbol;Acc:HGNC:24884] && Q8TDS5.1 RecName: Full=Oxoeicosanoid receptor 1; AltName: Full=5-oxo-ETE G-protein coupled receptor; AltName: Full=G-protein coupled receptor 170; AltName: Full=G-protein coupled receptor R527; AltName: Full=G-protein coupled receptor TG1019	-
ENSG00000105270	336.348	243.464	282.24	1050.8	1011.86	984.397	287.35	1015.68	-1.82131	3.97708e-14	2.54454e-12	CLIP3	19	36014660	36033343	-	3765	protein_coding	CAP-Gly domain containing linker protein 3 [Source:HGNC Symbol;Acc:HGNC:24314] && Q96DZ5.3 RecName: Full=CAP-Gly domain-containing linker protein 3; AltName: Full=Cytoplasmic linker protein 170-related 59 kDa protein; Short=CLIP-170-related 59 kDa protein; Short=CLIPR-59	-
ENSG00000146147	301.519	303.809	176.836	1015.3	1099.66	1111.65	260.721	1075.53	-2.04621	4.13328e-14	2.63235e-12	MLIP	6	53929982	54266280	+	7293	protein_coding	muscular LMNA interacting protein [Source:HGNC Symbol;Acc:HGNC:21355] && Q5VWP3.3 RecName: Full=Muscular LMNA-interacting protein; AltName: Full=Muscular-enriched A-type laminin-interacting protein	-
ENSG00000141540	175.14	183.118	254.364	823.598	732.55	799.123	204.207	785.09	-1.94087	4.13771e-14	2.63235e-12	TTYH2	17	74213571	74262020	+	5318	protein_coding	tweety family member 2 [Source:HGNC Symbol;Acc:HGNC:13877] && Q9BSA4.3 RecName: Full=Protein tweety homolog 2; Short=hTTY2	-
ENSG00000180178	605.028	530.626	323.182	98.2165	108.712	79.4033	486.279	95.4438	2.34692	4.17385e-14	2.64786e-12	FAR2P1	2	130012065	130040560	-	5022	transcribed_unprocessed_pseudogene	fatty acyl-CoA reductase 2 pseudogene 1 [Source:HGNC Symbol;Acc:HGNC:49284] && Q6ZU82.1 PUTATIVE PSEUDOGENE: RecName: Full=Putative inactive fatty acyl-CoA reductase 2-like protein; AltName: Full=Fatty acyl CoA reductase 2 pseudogene 1	-
ENSG00000289530	152.252	150.864	96.6933	17.75	2.50873	8.14393	133.27	9.46754	3.8762	4.19505e-14	2.65384e-12	-	4	73706323	73709526	-	595	lncRNA	novel transcript && -	-
ENSG00000164949	2412.15	2363.89	2142.93	527.766	783.561	665.766	2306.32	659.031	1.80595	4.33059e-14	2.73191e-12	GEM	8	94249253	94262350	-	2648	protein_coding	GTP binding protein overexpressed in skeletal muscle [Source:HGNC Symbol;Acc:HGNC:4234] && P55040.1 RecName: Full=GTP-binding protein GEM; AltName: Full=GTP-binding mitogen-induced T-cell protein; AltName: Full=RAS-like protein KIR	-
ENSG00000246363	2438.03	2271.29	1400.75	345.533	529.342	506.959	2036.69	460.611	2.14321	4.34679e-14	2.73447e-12	LINC02458	12	89010681	89309566	-	4528	lncRNA	long intergenic non-protein coding RNA 2458 [Source:HGNC Symbol;Acc:HGNC:53394] && -	-
ENSG00000135069	9930.23	9560.62	7517.69	1815.23	2829.85	2623.36	9002.85	2422.81	1.89336	4.44707e-14	2.78976e-12	PSAT1	9	78297125	78330093	+	2206	protein_coding	phosphoserine aminotransferase 1 [Source:HGNC Symbol;Acc:HGNC:19129] && Q9Y617.2 RecName: Full=Phosphoserine aminotransferase; AltName: Full=Phosphohydroxythreonine aminotransferase; Short=PSAT	-
ENSG00000286056	11.9413	2.08088	7.84	94.6665	111.22	106.889	7.28741	104.259	-3.82893	4.4672e-14	2.79461e-12	-	12	98420448	98423721	+	2323	lncRNA	novel transcript && -	-
ENSG00000242759	194.047	208.088	138.507	649.649	762.654	708.521	180.214	706.942	-1.97414	4.67932e-14	2.91919e-12	LINC00882	3	106449775	107240671	-	19150	lncRNA	long intergenic non-protein coding RNA 882 [Source:HGNC Symbol;Acc:HGNC:48568] && Q1W209.2 RecName: Full=Embryonic stem cell-related gene protein; Short=hES cell-related gene protein	-
ENSG00000108389	329.382	295.486	322.311	1372.66	964.189	1077.03	315.726	1137.96	-1.8489	5.15575e-14	3.20753e-12	MTMR4	17	58489529	58517905	-	7489	protein_coding	myotubularin related protein 4 [Source:HGNC Symbol;Acc:HGNC:7452] && Q9NYA4.2 RecName: Full=Myotubularin-related protein 4; AltName: Full=FYVE domain-containing dual specificity protein phosphatase 2; Short=FYVE-DSP2; AltName: Full=Zinc finger FYVE domain-containing protein 11	-
ENSG00000162063	213.949	219.533	243.911	982.165	704.954	809.303	225.798	832.14	-1.88052	5.51355e-14	3.42068e-12	CCNF	16	2429394	2458854	+	6309	protein_coding	cyclin F [Source:HGNC Symbol;Acc:HGNC:1591] && P41002.2 RecName: Full=Cyclin-F; AltName: Full=F-box only protein 1	-
ENSG00000270069	229.871	306.93	144.604	18.9333	40.976	23.4138	227.135	27.7743	3.01229	5.62644e-14	3.47687e-12	MIR222HG	X	45745210	45770274	-	2866	lncRNA	miR222/221 cluster host gene [Source:HGNC Symbol;Acc:HGNC:49555] && -	-
novel.271	148.272	153.985	172.48	30.7666	11.7074	16.2879	158.246	19.5873	3.04426	5.63499e-14	3.47687e-12	-	7	128100467	128107974	-	7321	-	- && Q6UX73.2 RecName: Full=UPF0764 protein C16orf89; Flags: Precursor && -	-
ENSG00000198919	470.688	413.056	322.311	1358.46	1436.67	1429.26	402.018	1408.13	-1.80925	6.16846e-14	3.79563e-12	DZIP3	3	108589705	108694840	+	6943	protein_coding	DAZ interacting zinc finger protein 3 [Source:HGNC Symbol;Acc:HGNC:30938] && Q86Y13.2 RecName: Full=E3 ubiquitin-protein ligase DZIP3; AltName: Full=DAZ-interacting protein 3; AltName: Full=RNA-binding ubiquitin ligase of 138 kDa; Short=hRUL138	-
ENSG00000129675	925.455	904.144	616.747	2997.38	2740.37	2880.91	815.448	2872.89	-1.81726	6.37068e-14	3.90938e-12	ARHGEF6	X	136665547	136780932	-	5278	protein_coding	Rac/Cdc42 guanine nucleotide exchange factor 6 [Source:HGNC Symbol;Acc:HGNC:685] && Q15052.2 RecName: Full=Rho guanine nucleotide exchange factor 6; AltName: Full=Alpha-Pix; AltName: Full=COOL-2; AltName: Full=PAK-interacting exchange factor alpha; AltName: Full=Rac/Cdc42 guanine nucleotide exchange factor 6	-
ENSG00000160963	117.423	92.5994	213.422	782.182	668.995	725.827	141.148	725.668	-2.3582	6.54879e-14	4.00775e-12	COL26A1	7	101362875	101559024	+	3101	protein_coding	collagen type XXVI alpha 1 chain [Source:HGNC Symbol;Acc:HGNC:18038] && Q96A83.1 RecName: Full=Collagen alpha-1(XXVI) chain; AltName: Full=Alpha-1 type XXVI collagen; AltName: Full=EMI domain-containing protein 2; AltName: Full=Emilin and multimerin domain-containing protein 2; Short=Emu2; Flags: Precursor	-
ENSG00000143816	1317.53	1257.89	2101.99	423.632	371.292	364.441	1559.14	386.455	2.01323	6.62602e-14	4.04403e-12	WNT9A	1	227918656	227947932	-	4005	protein_coding	Wnt family member 9A [Source:HGNC Symbol;Acc:HGNC:12778] && O14904.2 RecName: Full=Protein Wnt-9a; AltName: Full=Protein Wnt-14; Flags: Precursor	-
ENSG00000174718	6184.62	7244.6	3507.09	1405.8	1248.51	1317.28	5645.44	1323.86	2.09237	6.99028e-14	4.25482e-12	RESF1	12	31959370	31993107	+	6646	protein_coding	retroelement silencing factor 1 [Source:HGNC Symbol;Acc:HGNC:25559] && Q9HCM1.3 RecName: Full=Uncharacterized protein KIAA1551	-
ENSG00000168003	7481.25	7214.43	12179	1489.81	2465.25	2201.91	8958.23	2052.32	2.12567	7.59066e-14	4.60779e-12	SLC3A2	11	62856004	62888880	+	6392	protein_coding	solute carrier family 3 member 2 [Source:HGNC Symbol;Acc:HGNC:11026] && P08195.3 RecName: Full=4F2 cell-surface antigen heavy chain; Short=4F2hc; AltName: Full=4F2 heavy chain antigen; AltName: Full=Lymphocyte activation antigen 4F2 large subunit; AltName: Full=Solute carrier family 3 member 2; AltName: CD_antigen=CD98	-
ENSG00000103994	4469.05	5066.95	3528	25821.5	13790.5	15942.8	4354.67	18518.2	-2.08832	7.73133e-14	4.68057e-12	ZNF106	15	42412823	42491141	-	12226	protein_coding	zinc finger protein 106 [Source:HGNC Symbol;Acc:HGNC:12886] && Q9H2Y7.1 RecName: Full=Zinc finger protein 106; Short=Zfp-106; AltName: Full=Zinc finger protein 474	-
ENSG00000042832	44.7801	67.6288	71.4311	493.449	258.399	311.505	61.28	354.451	-2.52864	8.03329e-14	4.8444e-12	TG	8	132866958	133134903	+	11132	protein_coding	thyroglobulin [Source:HGNC Symbol;Acc:HGNC:11764] && P01266.5 RecName: Full=Thyroglobulin; Short=Tg; Flags: Precursor	-
ENSG00000135926	2896.77	2948.61	3450.47	817.682	1072.9	954.875	3098.62	948.486	1.70737	8.04496e-14	4.8444e-12	TMBIM1	2	218274197	218292586	-	5093	protein_coding	transmembrane BAX inhibitor motif containing 1 [Source:HGNC Symbol;Acc:HGNC:23410] && Q969X1.2 RecName: Full=Protein lifeguard 3; AltName: Full=Protein RECS1 homolog; AltName: Full=Transmembrane BAX inhibitor motif-containing protein 1	-
ENSG00000260083	113.443	104.044	113.244	9.46665	11.7074	14.2519	110.244	11.8086	3.21641	8.69504e-14	5.22189e-12	MIR762HG	16	30875222	30895220	+	2162	lncRNA	MIR762 host gene [Source:HGNC Symbol;Acc:HGNC:51386] && -	-
ENSG00000213185	838.88	779.291	702.115	76.9165	214.078	126.231	773.429	139.075	2.4681	9.00823e-14	5.39559e-12	FAM24B	10	122849078	122879641	-	1177	protein_coding	family with sequence similarity 24 member B [Source:HGNC Symbol;Acc:HGNC:23475] && Q8N5W8.2 RecName: Full=Protein FAM24B; Flags: Precursor	-
ENSG00000172346	64.6823	56.1839	112.373	433.099	367.111	397.016	77.7465	399.076	-2.35383	9.07969e-14	5.42397e-12	CSDC2	22	41561010	41577741	+	3003	protein_coding	cold shock domain containing C2 [Source:HGNC Symbol;Acc:HGNC:30359] && Q9Y534.1 RecName: Full=Cold shock domain-containing protein C2; AltName: Full=RNA-binding protein PIPPin	CSD
ENSG00000197566	57.7165	54.103	33.1022	257.966	240.838	259.588	48.3072	252.797	-2.3928	9.24055e-14	5.50546e-12	ZNF624	17	16620734	16653856	-	5093	protein_coding	zinc finger protein 624 [Source:HGNC Symbol;Acc:HGNC:29254] && Q9P2J8.3 RecName: Full=Zinc finger protein 624	zf-C2H2
ENSG00000124440	2.98534	1.04044	5.22667	76.9165	69.4082	100.781	3.08415	82.3686	-4.69757	1.00204e-13	5.95039e-12	HIF3A	19	46297042	46343433	+	8375	protein_coding	hypoxia inducible factor 3 subunit alpha [Source:HGNC Symbol;Acc:HGNC:15825] && Q9Y2N7.2 RecName: Full=Hypoxia-inducible factor 3-alpha; Short=HIF-3-alpha; Short=HIF3-alpha; AltName: Full=Basic-helix-loop-helix-PAS protein MOP7; AltName: Full=Class E basic helix-loop-helix protein 17; Short=bHLHe17; AltName: Full=HIF3-alpha-1; AltName: Full=Inhibitory PAS domain protein; Short=IPAS; AltName: Full…	bHLH
ENSG00000135046	5964.7	5937.8	4509.74	527.766	1463.43	1113.68	5470.75	1034.96	2.40117	1.00402e-13	5.95039e-12	ANXA1	9	73151865	73170393	+	4453	protein_coding	annexin A1 [Source:HGNC Symbol;Acc:HGNC:533] && P04083.2 RecName: Full=Annexin A1; AltName: Full=Annexin I; AltName: Full=Annexin-1; AltName: Full=Calpactin II; AltName: Full=Calpactin-2; AltName: Full=Chromobindin-9; AltName: Full=Lipocortin I; AltName: Full=Phospholipase A2 inhibitory protein; AltName: Full=p35	-
ENSG00000149531	31.8436	38.4964	35.7155	186.966	199.862	181.202	35.3518	189.344	-2.42203	1.03224e-13	6.10161e-12	FRG1BP	20	30377372	30399257	+	761	unprocessed_pseudogene	FSHD region gene 1 family member B, pseudogene [Source:HGNC Symbol;Acc:HGNC:15792] && Q9BZ01.1 RecName: Full=Protein FRG1B	-
ENSG00000150054	527.41	564.96	397.227	100.583	127.945	129.285	496.532	119.271	2.05438	1.03651e-13	6.11081e-12	MPP7	10	28050993	28334486	-	6371	protein_coding	membrane palmitoylated protein 7 [Source:HGNC Symbol;Acc:HGNC:26542] && Q5T2T1.1 RecName: Full=MAGUK p55 subfamily member 7	-
ENSG00000155660	1672.78	1428.53	1669.92	4430.39	5220.67	5009.53	1590.41	4886.86	-1.6195	1.05447e-13	6.20045e-12	PDIA4	7	149003062	149028662	-	3298	protein_coding	protein disulfide isomerase family A member 4 [Source:HGNC Symbol;Acc:HGNC:30167] && P13667.2 RecName: Full=Protein disulfide-isomerase A4; AltName: Full=Endoplasmic reticulum resident protein 70; Short=ER protein 70; Short=ERp70; AltName: Full=Endoplasmic reticulum resident protein 72; Short=ER protein 72; Short=ERp-72; Short=ERp72; Flags: Precursor	-
ENSG00000272556	40.7996	46.8199	52.2667	350.266	183.137	273.839	46.6287	269.081	-2.52447	1.10316e-13	6.46986e-12	GTF2IP13	7	45769060	45815263	+	10399	transcribed_unprocessed_pseudogene	general transcription factor IIi pseudogene 13 [Source:HGNC Symbol;Acc:HGNC:51725] && Q6ZRM9.1 RecName: Full=Putative uncharacterized protein FLJ46235	-
ENSG00000057935	325.402	236.18	317.084	872.115	1292	1296.92	292.889	1153.68	-1.97774	1.12384e-13	6.574e-12	MTA3	2	42494569	42756947	+	10580	protein_coding	metastasis associated 1 family member 3 [Source:HGNC Symbol;Acc:HGNC:23784] && Q9BTC8.2 RecName: Full=Metastasis-associated protein MTA3	zf-GATA
ENSG00000058404	84.5846	64.5074	128.053	599.949	383.836	457.078	92.3818	480.288	-2.37298	1.12946e-13	6.58979e-12	CAMK2B	7	44217150	44334577	-	8159	protein_coding	calcium/calmodulin dependent protein kinase II beta [Source:HGNC Symbol;Acc:HGNC:1461] && P28652.2 RecName: Full=Calcium/calmodulin-dependent protein kinase type II subunit beta; Short=CaM kinase II subunit beta; Short=CaMK-II subunit beta	-
ENSG00000079263	76.6237	92.5994	98.4355	7.09999	5.01746	7.12593	89.2195	6.41446	3.8156	1.13712e-13	6.61736e-12	SP140	2	230203110	230313215	+	5582	protein_coding	SP140 nuclear body protein [Source:HGNC Symbol;Acc:HGNC:17133] && Q13342.2 RecName: Full=Nuclear body protein SP140; AltName: Full=Lymphoid-restricted homolog of Sp100; Short=LYSp100; AltName: Full=Nuclear autoantigen Sp-140; AltName: Full=Speckled 140 kDa	SAND
ENSG00000185015	404.016	462.997	256.978	55.6166	75.262	83.4752	374.663	71.4512	2.38583	1.16086e-13	6.73809e-12	CA13	8	85220587	85284073	+	5597	protein_coding	carbonic anhydrase 13 [Source:HGNC Symbol;Acc:HGNC:14914] && Q8N1Q1.1 RecName: Full=Carbonic anhydrase 13; AltName: Full=Carbonate dehydratase XIII; AltName: Full=Carbonic anhydrase XIII; Short=CA-XIII	-
ENSG00000141040	40.7996	29.1324	22.6489	173.95	188.155	196.472	30.8603	186.192	-2.59824	1.16846e-13	6.76477e-12	ZNF287	17	16546954	16569204	-	7997	protein_coding	zinc finger protein 287 [Source:HGNC Symbol;Acc:HGNC:13502] && Q9HBT7.1 RecName: Full=Zinc finger protein 287; AltName: Full=Zinc finger protein with KRAB and SCAN domains 13	zf-C2H2
ENSG00000104381	76.6237	68.6692	67.0755	255.599	357.076	337.973	70.7895	316.883	-2.16436	1.27579e-13	7.36717e-12	GDAP1	8	74320613	74518007	+	24256	protein_coding	ganglioside induced differentiation associated protein 1 [Source:HGNC Symbol;Acc:HGNC:15968] && Q8TB36.3 RecName: Full=Ganglioside-induced differentiation-associated protein 1; Short=GDAP1	-
ENSG00000162591	53.7361	63.467	86.24	508.832	295.194	305.397	67.8143	369.808	-2.44224	1.32397e-13	7.62587e-12	MEGF6	1	3487951	3611508	-	9021	protein_coding	multiple EGF like domains 6 [Source:HGNC Symbol;Acc:HGNC:3232] && O75095.4 RecName: Full=Multiple epidermal growth factor-like domains protein 6; Short=Multiple EGF-like domains protein 6; AltName: Full=Epidermal growth factor-like protein 3; Short=EGF-like protein 3; Flags: Precursor	-
ENSG00000261770	251.763	268.434	193.387	56.7999	28.4323	25.4498	237.861	36.894	2.70374	1.39616e-13	8.01697e-12	-	19	27757184	27760849	-	3666	lncRNA	novel transcript && -	-
ENSG00000075785	7581.76	7264.37	6652.67	1974.98	2586.5	2340.36	7166.27	2300.61	1.63891	1.39899e-13	8.01697e-12	RAB7A	3	128693669	128825942	+	7194	protein_coding	RAB7A, member RAS oncogene family [Source:HGNC Symbol;Acc:HGNC:9788] && P51149.1 RecName: Full=Ras-related protein Rab-7a >P51150.2 RecName: Full=Ras-related protein Rab-7a	-
ENSG00000131471	194.047	201.846	218.649	42.5999	30.1048	42.7556	204.847	38.4868	2.42078	1.40487e-13	8.03022e-12	AOC3	17	42851184	42858130	+	4524	protein_coding	amine oxidase copper containing 3 [Source:HGNC Symbol;Acc:HGNC:550] && Q16853.3 RecName: Full=Membrane primary amine oxidase; AltName: Full=Copper amine oxidase; AltName: Full=HPAO; AltName: Full=Semicarbazide-sensitive amine oxidase; Short=SSAO; AltName: Full=Vascular adhesion protein 1; Short=VAP-1	-
ENSG00000230267	16.9169	15.6066	29.6178	162.116	142.998	147.609	20.7138	150.908	-2.8524	1.44937e-13	8.26361e-12	HERC2P4	16	32103245	32188107	-	6046	transcribed_unprocessed_pseudogene	HERC2 pseudogene 4 [Source:HGNC Symbol;Acc:HGNC:4872] && -	-
ENSG00000084636	6.96579	10.4044	5.22667	115.966	109.548	69.2234	7.53229	98.2459	-3.7198	1.61261e-13	9.1711e-12	COL16A1	1	31652263	31704319	-	9253	protein_coding	collagen type XVI alpha 1 chain [Source:HGNC Symbol;Acc:HGNC:2193] && Q07092.2 RecName: Full=Collagen alpha-1(XVI) chain; Flags: Precursor	-
ENSG00000158406	479.644	506.695	364.995	107.683	112.893	117.069	450.445	112.548	1.99961	1.62384e-13	9.2117e-12	H4C8	6	26277609	26285638	-	2163	protein_coding	H4 clustered histone 8 [Source:HGNC Symbol;Acc:HGNC:4788] && Q6WV72.3 RecName: Full=Histone H4 >Q6WV73.3 RecName: Full=Histone H4 >Q6WV90.3 RecName: Full=Histone H4 >Q7K8C0.3 RecName: Full=Histone H4 >Q7KQD1.3 RecName: Full=Histone H4 >P62802.2 RecName: Full=Histone H4 >P62804.2 RecName: Full=Histone H4; Contains: RecName: Full=Osteogenic growth peptide; Short=OGP >P62794.2 RecName: Full=Histone …	-
ENSG00000145882	31.8436	29.1324	39.2	175.133	202.371	177.13	33.392	184.878	-2.46569	1.68251e-13	9.52055e-12	PCYOX1L	5	149358037	149369653	+	6039	protein_coding	prenylcysteine oxidase 1 like [Source:HGNC Symbol;Acc:HGNC:28477] && Q8NBM8.2 RecName: Full=Prenylcysteine oxidase-like; Flags: Precursor	-
ENSG00000266094	82.5943	93.6398	86.24	346.716	339.515	349.171	87.4914	345.134	-1.98032	1.74674e-13	9.85923e-12	RASSF5	1	206507531	206589448	+	6975	protein_coding	Ras association domain family member 5 [Source:HGNC Symbol;Acc:HGNC:17609] && Q8WWW0.1 RecName: Full=Ras association domain-containing protein 5; AltName: Full=New ras effector 1; AltName: Full=Regulator for cell adhesion and polarization enriched in lymphoid tissues; Short=RAPL	-
ENSG00000128915	103.492	115.489	81.8844	381.033	491.711	386.836	100.288	419.86	-2.06912	1.77063e-13	9.96909e-12	ICE2	15	60419609	60479160	-	16010	protein_coding	interactor of little elongation complex ELL subunit 2 [Source:HGNC Symbol;Acc:HGNC:29885] && Q659A1.2 RecName: Full=Little elongation complex subunit 2; AltName: Full=Interactor of little elongator complex ELL subunit 2; AltName: Full=NMDA receptor-regulated protein 2	-
ENSG00000108551	33.8338	38.4964	38.3289	145.55	392.198	247.372	36.8864	261.707	-2.82961	1.92245e-13	1.07969e-11	RASD1	17	17494437	17496395	-	1748	protein_coding	ras related dexamethasone induced 1 [Source:HGNC Symbol;Acc:HGNC:15828] && Q9Y272.1 RecName: Full=Dexamethasone-induced Ras-related protein 1; AltName: Full=Activator of G-protein signaling 1; Flags: Precursor	-
ENSG00000135049	148.272	170.633	127.182	525.399	552.757	555.823	148.695	544.66	-1.87479	1.98684e-13	1.11308e-11	AGTPBP1	9	85546539	85742029	-	4939	protein_coding	ATP/GTP binding carboxypeptidase 1 [Source:HGNC Symbol;Acc:HGNC:17258] && Q9UPW5.3 RecName: Full=Cytosolic carboxypeptidase 1; AltName: Full=ATP/GTP-binding protein 1; AltName: Full=Nervous system nuclear protein induced by axotomy protein 1 homolog	-
ENSG00000162545	183.101	149.824	128.924	10.65	26.7598	20.3598	153.95	19.2565	2.97344	2.00444e-13	1.11993e-11	CAMK2N1	1	20482391	20486210	-	2605	protein_coding	calcium/calmodulin dependent protein kinase II inhibitor 1 [Source:HGNC Symbol;Acc:HGNC:24190] && Q7Z7J9.1 RecName: Full=Calcium/calmodulin-dependent protein kinase II inhibitor 1; AltName: Full=CaMKII inhibitory protein alpha; Short=CaMKIIN-alpha	-
ENSG00000196182	6378.67	6883.57	9152.76	2544.16	1700.92	1909.75	7471.67	2051.61	1.86507	2.01152e-13	1.11993e-11	STK40	1	36339624	36385924	-	5618	protein_coding	serine/threonine kinase 40 [Source:HGNC Symbol;Acc:HGNC:21373] && Q8N2I9.2 RecName: Full=Serine/threonine-protein kinase 40; AltName: Full=SINK-homologous serine/threonine-protein kinase; AltName: Full=Sugen kinase 495; Short=SgK495	-
novel.30	149.267	168.552	132.409	26.0333	17.5611	24.4318	150.076	22.6754	2.73765	2.01399e-13	1.11993e-11	-	1	150579877	150588068	-	8192	-	- && Q8WTZ3.1 RecName: Full=Zinc finger protein ENSP00000375192 && -	-
ENSG00000160097	1935.49	1652.22	2289.28	5980.55	6323.68	6172.08	1959	6158.77	-1.65236	2.04987e-13	1.13707e-11	FNDC5	1	32862268	32872482	-	3199	protein_coding	fibronectin type III domain containing 5 [Source:HGNC Symbol;Acc:HGNC:20240] && Q8NAU1.3 RecName: Full=Fibronectin type III domain-containing protein 5; AltName: Full=Fibronectin type III repeat-containing protein 2; Contains: RecName: Full=Irisin; Flags: Precursor	-
ENSG00000080854	88.565	104.044	130.667	1495.73	382.163	624.028	107.759	833.974	-2.94998	2.0689e-13	1.14481e-11	IGSF9B	11	133896438	133956968	-	17862	protein_coding	immunoglobulin superfamily member 9B [Source:HGNC Symbol;Acc:HGNC:32326] && Q9UPX0.2 RecName: Full=Protein turtle homolog B; AltName: Full=Immunoglobulin superfamily member 9B; Short=IgSF9B; Flags: Precursor	-
ENSG00000119906	3344.57	3141.1	2106.35	12336.2	9245.51	9768.64	2864	10450.1	-1.8675	2.09028e-13	1.1529e-11	SLF2	10	100912963	100965134	+	8812	protein_coding	SMC5-SMC6 complex localization factor 2 [Source:HGNC Symbol;Acc:HGNC:17814] && Q8IX21.2 RecName: Full=SMC5-SMC6 complex localization factor protein 2; AltName: Full=Smc5/6 localization factor 1	-
ENSG00000130529	158.223	157.107	273.529	952.581	752.62	831.698	196.286	845.633	-2.10434	2.09377e-13	1.1529e-11	TRPM4	19	49157741	49211836	+	6604	protein_coding	transient receptor potential cation channel subfamily M member 4 [Source:HGNC Symbol;Acc:HGNC:17993] && Q8TD43.1 RecName: Full=Transient receptor potential cation channel subfamily M member 4; Short=hTRPM4; AltName: Full=Calcium-activated non-selective cation channel 1; AltName: Full=Long transient receptor potential channel 4; Short=LTrpC-4; Short=LTrpC4; AltName: Full=Melastatin-4	-
ENSG00000281026	154.242	135.258	86.24	17.75	9.19868	12.2159	125.247	13.0548	3.28425	2.14215e-13	1.17511e-11	N4BP2L2-IT2	13	32504506	32509395	-	4890	lncRNA	N4BPL2 intronic transcript 2 [Source:HGNC Symbol;Acc:HGNC:25038] && -	-
ENSG00000139437	108.467	136.298	129.796	460.316	449.063	483.546	124.854	464.308	-1.89467	2.14453e-13	1.17511e-11	TCHP	12	109900264	109983841	+	9054	protein_coding	trichoplein keratin filament binding [Source:HGNC Symbol;Acc:HGNC:28135] && Q9BT92.1 RecName: Full=Trichoplein keratin filament-binding protein; Short=Protein TCHP; AltName: Full=Mitochondrial protein with oncostatic activity; Short=Mitostatin; AltName: Full=Tumor suppressor protein	-
ENSG00000197603	243.803	309.011	199.484	1676.78	836.244	1034.28	250.766	1182.43	-2.23759	2.20299e-13	1.20421e-11	CPLANE1	5	37106228	37249376	-	21307	protein_coding	ciliogenesis and planar polarity effector 1 [Source:HGNC Symbol;Acc:HGNC:25801] && Q9H799.4 RecName: Full=Protein JBTS17; AltName: Full=Protein C5orf42	-
ENSG00000200087	107.472	115.489	94.08	11.8333	5.85371	13.2339	105.68	10.307	3.38309	2.54667e-13	1.3887e-11	SNORA73B	1	28508559	28508762	+	204	snoRNA	small nucleolar RNA, H/ACA box 73B [Source:HGNC Symbol;Acc:HGNC:10116] && -	-
ENSG00000168661	28.8583	12.4853	7.84	147.916	163.068	142.519	16.3945	151.168	-3.21539	2.55616e-13	1.39052e-11	ZNF30	19	34926903	34945170	+	2745	protein_coding	zinc finger protein 30 [Source:HGNC Symbol;Acc:HGNC:13090] && P17039.5 RecName: Full=Zinc finger protein 30; AltName: Full=Zinc finger protein KOX28	zf-C2H2
ENSG00000101605	223.9	225.776	202.098	1315.86	720.006	769.601	217.258	935.157	-2.10521	2.67238e-13	1.45023e-11	MYOM1	18	3066807	3219968	-	6433	protein_coding	myomesin 1 [Source:HGNC Symbol;Acc:HGNC:7613] && P52179.2 RecName: Full=Myomesin-1; AltName: Full=190 kDa connectin-associated protein; AltName: Full=190 kDa titin-associated protein; AltName: Full=Myomesin family member 1	-
ENSG00000125650	419.937	410.975	470.4	119.516	93.6593	123.177	433.771	112.118	1.95545	2.79713e-13	1.51428e-11	PSPN	19	6375148	6379058	-	3911	protein_coding	persephin [Source:HGNC Symbol;Acc:HGNC:9579] && O60542.1 RecName: Full=Persephin; Short=PSP; Flags: Precursor	-
ENSG00000171786	144.291	209.129	152.444	21.3	20.9061	33.5937	168.622	25.2666	2.73912	2.80865e-13	1.51687e-11	NHLH1	1	160367071	160372846	+	2557	protein_coding	nescient helix-loop-helix 1 [Source:HGNC Symbol;Acc:HGNC:7817] && Q02575.1 RecName: Full=Helix-loop-helix protein 1; Short=HEN-1; AltName: Full=Class A basic helix-loop-helix protein 35; Short=bHLHa35; AltName: Full=Nescient helix loop helix 1; Short=NSCL-1	bHLH
ENSG00000178764	421.928	454.673	360.64	112.416	108.712	100.781	412.414	107.303	1.94233	3.1321e-13	1.68751e-11	ZHX2	8	122781655	122974510	+	4453	protein_coding	zinc fingers and homeoboxes 2 [Source:HGNC Symbol;Acc:HGNC:18513] && Q9Y6X8.1 RecName: Full=Zinc fingers and homeoboxes protein 2; AltName: Full=Alpha-fetoprotein regulator 1; Short=AFP regulator 1; AltName: Full=Regulator of AFP; AltName: Full=Zinc finger and homeodomain protein 2	Homeobox
ENSG00000005469	98.5161	103.004	62.72	345.533	414.777	401.088	88.08	387.133	-2.1402	3.27477e-13	1.76014e-11	CROT	7	87345664	87399794	+	4995	protein_coding	carnitine O-octanoyltransferase [Source:HGNC Symbol;Acc:HGNC:2366] && Q9UKG9.2 RecName: Full=Peroxisomal carnitine O-octanoyltransferase; Short=COT	-
novel.214	96.5259	156.066	48.7822	1.18333	0	5.08995	100.458	2.09109	5.63465	3.28253e-13	1.76014e-11	-	3	80517242	80528696	-	3404	-	- && - && -	-
ENSG00000264345	3.98045	14.5662	4.35555	128.983	100.349	84.4932	7.63407	104.609	-3.79866	3.35917e-13	1.79696e-11	LINC01894	18	24932771	24987919	-	1731	lncRNA	long intergenic non-protein coding RNA 1894 [Source:HGNC Symbol;Acc:HGNC:52713] && -	-
ENSG00000008405	3854.07	3596.81	2675.18	794.015	1073.74	1035.3	3375.35	967.683	1.80179	3.43478e-13	1.829e-11	CRY1	12	106991364	107093549	-	4782	protein_coding	cryptochrome circadian regulator 1 [Source:HGNC Symbol;Acc:HGNC:2384] && Q16526.1 RecName: Full=Cryptochrome-1	-
ENSG00000173320	23.8827	22.8897	20.9067	213	124.6	135.393	22.5597	157.664	-2.80343	3.43531e-13	1.829e-11	STOX2	4	183797692	184023526	+	11365	protein_coding	storkhead box 2 [Source:HGNC Symbol;Acc:HGNC:25450] && Q6ZVD7.2 RecName: Full=Storkhead-box protein 1; AltName: Full=Winged-helix domain-containing protein	-
ENSG00000140941	9565.02	9877.96	6278.97	1238.95	2424.27	2196.82	8573.98	1953.35	2.13357	3.44544e-13	1.83007e-11	MAP1LC3B	16	87383953	87404779	+	5037	protein_coding	microtubule associated protein 1 light chain 3 beta [Source:HGNC Symbol;Acc:HGNC:13352] && Q9GZQ8.3 RecName: Full=Microtubule-associated proteins 1A/1B light chain 3B; AltName: Full=Autophagy-related protein LC3 B; AltName: Full=Autophagy-related ubiquitin-like modifier LC3 B; AltName: Full=MAP1 light chain 3-like protein 2; AltName: Full=MAP1A/MAP1B light chain 3 B; Short=MAP1A/MAP1B LC3 B; AltN…	-
ENSG00000144354	232.856	215.372	192.516	597.582	1060.36	981.343	213.581	879.761	-2.04371	3.49238e-13	1.85063e-11	CDCA7	2	173354820	173368997	+	4696	protein_coding	cell division cycle associated 7 [Source:HGNC Symbol;Acc:HGNC:14628] && Q9BWT1.1 RecName: Full=Cell division cycle-associated protein 7; AltName: Full=Protein JPO1	-
ENSG00000135976	51.7458	83.2354	55.7511	501.732	264.253	299.289	63.5774	355.092	-2.48206	3.6469e-13	1.92798e-11	ANKRD36	2	97113153	97264521	+	10670	protein_coding	ankyrin repeat domain 36 [Source:HGNC Symbol;Acc:HGNC:24079] && A6QL64.3 RecName: Full=Ankyrin repeat domain-containing protein 36A	-
ENSG00000134954	2481.81	2633.36	1981.78	752.598	709.135	781.817	2365.65	747.85	1.66145	3.73489e-13	1.96987e-11	ETS1	11	128458761	128587558	-	7149	protein_coding	ETS proto-oncogene 1, transcription factor [Source:HGNC Symbol;Acc:HGNC:3488] && P15062.1 RecName: Full=Transforming protein p68/c-ets-1	ETS
ENSG00000170498	725.437	652.357	1811.04	56.7999	191.5	136.411	1062.94	128.237	3.04639	4.41281e-13	2.32199e-11	KISS1	1	204190341	204196491	-	714	protein_coding	KiSS-1 metastasis suppressor [Source:HGNC Symbol;Acc:HGNC:6341] && Q15726.4 RecName: Full=Metastasis-suppressor KiSS-1; AltName: Full=Kisspeptin-1; Contains: RecName: Full=Metastin; AltName: Full=Kisspeptin-54; Contains: RecName: Full=Kisspeptin-14; Contains: RecName: Full=Kisspeptin-13; Contains: RecName: Full=Kisspeptin-10; Flags: Precursor	-
ENSG00000125148	657.769	460.916	621.102	22.4833	121.255	75.3313	579.929	73.0233	2.97765	4.43644e-13	2.32897e-11	MT2A	16	56608584	56609497	+	914	protein_coding	metallothionein 2A [Source:HGNC Symbol;Acc:HGNC:7406] && -	-
ENSG00000101751	61.697	90.5185	39.2	268.616	400.561	397.016	63.8051	355.398	-2.48436	4.48658e-13	2.34982e-11	POLI	18	54269517	54321266	+	9358	protein_coding	DNA polymerase iota [Source:HGNC Symbol;Acc:HGNC:9182] && Q9UNA4.3 RecName: Full=DNA polymerase iota; AltName: Full=Eta2; AltName: Full=RAD30 homolog B	-
ENSG00000125414	0.995112	2.08088	3.48444	92.2998	57.7008	80.4213	2.18681	76.8073	-5.1011	4.57867e-13	2.39249e-11	MYH2	17	10521148	10549700	-	6366	protein_coding	myosin heavy chain 2 [Source:HGNC Symbol;Acc:HGNC:7572] && Q9UKX2.1 RecName: Full=Myosin-2; AltName: Full=Myosin heavy chain 2; AltName: Full=Myosin heavy chain 2a; Short=MyHC-2a; AltName: Full=Myosin heavy chain IIa; Short=MyHC-IIa; AltName: Full=Myosin heavy chain, skeletal muscle, adult 2	-
ENSG00000163449	23.8827	32.2537	9.58222	195.25	153.869	163.896	21.9062	171.005	-2.97799	4.73954e-13	2.47082e-11	TMEM169	2	216081866	216102783	+	3628	protein_coding	transmembrane protein 169 [Source:HGNC Symbol;Acc:HGNC:25130] && Q96HH4.1 RecName: Full=Transmembrane protein 169	-
ENSG00000170689	1709.6	1465.98	1460.85	431.916	503.419	530.373	1545.48	488.569	1.66076	4.79025e-13	2.49149e-11	HOXB9	17	48621156	48626358	-	2586	protein_coding	homeobox B9 [Source:HGNC Symbol;Acc:HGNC:5120] && P17482.2 RecName: Full=Homeobox protein Hox-B9; AltName: Full=Homeobox protein Hox-2.5; AltName: Full=Homeobox protein Hox-2E	Homeobox
ENSG00000157184	84.5846	101.963	82.7555	314.766	388.017	372.585	89.7678	358.456	-1.99988	4.95317e-13	2.57029e-11	CPT2	1	53196792	53214197	+	10089	protein_coding	carnitine palmitoyltransferase 2 [Source:HGNC Symbol;Acc:HGNC:2330] && P23786.2 RecName: Full=Carnitine O-palmitoyltransferase 2, mitochondrial; AltName: Full=Carnitine palmitoyltransferase II; Short=CPT II; Flags: Precursor	-
ENSG00000108828	6280.15	6542.3	9510.79	2389.15	1864.82	2180.54	7444.41	2144.84	1.79556	4.99556e-13	2.58632e-11	VAT1	17	43014607	43025123	-	3466	protein_coding	vesicle amine transport 1 [Source:HGNC Symbol;Acc:HGNC:16919] && Q99536.2 RecName: Full=Synaptic vesicle membrane protein VAT-1 homolog	-
ENSG00000173402	3231.13	3093.24	3746.65	14839	9286.49	10632.9	3357	11586.1	-1.78702	5.36642e-13	2.77195e-11	DAG1	3	49468703	49535618	+	6921	protein_coding	dystroglycan 1 [Source:HGNC Symbol;Acc:HGNC:2666] && Q14118.2 RecName: Full=Dystroglycan; AltName: Full=Dystrophin-associated glycoprotein 1; Contains: RecName: Full=Alpha-dystroglycan; Short=Alpha-DG; Contains: RecName: Full=Beta-dystroglycan; Short=Beta-DG; Flags: Precursor	-
ENSG00000213614	763.251	801.141	961.706	205.9	270.943	248.39	842.033	241.744	1.79867	5.43502e-13	2.80096e-11	HEXA	15	72340924	72376420	-	15893	protein_coding	hexosaminidase subunit alpha [Source:HGNC Symbol;Acc:HGNC:4878] && P06865.2 RecName: Full=Beta-hexosaminidase subunit alpha; AltName: Full=Beta-N-acetylhexosaminidase subunit alpha; Short=Hexosaminidase subunit A; AltName: Full=N-acetyl-beta-glucosaminidase subunit alpha; Flags: Precursor	-
ENSG00000143494	1393.16	1356.74	1045.33	3989.01	3911.11	3784.89	1265.08	3895	-1.62265	5.89786e-13	3.03255e-11	VASH2	1	212950520	212992037	+	9086	protein_coding	vasohibin 2 [Source:HGNC Symbol;Acc:HGNC:25723] && Q86V25.2 RecName: Full=Vasohibin-2; AltName: Full=Vasohibin-like protein	-
ENSG00000176049	95.5308	126.934	87.9822	382.216	459.934	399.052	103.482	413.734	-2.00232	6.10253e-13	3.13064e-11	JAKMIP2	5	147585438	147782775	-	9203	protein_coding	janus kinase and microtubule interacting protein 2 [Source:HGNC Symbol;Acc:HGNC:29067] && Q96AA8.1 RecName: Full=Janus kinase and microtubule-interacting protein 2; AltName: Full=CTCL tumor antigen HD-CL-04; AltName: Full=Neuroendocrine long coiled-coil protein 1	-
ENSG00000006327	2010.13	1846.79	6170.08	382.216	602.096	468.276	3342.33	484.196	2.78664	6.35281e-13	3.25163e-11	TNFRSF12A	16	3018445	3022383	+	1801	protein_coding	TNF receptor superfamily member 12A [Source:HGNC Symbol;Acc:HGNC:18152] && Q9NP84.1 RecName: Full=Tumor necrosis factor receptor superfamily member 12A; AltName: Full=Fibroblast growth factor-inducible immediate-early response protein 14; Short=FGF-inducible 14; AltName: Full=Tweak-receptor; Short=TweakR; AltName: CD_antigen=CD266; Flags: Precursor	-
ENSG00000164713	1648.9	1560.66	2642.08	352.633	534.36	527.319	1950.55	471.437	2.04784	6.77334e-13	3.45901e-11	BRI3	7	98252379	98310441	+	5139	protein_coding	brain protein I3 [Source:HGNC Symbol;Acc:HGNC:1109] && O95415.1 RecName: Full=Brain protein I3; AltName: Full=pRGR2	-
ENSG00000065413	16.9169	31.2133	12.1956	164.483	132.127	155.753	20.1086	150.787	-2.91826	6.81706e-13	3.47346e-11	ANKRD44	2	196967017	197311173	-	12826	protein_coding	ankyrin repeat domain 44 [Source:HGNC Symbol;Acc:HGNC:25259] && Q8N8A2.3 RecName: Full=Serine/threonine-protein phosphatase 6 regulatory ankyrin repeat subunit B; Short=PP6-ARS-B; Short=Serine/threonine-protein phosphatase 6 regulatory subunit ARS-B; AltName: Full=Ankyrin repeat domain-containing protein 44	-
ENSG00000283196	945.357	875.012	1687.34	196.433	276.797	293.181	1169.24	255.47	2.1933	7.11203e-13	3.61558e-11	-	2	89542842	89585652	-	2414	transcribed_unprocessed_pseudogene	lymphocyte-specific protein 1 (LSP1) pseudogene && P33241.1 RecName: Full=Lymphocyte-specific protein 1; AltName: Full=47 kDa actin-binding protein; AltName: Full=52 kDa phosphoprotein; Short=pp52; AltName: Full=Lymphocyte-specific antigen WP34	-
ENSG00000115137	149.267	116.53	78.4	453.216	513.454	512.049	114.732	492.906	-2.10598	7.4524e-13	3.78008e-11	DNAJC27	2	24943636	24972094	-	5624	protein_coding	DnaJ heat shock protein family (Hsp40) member C27 [Source:HGNC Symbol;Acc:HGNC:30290] && Q5RDE5.1 RecName: Full=DnaJ homolog subfamily C member 27; AltName: Full=Rab and DnaJ domain-containing protein	-
ENSG00000126217	76.6237	68.6692	94.9511	493.449	304.393	320.667	80.0813	372.836	-2.21484	7.72441e-13	3.90924e-11	MCF2L	13	112894378	113099742	+	23158	protein_coding	MCF.2 cell line derived transforming sequence like [Source:HGNC Symbol;Acc:HGNC:14576] && O15068.2 RecName: Full=Guanine nucleotide exchange factor DBS; AltName: Full=DBL's big sister; AltName: Full=MCF2-transforming sequence-like protein	-
ENSG00000217801	97.521	104.044	200.356	7.09999	18.3974	12.2159	133.974	12.5711	3.38628	8.056e-13	4.06792e-11	-	1	1059687	1069355	+	2658	transcribed_unprocessed_pseudogene	protein tyrosine phosphatase family pseudogene && P41499.4 RecName: Full=Tyrosine-protein phosphatase non-receptor type 11; AltName: Full=Protein-tyrosine phosphatase 1D; Short=PTP-1D; AltName: Full=Protein-tyrosine phosphatase SYP; AltName: Full=SH-PTP2; Short=SHP-2; Short=Shp2	-
ENSG00000236345	714.491	739.755	551.413	56.7999	170.594	132.339	668.553	119.911	2.47157	8.42534e-13	4.2449e-11	SCAT8	6	63805852	63822699	+	1556	lncRNA	S-phase cancer associated transcript 8 [Source:HGNC Symbol;Acc:HGNC:40967] && Q96MD7.1 RecName: Full=Uncharacterized protein C9orf85	-
ENSG00000130005	64.6823	70.7501	193.387	670.949	648.925	708.521	109.606	676.132	-2.6201	9.06454e-13	4.55675e-11	GAMT	19	1397026	1401570	-	2403	protein_coding	guanidinoacetate N-methyltransferase [Source:HGNC Symbol;Acc:HGNC:4136] && Q14353.1 RecName: Full=Guanidinoacetate N-methyltransferase	-
ENSG00000196700	228.876	223.695	412.035	2055.45	1042.8	1234.82	288.202	1444.35	-2.32337	9.09977e-13	4.56427e-11	ZNF512B	20	63956704	63969930	-	5982	protein_coding	zinc finger protein 512B [Source:HGNC Symbol;Acc:HGNC:29212] && Q96KM6.1 RecName: Full=Zinc finger protein 512B	zf-C2H2
ENSG00000268205	2546.49	2677.06	1592.39	596.399	674.849	607.74	2271.98	626.329	1.85842	9.13961e-13	4.57407e-11	-	19	57304305	57308562	+	4258	lncRNA	novel transcript && Q96J02.2 RecName: Full=E3 ubiquitin-protein ligase Itchy homolog; Short=Itch; AltName: Full=Atrophin-1-interacting protein 4; Short=AIP4; AltName: Full=HECT-type E3 ubiquitin transferase Itchy homolog; AltName: Full=NFE2-associated polypeptide 1; Short=NAPP1	-
ENSG00000090861	8887.35	8903.07	10686.8	3525.14	2813.12	3162.9	9492.4	3167.05	1.58382	9.38054e-13	4.68424e-11	AARS1	16	70251983	70289707	-	10248	protein_coding	alanyl-tRNA synthetase 1 [Source:HGNC Symbol;Acc:HGNC:20] && P49588.2 RecName: Full=Alanine--tRNA ligase, cytoplasmic; AltName: Full=Alanyl-tRNA synthetase; Short=AlaRS; AltName: Full=Renal carcinoma antigen NY-REN-42	-
ENSG00000155636	36.8192	58.2648	27.8755	189.333	257.563	248.39	40.9865	231.762	-2.5078	9.67405e-13	4.82012e-11	RBM45	2	178112424	178139011	+	4784	protein_coding	RNA binding motif protein 45 [Source:HGNC Symbol;Acc:HGNC:24468] && Q8IUH3.1 RecName: Full=RNA-binding protein 45; AltName: Full=Developmentally-regulated RNA-binding protein 1; Short=RB-1; AltName: Full=RNA-binding motif protein 45	-
ENSG00000110675	156.233	126.934	113.244	16.5666	23.4148	13.2339	132.137	17.7384	2.88289	9.86104e-13	4.90244e-11	ELMOD1	11	107591091	107666779	+	5856	protein_coding	ELMO domain containing 1 [Source:HGNC Symbol;Acc:HGNC:25334] && Q8N336.3 RecName: Full=ELMO domain-containing protein 1	-
ENSG00000070601	708.52	518.14	537.475	2584.39	1800.43	1851.72	588.045	2078.85	-1.82156	1.00635e-12	4.99207e-11	FRMPD1	9	37650954	37746904	+	5913	protein_coding	FERM and PDZ domain containing 1 [Source:HGNC Symbol;Acc:HGNC:29159] && Q5SYB0.1 RecName: Full=FERM and PDZ domain-containing protein 1; AltName: Full=FERM domain-containing protein 2	-
ENSG00000135902	4406.36	4025.47	4675.25	11800.2	12416.6	12546.7	4369.03	12254.5	-1.48789	1.04089e-12	5.15205e-11	CHRND	2	232525993	232536667	+	3132	protein_coding	cholinergic receptor nicotinic delta subunit [Source:HGNC Symbol;Acc:HGNC:1965] && Q07001.1 RecName: Full=Acetylcholine receptor subunit delta; Flags: Precursor	-
ENSG00000107890	92.5455	101.963	67.0755	365.649	318.609	409.232	87.1948	364.497	-2.06615	1.10803e-12	5.47234e-11	ANKRD26	10	26973793	27100494	-	13564	protein_coding	ankyrin repeat domain 26 [Source:HGNC Symbol;Acc:HGNC:29186] && Q9UPS8.3 RecName: Full=Ankyrin repeat domain-containing protein 26	-
ENSG00000104689	112.448	116.53	143.733	18.9333	17.5611	17.3058	124.237	17.9334	2.79585	1.18213e-12	5.82556e-11	TNFRSF10A	8	23190452	23225102	-	2927	protein_coding	TNF receptor superfamily member 10a [Source:HGNC Symbol;Acc:HGNC:11904] && O00220.3 RecName: Full=Tumor necrosis factor receptor superfamily member 10A; AltName: Full=Death receptor 4; AltName: Full=TNF-related apoptosis-inducing ligand receptor 1; Short=TRAIL receptor 1; Short=TRAIL-R1; AltName: CD_antigen=CD261; Flags: Precursor	-
ENSG00000242125	3836.16	3380.4	3136.87	405.883	1029.42	828.644	3451.14	754.648	2.19187	1.24969e-12	6.14505e-11	SNHG3	1	28505980	28510892	+	4088	lncRNA	small nucleolar RNA host gene 3 [Source:HGNC Symbol;Acc:HGNC:10118] && Q8NEM8.2 RecName: Full=Cytosolic carboxypeptidase 3; AltName: Full=ATP/GTP-binding protein-like 3	-
ENSG00000028203	593.087	519.181	369.351	1512.3	2063.85	1766.21	493.873	1780.79	-1.85126	1.28403e-12	6.30016e-11	VEZT	12	95217746	95302799	+	8766	protein_coding	vezatin, adherens junctions transmembrane protein [Source:HGNC Symbol;Acc:HGNC:18258] && Q9HBM0.3 RecName: Full=Vezatin	-
ENSG00000180340	304.504	238.261	349.315	921.815	1063.7	1049.55	297.36	1011.69	-1.76566	1.32883e-12	6.49993e-11	FZD2	17	44557484	44561262	+	3779	protein_coding	frizzled class receptor 2 [Source:HGNC Symbol;Acc:HGNC:4040] && Q14332.1 RecName: Full=Frizzled-2; Short=Fz-2; Short=hFz2; AltName: Full=FzE2; Flags: Precursor	-
ENSG00000085465	95.5308	116.53	90.5955	2.36666	11.7074	11.1979	100.885	8.42399	3.5379	1.33052e-12	6.49993e-11	OVGP1	1	111414319	111427735	-	2520	protein_coding	oviductal glycoprotein 1 [Source:HGNC Symbol;Acc:HGNC:8524] && Q12889.1 RecName: Full=Oviduct-specific glycoprotein; AltName: Full=Estrogen-dependent oviduct protein; AltName: Full=Mucin-9; AltName: Full=Oviductal glycoprotein; AltName: Full=Oviductin; Flags: Precursor	-
ENSG00000188352	108.467	105.085	111.502	556.166	346.205	414.322	108.351	438.898	-2.01616	1.40601e-12	6.85384e-11	FOCAD	9	20658309	20995955	+	9754	protein_coding	focadhesin [Source:HGNC Symbol;Acc:HGNC:23377] && Q5VW36.1 RecName: Full=Focadhesin	-
ENSG00000134108	5097.96	5232.38	3406.04	891.048	1379.8	1379.38	4578.8	1216.74	1.91135	1.46878e-12	7.13338e-11	ARL8B	3	5122249	5180911	+	3546	protein_coding	ADP ribosylation factor like GTPase 8B [Source:HGNC Symbol;Acc:HGNC:25564] && Q9NVJ2.1 RecName: Full=ADP-ribosylation factor-like protein 8B; AltName: Full=ADP-ribosylation factor-like protein 10C; AltName: Full=Novel small G protein indispensable for equal chromosome segregation 1 >Q66HA6.1 RecName: Full=ADP-ribosylation factor-like protein 8B >Q9CQW2.1 RecName: Full=ADP-ribosylation factor-like…	-
ENSG00000142661	170.164	185.199	192.516	1059.08	535.196	716.665	182.626	770.314	-2.07508	1.46969e-12	7.13338e-11	MYOM3	1	24056035	24112135	-	9214	protein_coding	myomesin 3 [Source:HGNC Symbol;Acc:HGNC:26679] && Q5VTT5.1 RecName: Full=Myomesin-3; AltName: Full=Myomesin family member 3	-
ENSG00000065361	810.021	652.357	812.746	4019.78	2247.82	2449.29	758.375	2905.63	-1.93737	1.54573e-12	7.48634e-11	ERBB3	12	56076799	56103505	+	11711	protein_coding	erb-b2 receptor tyrosine kinase 3 [Source:HGNC Symbol;Acc:HGNC:3431] && P21860.1 RecName: Full=Receptor tyrosine-protein kinase erbB-3; AltName: Full=Proto-oncogene-like protein c-ErbB-3; AltName: Full=Tyrosine kinase-type cell surface receptor HER3; Flags: Precursor	-
ENSG00000070669	614.979	599.295	540.96	15.3833	0.836244	13.2339	585.078	9.81781	5.92067	1.57103e-12	7.59253e-11	ASNS	7	97851677	97872542	-	4896	protein_coding	asparagine synthetase (glutamine-hydrolyzing) [Source:HGNC Symbol;Acc:HGNC:753] && P08243.4 RecName: Full=Asparagine synthetase [glutamine-hydrolyzing]; AltName: Full=Cell cycle control protein TS11; AltName: Full=Glutamine-dependent asparagine synthetase	-
ENSG00000237440	131.355	117.57	81.8844	435.466	432.338	427.556	110.27	431.787	-1.97185	1.69532e-12	8.17563e-11	ZNF737	19	20535825	20565809	-	8978	protein_coding	zinc finger protein 737 [Source:HGNC Symbol;Acc:HGNC:32468] && O75373.3 RecName: Full=Zinc finger protein 737; AltName: Full=Zinc finger protein 102	zf-C2H2
ENSG00000166704	99.5112	108.206	97.5644	353.816	416.449	355.279	101.761	375.181	-1.88389	1.74507e-12	8.39759e-11	ZNF606	19	57977076	58003349	-	7612	protein_coding	zinc finger protein 606 [Source:HGNC Symbol;Acc:HGNC:25879] && Q8WXB4.1 RecName: Full=Zinc finger protein 606; AltName: Full=Zinc finger protein 328	zf-C2H2
ENSG00000169814	1285.69	1495.12	1298.83	502.916	330.316	348.153	1359.88	393.795	1.78982	1.775e-12	8.5234e-11	BTD	3	15601341	15722311	+	17103	protein_coding	biotinidase [Source:HGNC Symbol;Acc:HGNC:1122] && P43251.2 RecName: Full=Biotinidase; Short=Biotinase; Flags: Precursor	-
ENSG00000197647	36.8192	65.5479	26.1333	213	315.264	242.282	42.8335	256.848	-2.59327	1.82008e-12	8.72128e-11	ZNF433	19	12014715	12035741	-	3096	protein_coding	zinc finger protein 433 [Source:HGNC Symbol;Acc:HGNC:20811] && Q8N7K0.1 RecName: Full=Zinc finger protein 433	zf-C2H2
ENSG00000164122	15361.5	16217.4	9430.65	2686.16	4179.55	3789.98	13669.9	3551.9	1.94413	1.83106e-12	8.75526e-11	ASB5	4	176213673	176277571	-	4218	protein_coding	ankyrin repeat and SOCS box containing 5 [Source:HGNC Symbol;Acc:HGNC:17180] && Q8WWX0.1 RecName: Full=Ankyrin repeat and SOCS box protein 5; Short=ASB-5	-
ENSG00000169429	1598.15	1367.14	847.591	145.55	331.153	280.965	1270.96	252.556	2.32803	1.84534e-12	8.80487e-11	CXCL8	4	73740519	73743716	+	2588	protein_coding	C-X-C motif chemokine ligand 8 [Source:HGNC Symbol;Acc:HGNC:6025] && P10145.1 RecName: Full=Interleukin-8; Short=IL-8; AltName: Full=C-X-C motif chemokine 8; AltName: Full=Chemokine (C-X-C motif) ligand 8; AltName: Full=Emoctakin; AltName: Full=Granulocyte chemotactic protein 1; Short=GCP-1; AltName: Full=Monocyte-derived neutrophil chemotactic factor; Short=MDNCF; AltName: Full=Monocyte-derived …	-
ENSG00000015520	56.7214	81.1545	86.24	5.91665	1.67249	1.01799	74.7053	2.86904	4.7878	2.24703e-12	1.06988e-10	NPC1L1	7	44512535	44541330	-	5267	protein_coding	NPC1 like intracellular cholesterol transporter 1 [Source:HGNC Symbol;Acc:HGNC:7898] && Q9UHC9.2 RecName: Full=Niemann-Pick C1-like protein 1; Flags: Precursor	-
ENSG00000240849	1182.19	1241.25	1200.39	385.766	443.209	379.711	1207.94	402.895	1.58325	2.29417e-12	1.09002e-10	PEDS1	20	50118254	50153734	-	7931	protein_coding	plasmanylethanolamine desaturase 1 [Source:HGNC Symbol;Acc:HGNC:16735] && A5PLL7.3 RecName: Full=Transmembrane protein 189	-
ENSG00000197405	108.467	105.085	99.3066	4.73332	8.36244	17.3058	104.286	10.1339	3.35262	2.33723e-12	1.10814e-10	C5AR1	19	47290023	47322066	+	2964	protein_coding	complement C5a receptor 1 [Source:HGNC Symbol;Acc:HGNC:1338] && P21730.2 RecName: Full=C5a anaphylatoxin chemotactic receptor 1; AltName: Full=C5a anaphylatoxin chemotactic receptor; Short=C5a-R; Short=C5aR; AltName: CD_antigen=CD88	-
ENSG00000135116	68.6628	61.3861	106.276	7.09999	2.50873	1.01799	78.7748	3.54224	4.5441	2.39089e-12	1.1312e-10	HRK	12	116856144	116881441	-	6853	protein_coding	harakiri, BCL2 interacting protein [Source:HGNC Symbol;Acc:HGNC:5185] && O00198.1 RecName: Full=Activator of apoptosis harakiri; AltName: Full=BH3-interacting domain-containing protein 3; AltName: Full=Neuronal death protein DP5	-
novel.500	61.697	55.1434	110.631	1.18333	2.50873	3.05397	75.8238	2.24868	5.04587	2.41544e-12	1.14042e-10	-	CHR_HSCHR11_1_CTG7	2928225	2935390	-	2323	-	- && Q53GA4.2 RecName: Full=Pleckstrin homology-like domain family A member 2; AltName: Full=Beckwith-Wiedemann syndrome chromosomal region 1 candidate gene C protein; AltName: Full=Imprinted in placenta and liver protein; AltName: Full=Tumor-suppressing STF cDNA 3 protein; AltName: Full=Tumor-suppressing subchromosomal transferable fragment candidate gene 3 protein; AltName: Full=p17-Beckwith-Wi…	-
novel.883	121.404	144.621	109.76	18.9333	14.2161	21.3778	125.262	18.1757	2.79329	2.43755e-12	1.14845e-10	-	X	3726948	3817500	+	3055	-	- && Q6UX73.2 RecName: Full=UPF0764 protein C16orf89; Flags: Precursor && -	-
ENSG00000249915	295.548	264.272	307.502	86.3832	49.3384	46.8276	289.108	60.8497	2.25859	2.51209e-12	1.1811e-10	PDCD6	5	271621	314974	+	9294	protein_coding	programmed cell death 6 [Source:HGNC Symbol;Acc:HGNC:8765] && O75340.1 RecName: Full=Programmed cell death protein 6; AltName: Full=Apoptosis-linked gene 2 protein; AltName: Full=Probable calcium-binding protein ALG-2	-
ENSG00000040531	972.225	1090.38	1258.76	388.133	331.989	313.541	1107.12	344.554	1.68509	2.54544e-12	1.19429e-10	CTNS	17	3636459	3663103	+	4949	protein_coding	cystinosin, lysosomal cystine transporter [Source:HGNC Symbol;Acc:HGNC:2518] && O60931.2 RecName: Full=Cystinosin	-
ENSG00000197043	822.958	867.729	1218.68	3677.79	2835.7	3188.35	969.79	3233.95	-1.73699	2.58695e-12	1.21124e-10	ANXA6	5	151100706	151157785	-	5478	protein_coding	annexin A6 [Source:HGNC Symbol;Acc:HGNC:544] && P08133.3 RecName: Full=Annexin A6; AltName: Full=67 kDa calelectrin; AltName: Full=Annexin VI; AltName: Full=Annexin-6; AltName: Full=Calphobindin-II; Short=CPB-II; AltName: Full=Chromobindin-20; AltName: Full=Lipocortin VI; AltName: Full=Protein III; AltName: Full=p68; AltName: Full=p70	-
ENSG00000162909	5837.33	5600.7	5913.1	1819.96	2274.58	1998.32	5783.71	2030.95	1.50957	2.60514e-12	1.21723e-10	CAPN2	1	223701593	223776018	+	8585	protein_coding	calpain 2 [Source:HGNC Symbol;Acc:HGNC:1479] && P17655.6 RecName: Full=Calpain-2 catalytic subunit; AltName: Full=Calcium-activated neutral proteinase 2; Short=CANP 2; AltName: Full=Calpain M-type; AltName: Full=Calpain large polypeptide L2; AltName: Full=Calpain-2 large subunit; AltName: Full=Millimolar-calpain; Short=M-calpain; Flags: Precursor	-
ENSG00000226562	35.824	16.6471	18.2933	214.183	122.092	170.004	23.5882	168.76	-2.83849	2.62102e-12	1.22211e-10	CYP4F26P	9	33580695	33607874	+	4084	lncRNA	cytochrome P450 family 4 subfamily F member 26, pseudogene [Source:HGNC Symbol;Acc:HGNC:39948] && Q9H0H9.1 PUTATIVE PSEUDOGENE: RecName: Full=Putative cytochrome P450 family member 4F30	-
ENSG00000176907	99.5112	99.8825	41.8133	4.73332	3.34498	2.03598	80.4023	3.37143	4.59256	2.89817e-12	1.34855e-10	TCIM	8	40153482	40155310	+	1829	protein_coding	transcriptional and immune response regulator [Source:HGNC Symbol;Acc:HGNC:1357] && Q9NR00.2 RecName: Full=Protein C8orf4; AltName: Full=Thyroid cancer protein 1; Short=TC-1	-
ENSG00000196639	235.842	271.555	220.391	55.6166	38.4672	62.0974	242.596	52.0604	2.2267	2.9332e-12	1.36203e-10	HRH1	3	11137093	11263557	+	5581	protein_coding	histamine receptor H1 [Source:HGNC Symbol;Acc:HGNC:5182] && P35367.1 RecName: Full=Histamine H1 receptor; Short=H1R; Short=HH1R	-
ENSG00000117593	428.893	455.714	376.32	1318.23	1208.37	1254.16	420.309	1260.26	-1.58454	2.95842e-12	1.37092e-10	DARS2	1	173824653	173858808	+	7353	protein_coding	aspartyl-tRNA synthetase 2, mitochondrial [Source:HGNC Symbol;Acc:HGNC:25538] && Q6PI48.1 RecName: Full=Aspartate--tRNA ligase, mitochondrial; AltName: Full=Aspartyl-tRNA synthetase; Short=AspRS; Flags: Precursor	-
ENSG00000105708	93.5406	116.53	61.8489	373.933	440.701	361.387	90.6397	392.007	-2.11724	2.96553e-12	1.37139e-10	ZNF14	19	19710472	19733112	-	2963	protein_coding	zinc finger protein 14 [Source:HGNC Symbol;Acc:HGNC:12924] && P17017.3 RecName: Full=Zinc finger protein 14; AltName: Full=Gonadotropin-inducible ovary transcription repressor 4; Short=GIOT-4; AltName: Full=Zinc finger protein KOX6	zf-C2H2
ENSG00000011422	1645.92	1318.24	1813.65	220.1	484.185	412.286	1592.6	372.19	2.09501	2.99257e-12	1.38106e-10	PLAUR	19	43646095	43670547	-	4457	protein_coding	plasminogen activator, urokinase receptor [Source:HGNC Symbol;Acc:HGNC:9053] && Q03405.1 RecName: Full=Urokinase plasminogen activator surface receptor; Short=U-PAR; Short=uPAR; AltName: Full=Monocyte activation antigen Mo3; AltName: CD_antigen=CD87; Flags: Precursor	-
ENSG00000196998	748.325	734.552	1035.75	159.75	245.019	249.408	839.543	218.059	1.94272	3.01156e-12	1.38698e-10	WDR45	X	49074433	49101170	-	4691	protein_coding	WD repeat domain 45 [Source:HGNC Symbol;Acc:HGNC:28912] && Q9Y484.1 RecName: Full=WD repeat domain phosphoinositide-interacting protein 4; Short=WIPI-4; AltName: Full=WD repeat-containing protein 45	-
ENSG00000005189	29.8534	26.0111	25.2622	142	173.102	137.429	27.0422	150.844	-2.48242	3.07808e-12	1.41472e-10	REXO5	16	20806429	20849665	+	4111	protein_coding	RNA exonuclease 5 [Source:HGNC Symbol;Acc:HGNC:24661] && Q96IC2.1 RecName: Full=Putative RNA exonuclease NEF-sp	-
ENSG00000184897	3196.3	2724.92	7211.06	588.115	961.681	919.246	4377.43	823.014	2.41069	3.17231e-12	1.45506e-10	H1-10	3	129314771	129316286	-	1516	protein_coding	H1.10 linker histone [Source:HGNC Symbol;Acc:HGNC:4722] && Q92522.1 RecName: Full=Histone H1x	-
ENSG00000079308	113.443	88.4376	124.569	1008.2	338.679	538.517	108.816	628.465	-2.52721	3.33563e-12	1.52687e-10	TNS1	2	217799588	218033982	-	16281	protein_coding	tensin 1 [Source:HGNC Symbol;Acc:HGNC:11973] && Q9HBL0.2 RecName: Full=Tensin-1	-
ENSG00000197857	126.379	145.662	105.404	429.549	526.834	429.592	125.815	461.992	-1.87923	3.45344e-12	1.57759e-10	ZNF44	19	12224686	12294883	-	6061	protein_coding	zinc finger protein 44 [Source:HGNC Symbol;Acc:HGNC:13110] && P15621.3 RecName: Full=Zinc finger protein 44; AltName: Full=Gonadotropin-inducible ovary transcription repressor 2; Short=GIOT-2; AltName: Full=Zinc finger protein 55; AltName: Full=Zinc finger protein 58; AltName: Full=Zinc finger protein KOX7	zf-C2H2
ENSG00000132122	294.553	227.857	182.062	807.032	871.366	800.141	234.824	826.18	-1.81613	3.47624e-12	1.58478e-10	SPATA6	1	48295373	48472208	-	5938	protein_coding	spermatogenesis associated 6 [Source:HGNC Symbol;Acc:HGNC:18309] && Q9NWH7.1 RecName: Full=Spermatogenesis-associated protein 6; Flags: Precursor	-
ENSG00000156804	2016.1	2049.67	1480.02	665.032	452.408	474.384	1848.6	530.608	1.80182	3.5043e-12	1.59435e-10	FBXO32	8	123497889	123541206	-	7395	protein_coding	F-box protein 32 [Source:HGNC Symbol;Acc:HGNC:16731] && Q969P5.1 RecName: Full=F-box only protein 32; AltName: Full=Atrogin-1; AltName: Full=Muscle atrophy F-box protein; Short=MAFbx	-
ENSG00000140463	115.433	83.2354	119.342	347.899	454.08	439.772	106.004	413.917	-1.96428	3.57071e-12	1.62129e-10	BBS4	15	72686179	72738475	+	4148	protein_coding	Bardet-Biedl syndrome 4 [Source:HGNC Symbol;Acc:HGNC:969] && Q96RK4.2 RecName: Full=Bardet-Biedl syndrome 4 protein	-
ENSG00000198551	134.34	141.5	81.0133	403.516	598.751	520.193	118.951	507.487	-2.09686	3.72535e-12	1.6881e-10	ZNF627	19	11559374	11619161	+	3811	protein_coding	zinc finger protein 627 [Source:HGNC Symbol;Acc:HGNC:30570] && Q7L945.1 RecName: Full=Zinc finger protein 627	zf-C2H2
ENSG00000228709	98.5161	105.085	157.671	528.949	408.087	513.067	120.424	483.368	-2.00141	3.79783e-12	1.71749e-10	LINC02575	21	44485486	44491141	+	1856	lncRNA	long intergenic non-protein coding RNA 2575 [Source:HGNC Symbol;Acc:HGNC:53747] && -	-
ENSG00000111057	1806.13	1814.53	2068.02	416.532	664.814	612.83	1896.23	564.726	1.7462	4.17095e-12	1.88245e-10	KRT18	12	52948871	52952906	+	3069	protein_coding	keratin 18 [Source:HGNC Symbol;Acc:HGNC:6430] && P05783.2 RecName: Full=Keratin, type I cytoskeletal 18; AltName: Full=Cell proliferation-inducing gene 46 protein; AltName: Full=Cytokeratin-18; Short=CK-18; AltName: Full=Keratin-18; Short=K18	-
ENSG00000184661	530.395	561.839	393.742	1616.43	1558.76	1505.61	495.325	1560.27	-1.65603	4.19222e-12	1.88826e-10	CDCA2	8	25459199	25507911	+	3697	protein_coding	cell division cycle associated 2 [Source:HGNC Symbol;Acc:HGNC:14623] && Q69YH5.2 RecName: Full=Cell division cycle-associated protein 2; AltName: Full=Recruits PP1 onto mitotic chromatin at anaphase protein; Short=Repo-Man	-
ENSG00000140044	300.524	281.96	554.898	67.4499	57.7008	92.6371	379.127	72.5959	2.38777	4.3256e-12	1.94445e-10	JDP2	14	75427716	75474111	+	6259	protein_coding	Jun dimerization protein 2 [Source:HGNC Symbol;Acc:HGNC:17546] && Q8WYK2.1 RecName: Full=Jun dimerization protein 2	TF_bZIP
ENSG00000160233	20.8974	16.6471	34.8444	222.466	119.583	165.932	24.1296	169.327	-2.79771	4.35072e-12	1.95185e-10	LRRC3	21	44455510	44462196	+	5845	protein_coding	leucine rich repeat containing 3 [Source:HGNC Symbol;Acc:HGNC:14965] && Q9UFM2.2 RecName: Full=Putative uncharacterized protein LRRC3DN; AltName: Full=LRRC3 downstream neighbor protein [Homo sapiens]	-
ENSG00000243742	102.497	150.864	108.018	15.3833	8.36244	20.3598	120.459	14.7019	3.05129	4.61499e-12	2.06629e-10	RPLP0P2	11	61615036	61639449	+	3909	transcribed_processed_pseudogene	ribosomal protein lateral stalk subunit P0 pseudogene 2 [Source:HGNC Symbol;Acc:HGNC:17960] && Q95140.3 RecName: Full=60S acidic ribosomal protein P0; AltName: Full=60S ribosomal protein L10E	-
ENSG00000143333	10709.4	9907.09	12486.5	3545.26	4020.66	4052.62	11034.3	3872.85	1.51048	4.70677e-12	2.1032e-10	RGS16	1	182598623	182604389	-	2408	protein_coding	regulator of G protein signaling 16 [Source:HGNC Symbol;Acc:HGNC:9997] && O15492.2 RecName: Full=Regulator of G-protein signaling 16; Short=RGS16; AltName: Full=A28-RGS14P; AltName: Full=Retinal-specific RGS; Short=RGS-r; Short=hRGS-r; AltName: Full=Retinally abundant regulator of G-protein signaling	-
ENSG00000165959	2805.22	2920.52	2305.83	1017.66	660.633	747.205	2677.19	808.501	1.7283	5.0487e-12	2.25152e-10	CLMN	14	95181940	95319908	-	15703	protein_coding	calmin [Source:HGNC Symbol;Acc:HGNC:19972] && Q96JQ2.1 RecName: Full=Calmin; AltName: Full=Calponin-like transmembrane domain protein	-
ENSG00000206190	739.368	781.372	771.804	281.633	211.57	204.616	764.182	232.606	1.71831	5.12332e-12	2.28028e-10	ATP10A	15	25677273	25865184	-	20675	protein_coding	ATPase phospholipid transporting 10A (putative) [Source:HGNC Symbol;Acc:HGNC:13542] && O60312.2 RecName: Full=Probable phospholipid-transporting ATPase VA; AltName: Full=ATPase class V type 10A; AltName: Full=Aminophospholipid translocase VA; AltName: Full=P4-ATPase flippase complex alpha subunit ATP10A	-
ENSG00000117643	387.099	356.872	540.96	1717.01	1251.86	1486.27	428.31	1485.05	-1.7925	5.1602e-12	2.29217e-10	MAN1C1	1	25616791	25786206	+	9702	protein_coding	mannosidase alpha class 1C member 1 [Source:HGNC Symbol;Acc:HGNC:19080] && Q9NR34.1 RecName: Full=Mannosyl-oligosaccharide 1,2-alpha-mannosidase IC; AltName: Full=HMIC; AltName: Full=Mannosidase alpha class 1C member 1; AltName: Full=Processing alpha-1,2-mannosidase IC; Short=Alpha-1,2-mannosidase IC	-
ENSG00000166986	10662.6	10318.1	10803.5	3934.58	3951.25	4072.98	10594.7	3986.27	1.41024	5.31409e-12	2.35321e-10	MARS1	12	57475445	57517569	+	7028	protein_coding	methionyl-tRNA synthetase 1 [Source:HGNC Symbol;Acc:HGNC:6898] && P56192.2 RecName: Full=Methionine--tRNA ligase, cytoplasmic; AltName: Full=Methionyl-tRNA synthetase; Short=MetRS	-
ENSG00000242802	1894.69	1901.93	3073.28	615.332	712.48	631.154	2289.97	652.989	1.81003	5.31851e-12	2.35321e-10	AP5Z1	7	4775615	4794397	+	8398	protein_coding	adaptor related protein complex 5 subunit zeta 1 [Source:HGNC Symbol;Acc:HGNC:22197] && O43299.2 RecName: Full=AP-5 complex subunit zeta-1; AltName: Full=Adaptor-related protein complex 5 zeta subunit; Short=Zeta5	-
ENSG00000230613	55.7263	57.2243	148.089	1.18333	0.836244	2.03598	87.0132	1.35185	6.03532	5.62473e-12	2.48382e-10	HM13-AS1	20	31567707	31573263	-	489	lncRNA	HM13 antisense RNA 1 [Source:HGNC Symbol;Acc:HGNC:41940] && -	-
ENSG00000130158	346.299	326.699	418.133	1746.6	1022.73	1208.35	363.71	1325.89	-1.86487	5.66269e-12	2.49568e-10	DOCK6	19	11199295	11262524	-	12478	protein_coding	dedicator of cytokinesis 6 [Source:HGNC Symbol;Acc:HGNC:19189] && Q96HP0.3 RecName: Full=Dedicator of cytokinesis protein 6	-
ENSG00000196155	51.7458	37.4559	55.7511	261.516	198.19	215.814	48.3176	225.173	-2.21533	5.6998e-12	2.50658e-10	PLEKHG4	16	67277510	67289499	+	7328	protein_coding	pleckstrin homology and RhoGEF domain containing G4 [Source:HGNC Symbol;Acc:HGNC:24501] && Q58EX7.1 RecName: Full=Puratrophin-1; AltName: Full=Pleckstrin homology domain-containing family G member 4; Short=PH domain-containing family G member 4; AltName: Full=Purkinje cell atrophy-associated protein 1	-
ENSG00000144730	1905.64	1935.22	1455.63	7796.97	4748.19	5630.51	1765.5	6058.56	-1.7789	5.70968e-12	2.50658e-10	IL17RD	3	57089982	57170306	-	9561	protein_coding	interleukin 17 receptor D [Source:HGNC Symbol;Acc:HGNC:17616] && Q8NFM7.3 RecName: Full=Interleukin-17 receptor D; Short=IL-17 receptor D; Short=IL-17RD; AltName: Full=IL17Rhom; AltName: Full=Interleukin-17 receptor-like protein; AltName: Full=Sef homolog; Short=hSef; Flags: Precursor	-
ENSG00000197763	11.9413	10.4044	9.58222	98.2165	87.8056	88.5652	10.6427	91.5291	-3.10629	5.98708e-12	2.62325e-10	TXNRD3	3	126571779	126655124	-	3780	protein_coding	thioredoxin reductase 3 [Source:HGNC Symbol;Acc:HGNC:20667] && Q86VQ6.4 RecName: Full=Thioredoxin reductase 3; AltName: Full=Thioredoxin and glutathione reductase; AltName: Full=Thioredoxin reductase TR2	-
ENSG00000084710	30.8485	22.8897	53.1378	418.899	175.611	192.4	35.6253	262.304	-2.87011	6.04528e-12	2.64361e-10	EFR3B	2	25042076	25159135	+	10643	protein_coding	EFR3 homolog B [Source:HGNC Symbol;Acc:HGNC:29155] && Q9Y2G0.2 RecName: Full=Protein EFR3 homolog B	-
ENSG00000258441	1416.04	1368.18	869.369	377.483	343.696	308.451	1217.87	343.21	1.8273	6.45842e-12	2.8188e-10	LINC00641	14	21200079	21206900	-	5715	lncRNA	long intergenic non-protein coding RNA 641 [Source:HGNC Symbol;Acc:HGNC:27511] && Q99959.2 RecName: Full=Plakophilin-2	-
ENSG00000166317	432.874	482.765	501.76	1899.25	1276.94	1421.11	472.466	1532.44	-1.69688	6.75289e-12	2.94162e-10	SYNPO2L	10	73644881	73663803	-	5104	protein_coding	synaptopodin 2 like [Source:HGNC Symbol;Acc:HGNC:23532] && Q9H987.3 RecName: Full=Synaptopodin 2-like protein	-
ENSG00000224699	34.8289	37.4559	28.7467	147.916	183.974	175.094	33.6772	168.995	-2.33213	7.06783e-12	3.06781e-10	LAMTOR5-AS1	1	110347116	110443817	+	12654	lncRNA	LAMTOR5 antisense RNA 1 [Source:HGNC Symbol;Acc:HGNC:40823] && -	-
ENSG00000235890	70.653	88.4376	118.471	605.865	297.703	438.754	92.5206	447.441	-2.26982	7.06983e-12	3.06781e-10	TSPEAR-AS1	21	44506807	44516575	+	2355	lncRNA	TSPEAR antisense RNA 1 [Source:HGNC Symbol;Acc:HGNC:1271] && -	-
ENSG00000175463	4.97556	0	0.871111	150.283	36.7947	79.4033	1.94889	88.827	-5.51541	7.21711e-12	3.1257e-10	TBC1D10C	11	67403915	67410089	+	5033	protein_coding	TBC1 domain family member 10C [Source:HGNC Symbol;Acc:HGNC:24702] && Q8IV04.1 RecName: Full=Carabin; AltName: Full=TBC1 domain family member 10C	-
ENSG00000197903	1037.9	1058.13	1182.97	166.85	339.515	319.649	1093	275.338	1.98609	7.31187e-12	3.16066e-10	H2BC12	6	27146361	27146855	-	495	protein_coding	H2B clustered histone 12 [Source:HGNC Symbol;Acc:HGNC:13954] && Q2M2T1.3 RecName: Full=Histone H2B type 1-K	-
ENSG00000272899	103.492	90.5185	87.1111	13.0166	10.8712	9.16192	93.7071	11.0166	3.09516	7.37978e-12	3.18391e-10	ATP6V1FNB	7	128866330	128872047	+	3883	protein_coding	ATP6V1F neighbor [Source:HGNC Symbol;Acc:HGNC:52392] && -	-
ENSG00000180257	93.5406	130.055	87.1111	364.466	387.181	428.574	103.569	393.407	-1.92805	7.50812e-12	3.23309e-10	ZNF816	19	52949379	52962911	-	3310	protein_coding	zinc finger protein 816 [Source:HGNC Symbol;Acc:HGNC:26995] && Q0VGE8.2 RecName: Full=Zinc finger protein 816	zf-C2H2
ENSG00000109436	577.165	632.589	592.355	207.083	170.594	186.292	600.703	187.99	1.67783	7.54068e-12	3.24091e-10	TBC1D9	4	140620782	140756385	-	5851	protein_coding	TBC1 domain family member 9 [Source:HGNC Symbol;Acc:HGNC:21710] && Q6ZT07.2 RecName: Full=TBC1 domain family member 9; AltName: Full=TBC1 domain family member 9A	-
ENSG00000183196	939.386	934.317	1084.53	356.183	191.5	250.426	986.079	266.036	1.89364	7.95461e-12	3.4123e-10	CHST6	16	75472052	75495445	-	8620	protein_coding	carbohydrate sulfotransferase 6 [Source:HGNC Symbol;Acc:HGNC:6938] && Q9GZX3.1 RecName: Full=Carbohydrate sulfotransferase 6; AltName: Full=Corneal N-acetylglucosamine-6-O-sulfotransferase; Short=C-GlcNAc6ST; Short=hCGn6ST; AltName: Full=Galactose/N-acetylglucosamine/N-acetylglucosamine 6-O-sulfotransferase 4-beta; Short=GST4-beta; AltName: Full=N-acetylglucosamine 6-O-sulfotransferase 5; Short=G…	-
ENSG00000157502	206.983	185.199	121.956	565.632	735.058	636.244	171.379	645.645	-1.91607	8.1593e-12	3.49345e-10	PWWP3B	X	106168305	106208956	+	4343	protein_coding	PWWP domain containing 3B [Source:HGNC Symbol;Acc:HGNC:26583] && Q5H9M0.1 RecName: Full=PWWP domain-containing protein MUM1L1; AltName: Full=Mutated melanoma-associated antigen 1-like protein 1; Short=MUM1-like protein 1	-
ENSG00000129562	2368.37	2414.87	3029.72	550.249	873.039	865.292	2604.32	762.86	1.77058	8.23052e-12	3.51726e-10	DAD1	14	22564907	22589224	-	761	protein_coding	defender against cell death 1 [Source:HGNC Symbol;Acc:HGNC:2664] && P61805.3 RecName: Full=Dolichyl-diphosphooligosaccharide--protein glycosyltransferase subunit DAD1; Short=Oligosaccharyl transferase subunit DAD1; AltName: Full=Defender against cell death 1; Short=DAD-1 >P61803.3 RecName: Full=Dolichyl-diphosphooligosaccharide--protein glycosyltransferase subunit DAD1; Short=Oligosaccharyl trans…	-
ENSG00000165821	208.974	223.695	235.2	966.781	646.417	688.162	222.623	767.12	-1.78362	8.66648e-12	3.69655e-10	SALL2	14	21521080	21537216	-	5383	protein_coding	spalt like transcription factor 2 [Source:HGNC Symbol;Acc:HGNC:10526] && Q9Y467.4 RecName: Full=Sal-like protein 2; AltName: Full=Zinc finger protein 795; AltName: Full=Zinc finger protein SALL2; AltName: Full=Zinc finger protein Spalt-2; Short=Sal-2; Short=hSal2	zf-C2H2
novel.270	14.9267	20.8088	28.7467	164.483	120.419	131.321	21.4941	138.741	-2.68076	8.72019e-12	3.71243e-10	-	7	101348063	101362874	-	1278	-	- && - && -	-
ENSG00000107165	76.6237	68.6692	64.4622	0	3.34498	1.01799	69.9184	1.45432	5.43521	9.19591e-12	3.90757e-10	TYRP1	9	12685439	12710285	+	3736	protein_coding	tyrosinase related protein 1 [Source:HGNC Symbol;Acc:HGNC:12450] && P17643.2 RecName: Full=5,6-dihydroxyindole-2-carboxylic acid oxidase; Short=DHICA oxidase; AltName: Full=Catalase B; AltName: Full=Glycoprotein 75; AltName: Full=Melanoma antigen gp75; AltName: Full=Tyrosinase-related protein 1; Short=TRP; Short=TRP-1; Short=TRP1; Flags: Precursor	-
ENSG00000189195	15.9218	11.4449	9.58222	106.5	100.349	88.5652	12.3163	98.4714	-3.0044	9.48366e-12	4.02225e-10	BTBD8	1	92080305	92184725	+	8342	protein_coding	BTB domain containing 8 [Source:HGNC Symbol;Acc:HGNC:21019] && Q9UPP5.2 RecName: Full=Uncharacterized protein KIAA1107	-
ENSG00000282164	366.201	555.596	601.938	155.016	97.8405	114.015	507.912	122.291	2.05915	9.52011e-12	4.03012e-10	PEG13	8	140094894	140100543	-	5650	lncRNA	paternally expressed 13 [Source:HGNC Symbol;Acc:HGNC:19969] && -	-
ENSG00000165379	68.6628	60.3457	87.9822	334.883	269.271	279.947	72.3302	294.7	-2.02217	9.80256e-12	4.1419e-10	LRFN5	14	41606876	41904549	+	6834	protein_coding	leucine rich repeat and fibronectin type III domain containing 5 [Source:HGNC Symbol;Acc:HGNC:20360] && Q96NI6.2 RecName: Full=Leucine-rich repeat and fibronectin type-III domain-containing protein 5; Flags: Precursor	-
ENSG00000166123	1824.04	1885.28	2238.75	732.482	597.914	691.216	1982.69	673.871	1.55769	1.02848e-11	4.33751e-10	GPT2	16	46884362	46931289	+	6362	protein_coding	glutamic--pyruvic transaminase 2 [Source:HGNC Symbol;Acc:HGNC:18062] && Q8TD30.1 RecName: Full=Alanine aminotransferase 2; Short=ALT2; AltName: Full=Glutamate pyruvate transaminase 2; Short=GPT 2; AltName: Full=Glutamic--alanine transaminase 2; AltName: Full=Glutamic--pyruvic transaminase 2	-
ENSG00000235897	107.472	123.813	94.9511	20.1166	8.36244	4.07196	108.745	10.8503	3.36114	1.06879e-11	4.4991e-10	TM4SF19-AS1	3	196318330	196325570	+	2136	lncRNA	TM4SF19 antisense RNA 1 [Source:HGNC Symbol;Acc:HGNC:41085] && Q96DZ7.2 RecName: Full=Transmembrane 4 L6 family member 19; AltName: Full=Osteoclast maturation-associated gene 4 protein; AltName: Full=Tetraspan membrane protein OCTM4	-
ENSG00000141458	4561.6	4662.22	3904.32	1747.78	1376.46	1402.79	4376.05	1509.01	1.53634	1.08254e-11	4.54847e-10	NPC1	18	23506184	23586506	-	9705	protein_coding	NPC intracellular cholesterol transporter 1 [Source:HGNC Symbol;Acc:HGNC:7897] && O15118.2 RecName: Full=Niemann-Pick C1 protein; Flags: Precursor	-
ENSG00000273142	136.33	86.3567	99.3066	359.733	419.794	461.15	107.331	413.559	-1.94657	1.13567e-11	4.76282e-10	LINC02604	7	66902857	66906297	+	3441	lncRNA	long intergenic non-protein coding RNA 2604 [Source:HGNC Symbol;Acc:HGNC:53972] && -	-
ENSG00000126062	716.481	827.152	1385.07	253.233	214.078	267.732	976.233	245.014	1.99572	1.15575e-11	4.83805e-10	TMEM115	3	50354750	50359521	-	2107	protein_coding	transmembrane protein 115 [Source:HGNC Symbol;Acc:HGNC:30055] && Q12893.1 RecName: Full=Transmembrane protein 115; AltName: Full=Placental protein 6; AltName: Full=Protein PL6	-
ENSG00000131069	319.431	362.074	423.36	1139.55	1068.72	1128.95	368.288	1112.41	-1.59403	1.16852e-11	4.88243e-10	ACSS2	20	34872146	34927962	+	5248	protein_coding	acyl-CoA synthetase short chain family member 2 [Source:HGNC Symbol;Acc:HGNC:15814] && Q9NR19.1 RecName: Full=Acetyl-coenzyme A synthetase, cytoplasmic; AltName: Full=Acetate--CoA ligase; AltName: Full=Acetyl-CoA synthetase; Short=ACS; Short=AceCS; AltName: Full=Acyl-CoA synthetase short-chain family member 2; AltName: Full=Acyl-activating enzyme	-
ENSG00000135439	101.501	110.287	180.32	921.815	434.847	562.949	130.703	639.87	-2.28789	1.17845e-11	4.91477e-10	AGAP2	12	57723761	57742157	-	7224	protein_coding	ArfGAP with GTPase domain, ankyrin repeat and PH domain 2 [Source:HGNC Symbol;Acc:HGNC:16921] && Q99490.2 RecName: Full=Arf-GAP with GTPase, ANK repeat and PH domain-containing protein 2; Short=AGAP-2; AltName: Full=Centaurin-gamma-1; Short=Cnt-g1; AltName: Full=GTP-binding and GTPase-activating protein 2; Short=GGAP2; AltName: Full=Phosphatidylinositol 3-kinase enhancer; Short=PIKE	-
ENSG00000164252	129.365	90.5185	89.7244	425.999	384.672	354.261	103.203	388.311	-1.91217	1.21487e-11	5.05732e-10	AGGF1	5	77029251	77065234	+	5032	protein_coding	angiogenic factor with G-patch and FHA domains 1 [Source:HGNC Symbol;Acc:HGNC:24684] && Q8N302.2 RecName: Full=Angiogenic factor with G patch and FHA domains 1; AltName: Full=Angiogenic factor VG5Q; Short=hVG5Q; AltName: Full=G patch domain-containing protein 7; AltName: Full=Vasculogenesis gene on 5q protein	-
ENSG00000159917	66.6725	48.9008	47.04	243.766	238.33	213.778	54.2044	231.958	-2.09872	1.23398e-11	5.12739e-10	ZNF235	19	44228729	44305046	-	5989	protein_coding	zinc finger protein 235 [Source:HGNC Symbol;Acc:HGNC:12866] && Q14590.3 RecName: Full=Zinc finger protein 235; AltName: Full=Zinc finger protein 270; AltName: Full=Zinc finger protein 93 homolog; Short=Zfp-93; AltName: Full=Zinc finger protein HZF6	zf-C2H2
ENSG00000140987	114.438	93.6398	94.08	360.916	372.129	337.973	100.719	357.006	-1.82621	1.23646e-11	5.12823e-10	ZSCAN32	16	3382081	3401065	-	4013	protein_coding	zinc finger and SCAN domain containing 32 [Source:HGNC Symbol;Acc:HGNC:20812] && Q9NX65.3 RecName: Full=Zinc finger and SCAN domain-containing protein 32; AltName: Full=Human cervical cancer suppressor gene 5 protein; Short=HCCS-5; AltName: Full=Zinc finger protein 434	zf-C2H2
ENSG00000117410	3055.99	3095.32	5177.01	331.333	1006	806.249	3776.11	714.528	2.40071	1.23912e-11	5.12981e-10	ATP6V0B	1	43974487	43978295	+	3239	protein_coding	ATPase H+ transporting V0 subunit b [Source:HGNC Symbol;Acc:HGNC:861] && Q2TA24.1 RecName: Full=V-type proton ATPase 21 kDa proteolipid subunit; Short=V-ATPase 21 kDa proteolipid subunit; AltName: Full=Vacuolar proton pump 21 kDa proteolipid subunit	-
ENSG00000196154	1554.37	1568.99	2658.63	145.55	449.063	434.682	1927.33	343.098	2.4879	1.26067e-11	5.20946e-10	S100A4	1	153543613	153550136	-	946	protein_coding	S100 calcium binding protein A4 [Source:HGNC Symbol;Acc:HGNC:10494] && P26447.1 RecName: Full=Protein S100-A4; AltName: Full=Calvasculin; AltName: Full=Metastasin; AltName: Full=Placental calcium-binding protein; AltName: Full=Protein Mts1; AltName: Full=S100 calcium-binding protein A4	-
ENSG00000168209	4363.57	3631.14	6804.25	1324.15	1434.16	1448.6	4932.99	1402.3	1.81469	1.28679e-11	5.30765e-10	DDIT4	10	72273919	72276036	+	2118	protein_coding	DNA damage inducible transcript 4 [Source:HGNC Symbol;Acc:HGNC:24944] && Q9NX09.1 RecName: Full=DNA damage-inducible transcript 4 protein; AltName: Full=HIF-1 responsive protein RTP801; AltName: Full=Protein regulated in development and DNA damage response 1; Short=REDD-1	-
ENSG00000129255	1103.58	1038.36	1466.08	231.933	402.233	345.099	1202.67	326.422	1.87935	1.29648e-11	5.33783e-10	MPDU1	17	7583529	7592789	+	3290	protein_coding	mannose-P-dolichol utilization defect 1 [Source:HGNC Symbol;Acc:HGNC:7207] && O75352.2 RecName: Full=Mannose-P-dolichol utilization defect 1 protein; AltName: Full=Suppressor of Lec15 and Lec35 glycosylation mutation homolog; Short=SL15	-
ENSG00000236255	143.296	162.309	119.342	30.7666	10.8712	19.3418	141.649	20.3265	2.82791	1.32907e-11	5.46205e-10	-	2	117833937	117841658	+	5287	lncRNA	novel transcript && -	-
ENSG00000148798	1781.25	1878	1686.47	582.199	674.013	646.424	1781.91	634.212	1.48978	1.33471e-11	5.47523e-10	INA	10	103277138	103290346	+	3251	protein_coding	internexin neuronal intermediate filament protein alpha [Source:HGNC Symbol;Acc:HGNC:6057] && Q16352.2 RecName: Full=Alpha-internexin; Short=Alpha-Inx; AltName: Full=66 kDa neurofilament protein; Short=NF-66; Short=Neurofilament-66; AltName: Full=Neurofilament 5	-
ENSG00000034152	601.048	536.868	690.791	201.166	184.81	182.22	609.569	189.399	1.68756	1.34512e-11	5.50791e-10	MAP2K3	17	21284672	21315232	+	3775	protein_coding	mitogen-activated protein kinase kinase 3 [Source:HGNC Symbol;Acc:HGNC:6843] && P46734.2 RecName: Full=Dual specificity mitogen-activated protein kinase kinase 3; Short=MAP kinase kinase 3; Short=MAPKK 3; AltName: Full=MAPK/ERK kinase 3; Short=MEK 3; AltName: Full=Stress-activated protein kinase kinase 2; Short=SAPK kinase 2; Short=SAPKK-2; Short=SAPKK2	-
ENSG00000088340	125.384	122.772	141.12	595.215	391.362	440.79	129.759	475.789	-1.87222	1.37324e-11	5.61284e-10	FER1L4	20	35558737	35607562	-	10228	transcribed_unitary_pseudogene	fer-1 like family member 4 (pseudogene) [Source:HGNC Symbol;Acc:HGNC:15801] && A9Z1Z3.1 RecName: Full=Fer-1-like protein 4	-
ENSG00000279233	85.5797	93.6398	134.151	10.65	16.7249	9.16192	104.457	12.1789	3.08296	1.42548e-11	5.81582e-10	-	12	125138245	125141711	+	3467	TEC	novel transcript && Q8N7M2.4 RecName: Full=Zinc finger protein 283; AltName: Full=Zinc finger protein HZF19	-
ENSG00000225313	355.255	309.011	270.915	95.8498	49.3384	65.1514	311.727	70.1132	2.1621	1.49426e-11	6.08539e-10	-	1	33307348	33349245	+	4015	lncRNA	novel transcript && -	-
ENSG00000111012	195.042	172.713	204.711	43.7832	35.1222	46.8276	190.822	41.911	2.19243	1.51929e-11	6.17615e-10	CYP27B1	12	57762334	57768986	-	3284	protein_coding	cytochrome P450 family 27 subfamily B member 1 [Source:HGNC Symbol;Acc:HGNC:2606] && O15528.1 RecName: Full=25-hydroxyvitamin D-1 alpha hydroxylase, mitochondrial; AltName: Full=25-OHD-1 alpha-hydroxylase; AltName: Full=25-hydroxyvitamin D(3) 1-alpha-hydroxylase; Short=VD3 1A hydroxylase; AltName: Full=Calcidiol 1-monooxygenase; AltName: Full=Cytochrome P450 subfamily XXVIIB polypeptide 1; AltNam…	-
ENSG00000051341	314.456	343.346	261.333	1255.51	849.624	965.055	306.378	1023.4	-1.74006	1.56623e-11	6.35551e-10	POLQ	3	121431431	121545988	-	9185	protein_coding	DNA polymerase theta [Source:HGNC Symbol;Acc:HGNC:9186] && O75417.2 RecName: Full=DNA polymerase theta; AltName: Full=DNA polymerase eta	-
ENSG00000129521	51.7458	52.0221	54.0089	198.8	237.493	215.814	52.5923	217.369	-2.04789	1.58038e-11	6.39823e-10	EGLN3	14	33924227	34462774	-	7363	protein_coding	egl-9 family hypoxia inducible factor 3 [Source:HGNC Symbol;Acc:HGNC:14661] && -	-
ENSG00000081087	3288.85	3102.6	2421.69	796.382	1047.81	1021.04	2937.71	955.08	1.62036	1.58244e-11	6.39823e-10	OSTM1	6	108041409	108165854	-	5325	protein_coding	osteoclastogenesis associated transmembrane protein 1 [Source:HGNC Symbol;Acc:HGNC:21652] && Q86WC4.1 RecName: Full=Osteopetrosis-associated transmembrane protein 1; AltName: Full=Chloride channel 7 beta subunit; Flags: Precursor	-
ENSG00000198938	29032.4	31171.7	19692.3	73558.2	85545.2	104603	26632.1	87902	-1.72275	1.59891e-11	6.45323e-10	MT-CO3	MT	9207	9990	+	784	protein_coding	mitochondrially encoded cytochrome c oxidase III [Source:HGNC Symbol;Acc:HGNC:7422] && P00414.2 RecName: Full=Cytochrome c oxidase subunit 3; AltName: Full=Cytochrome c oxidase polypeptide III	-
ENSG00000064042	755.29	732.471	522.667	2552.44	1870.68	2078.74	670.143	2167.29	-1.69357	1.62236e-11	6.53617e-10	LIMCH1	4	41359607	41700044	+	10862	protein_coding	LIM and calponin homology domains 1 [Source:HGNC Symbol;Acc:HGNC:29191] && Q9UPQ0.4 RecName: Full=LIM and calponin homology domains-containing protein 1	-
ENSG00000158301	52.741	56.1839	63.5911	244.949	231.64	218.868	57.5053	231.819	-2.00919	1.68587e-11	6.77992e-10	GPRASP2	X	102712445	102717733	+	3706	protein_coding	G protein-coupled receptor associated sorting protein 2 [Source:HGNC Symbol;Acc:HGNC:25169] && Q96D09.1 RecName: Full=G-protein coupled receptor-associated sorting protein 2; Short=GASP-2	-
ENSG00000243650	94.5357	81.1545	45.2978	3.54999	5.85371	2.03598	73.6626	3.81323	4.23476	1.82013e-11	7.3068e-10	RN7SL834P	2	230507101	230507386	+	286	misc_RNA	RNA, 7SL, cytoplasmic 834, pseudogene [Source:HGNC Symbol;Acc:HGNC:46850] && -	-
ENSG00000261040	119.413	112.368	146.347	5.91665	20.0699	21.3778	126.043	15.7881	2.97164	1.83177e-11	7.34045e-10	WFDC21P	17	60083562	60091885	-	1103	transcribed_unitary_pseudogene	WAP four-disulfide core domain 21, pseudogene [Source:HGNC Symbol;Acc:HGNC:50357] && -	-
ENSG00000103021	6.96579	9.36398	7.84	86.3832	78.6069	73.2953	8.05659	79.4285	-3.30334	1.88539e-11	7.54188e-10	CCDC113	16	58231157	58283836	+	5927	protein_coding	coiled-coil domain containing 113 [Source:HGNC Symbol;Acc:HGNC:25002] && Q9H0I3.1 RecName: Full=Coiled-coil domain-containing protein 113	-
ENSG00000184939	72.6432	73.8714	54.88	292.283	237.493	272.821	67.1315	267.533	-1.9964	1.96446e-11	7.84426e-10	ZFP90	16	68530090	68576072	+	7015	protein_coding	ZFP90 zinc finger protein [Source:HGNC Symbol;Acc:HGNC:23329] && Q8TF47.2 RecName: Full=Zinc finger protein 90 homolog; Short=Zfp-90; AltName: Full=Zinc finger protein 756	zf-C2H2
ENSG00000138600	726.432	773.049	541.831	217.733	193.172	206.652	680.437	205.852	1.72535	1.97619e-11	7.87714e-10	SPPL2A	15	50702266	50765709	-	8045	protein_coding	signal peptide peptidase like 2A [Source:HGNC Symbol;Acc:HGNC:30227] && Q8TCT8.2 RecName: Full=Signal peptide peptidase-like 2A; Short=SPP-like 2A; Short=SPPL2a; AltName: Full=Intramembrane protease 3; Short=IMP-3; AltName: Full=Presenilin-like protein 2; Flags: Precursor	-
ENSG00000163794	61.697	72.831	133.28	5.91665	7.5262	9.16192	89.2693	7.53492	3.56143	1.98382e-11	7.89357e-10	UCN	2	27307400	27308445	-	795	protein_coding	urocortin [Source:HGNC Symbol;Acc:HGNC:12516] && P55089.1 RecName: Full=Urocortin; Flags: Precursor	-
ENSG00000115310	24701.7	23829.3	26112.4	7640.77	9934.58	9462.22	24881.1	9012.52	1.46498	2.00699e-11	7.9717e-10	RTN4	2	54972187	55112621	-	6644	protein_coding	reticulon 4 [Source:HGNC Symbol;Acc:HGNC:14085] && Q9NQC3.2 RecName: Full=Reticulon-4; AltName: Full=Foocen; AltName: Full=Neurite outgrowth inhibitor; Short=Nogo protein; AltName: Full=Neuroendocrine-specific protein; Short=NSP; AltName: Full=Neuroendocrine-specific protein C homolog; AltName: Full=RTN-x; AltName: Full=Reticulon-5	-
ENSG00000144136	6905.08	6544.38	5412.21	1873.21	2384.97	2282.33	6287.23	2180.17	1.52771	2.05384e-11	8.14341e-10	SLC20A1	2	112645939	112663825	+	5493	protein_coding	solute carrier family 20 member 1 [Source:HGNC Symbol;Acc:HGNC:10946] && Q8WUM9.1 RecName: Full=Sodium-dependent phosphate transporter 1; AltName: Full=Gibbon ape leukemia virus receptor 1; Short=GLVR-1; AltName: Full=Leukemia virus receptor 1 homolog; AltName: Full=Phosphate transporter 1; Short=PiT-1; AltName: Full=Solute carrier family 20 member 1	-
ENSG00000136732	1389.18	1342.17	2241.37	214.183	456.589	445.88	1657.57	372.217	2.15316	2.06901e-11	8.18913e-10	GYPC	2	126656133	126696667	+	3609	protein_coding	glycophorin C (Gerbich blood group) [Source:HGNC Symbol;Acc:HGNC:4704] && P04921.1 RecName: Full=Glycophorin-C; AltName: Full=Glycoconnectin; AltName: Full=Glycophorin-D; Short=GPD; AltName: Full=Glycoprotein beta; AltName: Full=PAS-2'; AltName: Full=Sialoglycoprotein D; AltName: CD_antigen=CD236	-
ENSG00000143786	877.689	958.247	1009.62	347.899	306.902	319.649	948.518	324.817	1.54697	2.07907e-11	8.20887e-10	CNIH3	1	224434660	224740554	+	6367	protein_coding	cornichon family AMPA receptor auxiliary protein 3 [Source:HGNC Symbol;Acc:HGNC:26802] && Q8TBE1.1 RecName: Full=Protein cornichon homolog 3; Short=CNIH-3; AltName: Full=Cornichon family AMPA receptor auxiliary protein 3 >Q6ZWS4.1 RecName: Full=Protein cornichon homolog 3; Short=CNIH-3; AltName: Full=Cornichon family AMPA receptor auxiliary protein 3	-
ENSG00000105835	4780.52	4923.37	3392.11	1264.98	1560.43	1449.62	4365.33	1425.01	1.61474	2.08129e-11	8.20887e-10	NAMPT	7	106248298	106285966	-	23584	protein_coding	nicotinamide phosphoribosyltransferase [Source:HGNC Symbol;Acc:HGNC:30092] && P43490.1 RecName: Full=Nicotinamide phosphoribosyltransferase; Short=NAmPRTase; Short=Nampt; AltName: Full=Pre-B-cell colony-enhancing factor 1; Short=Pre-B cell-enhancing factor; AltName: Full=Visfatin	-
novel.14	97.521	126.934	121.084	14.2	20.0699	18.3238	115.18	17.5312	2.70502	2.12211e-11	8.35526e-10	-	1	150588603	150594127	+	5525	-	- && Q8N7I0.1 RecName: Full=Protein GVQW1; AltName: Full=GVQW motif-containing protein 1; AltName: Full=Tigger transposable element-derived 1-like protein 2; Flags: Precursor && -	-
ENSG00000187068	33.8338	29.1324	29.6178	195.25	146.343	136.411	30.8613	159.334	-2.36657	2.15462e-11	8.46844e-10	C3orf70	3	185076838	185153060	-	7159	protein_coding	chromosome 3 open reading frame 70 [Source:HGNC Symbol;Acc:HGNC:33731] && A6NLC5.1 RecName: Full=UPF0524 protein C3orf70	-
ENSG00000138439	178.125	149.824	131.538	602.315	535.196	446.898	153.162	528.136	-1.78645	2.30678e-11	9.05069e-10	FAM117B	2	202634969	202769757	+	6205	protein_coding	family with sequence similarity 117 member B [Source:HGNC Symbol;Acc:HGNC:14440] && Q6P1L5.2 RecName: Full=Protein FAM117B; AltName: Full=Amyotrophic lateral sclerosis 2 chromosomal region candidate gene 13 protein	-
ENSG00000113083	2286.77	2314.98	2116.8	866.198	756.801	837.806	2239.52	820.268	1.44937	2.33442e-11	9.1432e-10	LOX	5	122063195	122078413	-	5596	protein_coding	lysyl oxidase [Source:HGNC Symbol;Acc:HGNC:6664] && P28300.2 RecName: Full=Protein-lysine 6-oxidase; AltName: Full=Lysyl oxidase; Flags: Precursor	-
ENSG00000133134	277.636	264.272	402.453	33.1333	76.9344	73.2953	314.787	61.121	2.35555	2.34759e-11	9.17883e-10	BEX2	X	103309346	103311007	-	1137	protein_coding	brain expressed X-linked 2 [Source:HGNC Symbol;Acc:HGNC:30933] && Q9BXY8.1 RecName: Full=Protein BEX2; AltName: Full=Brain-expressed X-linked protein 2; Short=hBex2	-
ENSG00000101096	445.81	439.067	337.12	131.35	57.7008	57.0075	407.332	82.0193	2.32161	2.36986e-11	9.24986e-10	NFATC2	20	51386957	51562831	-	8286	protein_coding	nuclear factor of activated T cells 2 [Source:HGNC Symbol;Acc:HGNC:7776] && Q13469.2 RecName: Full=Nuclear factor of activated T-cells, cytoplasmic 2; Short=NF-ATc2; Short=NFATc2; AltName: Full=NFAT pre-existing subunit; Short=NF-ATp; AltName: Full=T-cell transcription factor NFAT1	RHD
ENSG00000115461	416.952	387.045	400.711	1866.11	990.949	1403.81	401.569	1420.29	-1.82175	2.39612e-11	9.33616e-10	IGFBP5	2	216672105	216695549	-	6466	protein_coding	insulin like growth factor binding protein 5 [Source:HGNC Symbol;Acc:HGNC:5474] && P24593.1 RecName: Full=Insulin-like growth factor-binding protein 5; Short=IBP-5; Short=IGF-binding protein 5; Short=IGFBP-5; Flags: Precursor	-
ENSG00000101213	28.8583	13.5258	24.3911	147.916	123.764	137.429	22.2584	136.37	-2.60899	2.46188e-11	9.57584e-10	PTK6	20	63528001	63537376	-	2953	protein_coding	protein tyrosine kinase 6 [Source:HGNC Symbol;Acc:HGNC:9617] && Q13882.1 RecName: Full=Protein-tyrosine kinase 6; AltName: Full=Breast tumor kinase; AltName: Full=Tyrosine-protein kinase BRK	-
ENSG00000237596	145.286	142.541	67.9466	0	0.836244	0	118.591	0.278748	8.36538	2.5622e-11	9.94884e-10	-	6	135991936	136225751	-	8029	lncRNA	novel transcript && O00370.1 RecName: Full=LINE-1 retrotransposable element ORF2 protein; Short=ORF2p; Includes: RecName: Full=Reverse transcriptase; Includes: RecName: Full=Endonuclease	-
ENSG00000069869	3201.28	3450.11	1917.32	891.048	815.338	799.123	2856.23	835.17	1.77398	2.5768e-11	9.98282e-10	NEDD4	15	55826922	55993660	-	9036	protein_coding	NEDD4 E3 ubiquitin protein ligase [Source:HGNC Symbol;Acc:HGNC:7727] && P46934.4 RecName: Full=E3 ubiquitin-protein ligase NEDD4; AltName: Full=Cell proliferation-inducing gene 53 protein; AltName: Full=HECT-type E3 ubiquitin transferase NEDD4; AltName: Full=Neural precursor cell expressed developmentally down-regulated protein 4; Short=NEDD-4	-
ENSG00000133069	283.607	244.504	393.742	1079.2	934.921	1056.67	307.284	1023.6	-1.73437	2.57981e-11	9.98282e-10	TMCC2	1	205227946	205285632	+	5822	protein_coding	transmembrane and coiled-coil domain family 2 [Source:HGNC Symbol;Acc:HGNC:24239] && O75069.3 RecName: Full=Transmembrane and coiled-coil domains protein 2; AltName: Full=Cerebral protein 11	-
ENSG00000121440	110.457	78.0332	108.018	377.483	325.299	384.8	98.8361	362.527	-1.87265	2.61762e-11	1.01117e-09	PDZRN3	3	73382431	73624941	-	6139	protein_coding	PDZ domain containing ring finger 3 [Source:HGNC Symbol;Acc:HGNC:17704] && Q9UPQ7.2 RecName: Full=E3 ubiquitin-protein ligase PDZRN3; AltName: Full=Ligand of Numb protein X 3; AltName: Full=PDZ domain-containing RING finger protein 3; AltName: Full=Semaphorin cytoplasmic domain-associated protein 3; Short=Protein SEMACAP3	-
ENSG00000167693	240.817	245.544	355.413	997.548	832.063	948.767	280.592	926.126	-1.72104	2.63744e-11	1.01709e-09	NXN	17	799310	979776	-	5889	protein_coding	nucleoredoxin [Source:HGNC Symbol;Acc:HGNC:18008] && Q6DKJ4.2 RecName: Full=Nucleoredoxin	-
ENSG00000090674	541.341	529.585	754.382	156.2	190.664	184.256	608.436	177.04	1.77991	2.65192e-11	1.02092e-09	MCOLN1	19	7522624	7534009	+	3958	protein_coding	mucolipin TRP cation channel 1 [Source:HGNC Symbol;Acc:HGNC:13356] && Q9GZU1.1 RecName: Full=Mucolipin-1; AltName: Full=MG-2; AltName: Full=Mucolipidin	-
ENSG00000138642	137.326	127.974	144.604	465.049	407.251	460.132	136.635	444.144	-1.69942	2.75759e-11	1.05979e-09	HERC6	4	88378739	88443097	+	5779	protein_coding	HECT and RLD domain containing E3 ubiquitin protein ligase family member 6 [Source:HGNC Symbol;Acc:HGNC:26072] && Q8IVU3.2 RecName: Full=Probable E3 ubiquitin-protein ligase HERC6; AltName: Full=HECT domain and RCC1-like domain-containing protein 6; AltName: Full=HECT-type E3 ubiquitin transferase HERC6	-
ENSG00000198805	875.699	704.379	704.729	118.333	262.581	177.13	761.602	186.015	2.02853	2.87193e-11	1.10185e-09	PNP	14	20468954	20477089	+	4134	protein_coding	purine nucleoside phosphorylase [Source:HGNC Symbol;Acc:HGNC:7892] && P00491.2 RecName: Full=Purine nucleoside phosphorylase; Short=PNP; AltName: Full=Inosine phosphorylase; AltName: Full=Inosine-guanosine phosphorylase	-
ENSG00000148019	286.592	332.942	287.467	1028.31	899.798	809.303	302.334	912.472	-1.59373	2.91899e-11	1.118e-09	CEP78	9	78236062	78279690	+	14355	protein_coding	centrosomal protein 78 [Source:HGNC Symbol;Acc:HGNC:25740] && Q5JTW2.1 RecName: Full=Centrosomal protein of 78 kDa; Short=Cep78	-
ENSG00000197594	23.8827	12.4853	16.5511	119.516	104.53	124.195	17.6397	116.081	-2.71632	3.01618e-11	1.152e-09	ENPP1	6	131808016	131895155	+	11423	protein_coding	ectonucleotide pyrophosphatase/phosphodiesterase 1 [Source:HGNC Symbol;Acc:HGNC:3356] && P22413.2 RecName: Full=Ectonucleotide pyrophosphatase/phosphodiesterase family member 1; Short=E-NPP 1; AltName: Full=Membrane component chromosome 6 surface marker 1; AltName: Full=Phosphodiesterase I/nucleotide pyrophosphatase 1; AltName: Full=Plasma-cell membrane glycoprotein PC-1; Includes: RecName: Full=…	-
ENSG00000176383	62.6921	84.2758	129.796	9.46665	8.36244	10.1799	92.2545	9.33633	3.312	3.01798e-11	1.152e-09	B3GNT4	12	122203681	122208952	+	4552	protein_coding	UDP-GlcNAc:betaGal beta-1,3-N-acetylglucosaminyltransferase 4 [Source:HGNC Symbol;Acc:HGNC:15683] && Q9C0J1.1 RecName: Full=N-acetyllactosaminide beta-1,3-N-acetylglucosaminyltransferase 4; AltName: Full=UDP-GlcNAc:betaGal beta-1,3-N-acetylglucosaminyltransferase 4; Short=BGnT-4; Short=Beta-1,3-Gn-T4; Short=Beta-1,3-N-acetylglucosaminyltransferase 4; Short=Beta3Gn-T4	-
ENSG00000129932	862.762	847.961	2005.3	217.733	299.375	271.803	1238.67	262.971	2.23509	3.20328e-11	1.22066e-09	DOHH	19	3490821	3500674	-	2121	protein_coding	deoxyhypusine hydroxylase [Source:HGNC Symbol;Acc:HGNC:28662] && Q9BU89.1 RecName: Full=Deoxyhypusine hydroxylase; Short=hDOHH; AltName: Full=Deoxyhypusine dioxygenase; AltName: Full=Deoxyhypusine monooxygenase; AltName: Full=HEAT-like repeat-containing protein 1	-
ENSG00000189129	185.091	242.423	264.818	63.8999	45.1572	49.8815	230.777	52.9795	2.13025	3.43816e-11	1.30795e-09	PLAC9	10	80131682	80145359	+	1240	protein_coding	placenta associated 9 [Source:HGNC Symbol;Acc:HGNC:19255] && Q5JTB6.1 RecName: Full=Placenta-specific protein 9; Flags: Precursor	-
ENSG00000226950	1499.63	1459.74	1214.33	178.683	453.244	356.297	1391.23	329.408	2.07542	3.50658e-11	1.33173e-09	DANCR	4	52712325	52723623	+	10179	lncRNA	differentiation antagonizing non-protein coding RNA [Source:HGNC Symbol;Acc:HGNC:28964] && P0C864.1 RecName: Full=Putative uncharacterized protein DANCR; AltName: Full=Anti-differentiation ncRNA protein; AltName: Full=Differentiation antagonizing non-protein coding RNA; AltName: Full=Small nucleolar RNA host gene protein 13	-
ENSG00000102893	320.426	288.203	262.204	810.582	832.063	954.875	290.278	865.84	-1.57718	3.53945e-11	1.34195e-09	PHKB	16	47461123	47701523	+	11905	protein_coding	phosphorylase kinase regulatory subunit beta [Source:HGNC Symbol;Acc:HGNC:8927] && Q93100.3 RecName: Full=Phosphorylase b kinase regulatory subunit beta; Short=Phosphorylase kinase subunit beta	-
ENSG00000180772	2332.54	2319.15	1513.12	443.749	710.807	600.614	2054.94	585.057	1.81109	3.64971e-11	1.38143e-09	AGTR2	X	116170744	116174974	+	3295	protein_coding	angiotensin II receptor type 2 [Source:HGNC Symbol;Acc:HGNC:338] && P50052.1 RecName: Full=Type-2 angiotensin II receptor; AltName: Full=Angiotensin II type-2 receptor; Short=AT2	-
ENSG00000226329	76.6237	83.2354	80.1422	11.8333	5.01746	7.12593	80.0004	7.99224	3.3605	3.71936e-11	1.40543e-09	-	7	22863874	22881350	-	1467	unprocessed_pseudogene	solute carrier family 40 (iron-regulated transporter), member 1 (SLC40A1) pseudogene && Q9NP59.1 RecName: Full=Solute carrier family 40 member 1; AltName: Full=Ferroportin-1; AltName: Full=Iron-regulated transporter 1	-
ENSG00000135452	1257.82	1418.12	1117.64	267.433	423.976	434.682	1264.53	375.363	1.75032	3.80411e-11	1.43505e-09	TSPAN31	12	57738013	57750219	+	5251	protein_coding	tetraspanin 31 [Source:HGNC Symbol;Acc:HGNC:10539] && Q12999.1 RecName: Full=Tetraspanin-31; Short=Tspan-31; AltName: Full=Sarcoma-amplified sequence	-
ENSG00000049239	232.856	281.96	320.569	1528.86	754.292	978.289	278.462	1087.15	-1.96365	4.19155e-11	1.57856e-09	H6PD	1	9234774	9271337	+	9322	protein_coding	hexose-6-phosphate dehydrogenase/glucose 1-dehydrogenase [Source:HGNC Symbol;Acc:HGNC:4795] && O95479.2 RecName: Full=GDH/6PGL endoplasmic bifunctional protein; Includes: RecName: Full=Glucose 1-dehydrogenase; AltName: Full=Hexose-6-phosphate dehydrogenase; Includes: RecName: Full=6-phosphogluconolactonase; Short=6PGL; Flags: Precursor	-
ENSG00000122707	274.651	307.971	224.747	794.015	876.384	796.069	269.123	822.156	-1.61248	4.43482e-11	1.66739e-09	RECK	9	36036913	36124455	+	5569	protein_coding	reversion inducing cysteine rich protein with kazal motifs [Source:HGNC Symbol;Acc:HGNC:11345] && O95980.1 RecName: Full=Reversion-inducing cysteine-rich protein with Kazal motifs; Short=hRECK; AltName: Full=Suppressor of tumorigenicity 15 protein; Flags: Precursor	-
ENSG00000102384	135.335	191.441	102.791	547.882	491.711	560.913	143.189	533.502	-1.89999	4.5583e-11	1.71096e-09	CENPI	X	101098188	101166126	+	6981	protein_coding	centromere protein I [Source:HGNC Symbol;Acc:HGNC:3968] && Q92674.2 RecName: Full=Centromere protein I; Short=CENP-I; AltName: Full=FSH primary response protein 1; AltName: Full=Follicle-stimulating hormone primary response protein; AltName: Full=Interphase centromere complex protein 19; AltName: Full=Leucine-rich primary response protein 1	-
ENSG00000147041	171.159	139.419	137.636	33.1333	20.0699	7.12593	149.405	20.1097	2.90824	4.5963e-11	1.72235e-09	SYTL5	X	38006553	38128819	+	4820	protein_coding	synaptotagmin like 5 [Source:HGNC Symbol;Acc:HGNC:15589] && Q8TDW5.1 RecName: Full=Synaptotagmin-like protein 5	-
ENSG00000142627	4588.46	4742.34	6606.5	2010.48	1575.48	1661.36	5312.43	1749.11	1.6031	4.70226e-11	1.75913e-09	EPHA2	1	16124337	16156069	-	4141	protein_coding	EPH receptor A2 [Source:HGNC Symbol;Acc:HGNC:3386] && P29317.2 RecName: Full=Ephrin type-A receptor 2; AltName: Full=Epithelial cell kinase; AltName: Full=Tyrosine-protein kinase receptor ECK; Flags: Precursor	-
ENSG00000174501	70.653	88.4376	61.8489	450.849	255.054	271.803	73.6465	325.902	-2.14596	4.79529e-11	1.79096e-09	ANKRD36C	2	95836919	95991831	-	10048	protein_coding	ankyrin repeat domain 36C [Source:HGNC Symbol;Acc:HGNC:32946] && Q5JPF3.3 RecName: Full=Ankyrin repeat domain-containing protein 36C; AltName: Full=Protein immuno-reactive with anti-PTH polyclonal antibodies	-
ENSG00000198732	522.434	554.556	587.129	175.133	194.009	176.112	554.706	181.751	1.60883	4.84642e-11	1.80706e-09	SMOC1	14	69854131	70032366	+	4369	protein_coding	SPARC related modular calcium binding 1 [Source:HGNC Symbol;Acc:HGNC:20318] && Q9H4F8.1 RecName: Full=SPARC-related modular calcium-binding protein 1; AltName: Full=Secreted modular calcium-binding protein 1; Short=SMOC-1; Flags: Precursor	-
ENSG00000146733	2097.7	2087.13	2055.82	506.466	827.882	676.964	2080.22	670.437	1.63223	4.95506e-11	1.84451e-09	PSPH	7	56011051	56051604	-	2762	protein_coding	phosphoserine phosphatase [Source:HGNC Symbol;Acc:HGNC:9577] && Q5RB83.1 RecName: Full=Phosphoserine phosphatase; Short=PSP; Short=PSPase; AltName: Full=O-phosphoserine phosphohydrolase >P78330.2 RecName: Full=Phosphoserine phosphatase; Short=PSP; Short=PSPase; AltName: Full=L-3-phosphoserine phosphatase; AltName: Full=O-phosphoserine phosphohydrolase	-
ENSG00000196218	2858.96	2908.04	3974.88	30393.9	8747.95	12512.1	3247.29	17218	-2.4065	5.44119e-11	2.02213e-09	RYR1	19	38433691	38595273	+	16282	protein_coding	ryanodine receptor 1 [Source:HGNC Symbol;Acc:HGNC:10483] && P21817.3 RecName: Full=Ryanodine receptor 1; Short=RYR-1; Short=RyR1; AltName: Full=Skeletal muscle calcium release channel; AltName: Full=Skeletal muscle ryanodine receptor; AltName: Full=Skeletal muscle-type ryanodine receptor; AltName: Full=Type 1 ryanodine receptor	-
ENSG00000162882	18.9071	14.5662	50.5244	244.949	173.102	175.094	27.9993	197.715	-2.80449	5.5007e-11	2.04088e-09	HAAO	2	42767089	42792593	-	2726	protein_coding	3-hydroxyanthranilate 3,4-dioxygenase [Source:HGNC Symbol;Acc:HGNC:4796] && P46952.2 RecName: Full=3-hydroxyanthranilate 3,4-dioxygenase; AltName: Full=3-hydroxyanthranilate oxygenase; Short=3-HAO; AltName: Full=3-hydroxyanthranilic acid dioxygenase; Short=HAD	-
ENSG00000159184	79.609	60.3457	77.5289	288.733	252.546	272.821	72.4945	271.367	-1.90193	5.75517e-11	2.13178e-09	HOXB13	17	48724763	48728750	-	3039	protein_coding	homeobox B13 [Source:HGNC Symbol;Acc:HGNC:5112] && Q92826.2 RecName: Full=Homeobox protein Hox-B13	Homeobox
ENSG00000143384	21731.3	22066.7	20316	7914.12	8966.21	8127.64	21371.4	8335.99	1.35821	6.20232e-11	2.29364e-09	MCL1	1	150560895	150579738	-	6222	protein_coding	MCL1 apoptosis regulator, BCL2 family member [Source:HGNC Symbol;Acc:HGNC:6943] && Q07820.3 RecName: Full=Induced myeloid leukemia cell differentiation protein Mcl-1; AltName: Full=Bcl-2-like protein 3; Short=Bcl2-L-3; AltName: Full=Bcl-2-related protein EAT/mcl1; AltName: Full=mcl1/EAT	-
ENSG00000060718	856.792	908.306	845.849	3179.61	2164.2	2365.81	870.316	2569.87	-1.56185	6.21996e-11	2.29639e-09	COL11A1	1	102876467	103108872	-	9091	protein_coding	collagen type XI alpha 1 chain [Source:HGNC Symbol;Acc:HGNC:2186] && P12107.4 RecName: Full=Collagen alpha-1(XI) chain; Flags: Precursor	-
ENSG00000124006	720.461	673.166	1481.76	5174.71	3288.11	3728.9	958.462	4063.91	-2.08339	6.38289e-11	2.35269e-09	OBSL1	2	219550728	219571859	-	9716	protein_coding	obscurin like cytoskeletal adaptor 1 [Source:HGNC Symbol;Acc:HGNC:29092] && O75147.4 RecName: Full=Obscurin-like protein 1	-
ENSG00000236279	416.952	473.401	766.578	73.3665	142.998	144.555	552.31	120.306	2.19476	6.43112e-11	2.36659e-09	CLEC2L	7	139523685	139544985	+	2699	protein_coding	C-type lectin domain family 2 member L [Source:HGNC Symbol;Acc:HGNC:21969] && P0C7M8.1 RecName: Full=C-type lectin domain family 2 member L	-
ENSG00000101639	521.439	519.181	410.293	1811.68	1273.6	1390.58	483.638	1491.95	-1.62523	6.58818e-11	2.42043e-09	CEP192	18	12991362	13125052	+	9897	protein_coding	centrosomal protein 192 [Source:HGNC Symbol;Acc:HGNC:25515] && Q8TEP8.2 RecName: Full=Centrosomal protein of 192 kDa; Short=Cep192	-
novel.261	141.306	106.125	69.6889	9.46665	15.0524	14.2519	105.707	12.9236	3.01611	6.65039e-11	2.43931e-09	-	7	94175108	94244141	+	5165	-	- && Q6B4Z3.1 RecName: Full=Histone demethylase UTY; AltName: Full=Ubiquitously transcribed TPR protein on the Y chromosome; AltName: Full=Ubiquitously transcribed Y chromosome tetratricopeptide repeat protein && -	-
ENSG00000141622	126.379	101.963	121.956	617.699	347.877	401.088	116.766	455.555	-1.96159	6.74148e-11	2.4687e-09	RNF165	18	46326809	46463140	+	11419	protein_coding	ring finger protein 165 [Source:HGNC Symbol;Acc:HGNC:31696] && Q6ZSG1.1 RecName: Full=RING finger protein 165	-
ENSG00000288886	3.98045	8.32354	7.84	69.8165	74.4257	73.2953	6.71466	72.5125	-3.43031	6.79312e-11	2.48357e-09	-	2	42792299	42795078	+	1218	lncRNA	novel transcript, antisense to HAAO && -	-
ENSG00000151689	650.803	684.611	812.746	203.533	262.581	227.012	716.054	231.042	1.63021	6.94142e-11	2.53367e-09	INPP1	2	190343570	190371665	+	3576	protein_coding	inositol polyphosphate-1-phosphatase [Source:HGNC Symbol;Acc:HGNC:6071] && P49441.1 RecName: Full=Inositol polyphosphate 1-phosphatase; Short=IPP; Short=IPPase	-
ENSG00000257591	3.98045	4.16177	3.48444	67.4499	54.3559	62.0974	3.87555	61.301	-3.98676	7.07753e-11	2.57917e-09	ZNF625	19	12142090	12156734	-	2209	protein_coding	zinc finger protein 625 [Source:HGNC Symbol;Acc:HGNC:30571] && Q8N7K0.1 RecName: Full=Zinc finger protein 433	zf-C2H2
novel.125	60.7019	85.3163	119.342	5.91665	4.18122	13.2339	88.4534	7.77725	3.52186	7.18093e-11	2.61263e-09	-	19	4081932	4087223	-	5292	-	- && Q96MD7.1 RecName: Full=Uncharacterized protein C9orf85 && -	-
novel.297	33.8338	36.4155	21.7778	204.716	137.144	145.573	30.6757	162.478	-2.40899	7.3601e-11	2.66981e-09	-	9	112368522	112379869	+	11348	-	- && Q8WTZ3.1 RecName: Full=Zinc finger protein ENSP00000375192 && -	-
ENSG00000049860	3183.36	3023.53	2600.27	635.449	1102.17	976.253	2935.72	904.624	1.69731	7.3618e-11	2.66981e-09	HEXB	5	74640023	74722647	+	5015	protein_coding	hexosaminidase subunit beta [Source:HGNC Symbol;Acc:HGNC:4879] && P07686.3 RecName: Full=Beta-hexosaminidase subunit beta; AltName: Full=Beta-N-acetylhexosaminidase subunit beta; Short=Hexosaminidase subunit B; AltName: Full=Cervical cancer proto-oncogene 7 protein; Short=HCC-7; AltName: Full=N-acetyl-beta-glucosaminidase subunit beta; Contains: RecName: Full=Beta-hexosaminidase subunit beta chai…	-
ENSG00000095794	1330.47	1212.12	1034.01	158.566	386.345	326.775	1192.2	290.562	2.0335	7.46096e-11	2.70142e-09	CREM	10	35126791	35212958	+	5699	protein_coding	cAMP responsive element modulator [Source:HGNC Symbol;Acc:HGNC:2352] && Q03060.5 RecName: Full=cAMP-responsive element modulator; AltName: Full=Inducible cAMP early repressor; Short=ICER	TF_bZIP
ENSG00000183018	135.335	148.783	234.329	42.5999	19.2336	24.4318	172.816	28.7551	2.60682	7.78817e-11	2.81537e-09	SPNS2	17	4498881	4539035	+	4068	protein_coding	sphingolipid transporter 2 [Source:HGNC Symbol;Acc:HGNC:26992] && Q8IVW8.2 RecName: Full=Protein spinster homolog 2	-
ENSG00000134769	812.012	851.082	628.942	283.999	212.406	210.724	764.012	235.71	1.69831	7.82692e-11	2.82484e-09	DTNA	18	34493291	34891844	+	14445	protein_coding	dystrobrevin alpha [Source:HGNC Symbol;Acc:HGNC:3057] && Q9Y4J8.2 RecName: Full=Dystrobrevin alpha; Short=DTN-A; AltName: Full=Alpha-dystrobrevin; AltName: Full=Dystrophin-related protein 3	-
ENSG00000133739	32.8387	39.5368	20.0356	115.966	240.838	190.364	30.8037	182.39	-2.57602	7.92199e-11	2.85458e-09	LRRCC1	8	85107215	85146080	+	5001	protein_coding	leucine rich repeat and coiled-coil centrosomal protein 1 [Source:HGNC Symbol;Acc:HGNC:29373] && Q9C099.2 RecName: Full=Leucine-rich repeat and coiled-coil domain-containing protein 1; AltName: Full=Centrosomal leucine-rich repeat and coiled-coil domain-containing protein	-
ENSG00000147416	8299.24	8445.27	6603.89	2056.63	3085.74	2670.19	7782.8	2604.19	1.57913	7.93496e-11	2.85468e-09	ATP6V1B2	8	20197381	20226819	+	7797	protein_coding	ATPase H+ transporting V1 subunit B2 [Source:HGNC Symbol;Acc:HGNC:854] && P21281.3 RecName: Full=V-type proton ATPase subunit B, brain isoform; Short=V-ATPase subunit B 2; AltName: Full=Endomembrane proton pump 58 kDa subunit; AltName: Full=HO57; AltName: Full=Vacuolar proton pump subunit B 2	-
ENSG00000087086	17812.5	17148.6	20459.8	2487.36	6001.72	5543.98	18473.6	4677.69	1.98141	7.99662e-11	2.86541e-09	FTL	19	48965309	48966879	+	871	protein_coding	ferritin light chain [Source:HGNC Symbol;Acc:HGNC:3999] && P02792.2 RecName: Full=Ferritin light chain; Short=Ferritin L subunit	-
ENSG00000128564	203.998	218.493	425.102	11.8333	53.5196	47.8456	282.531	37.7328	2.89013	8.0036e-11	2.86541e-09	VGF	7	101162509	101165569	-	2680	protein_coding	VGF nerve growth factor inducible [Source:HGNC Symbol;Acc:HGNC:12684] && O15240.2 RecName: Full=Neurosecretory protein VGF; Contains: RecName: Full=Neuroendocrine regulatory peptide-1; Short=NERP-1; Contains: RecName: Full=Neuroendocrine regulatory peptide-2; Short=NERP-2; Contains: RecName: Full=Antimicrobial peptide VGF[554-577]; Flags: Precursor	-
ENSG00000196689	155.238	171.673	156.8	455.582	509.273	522.229	161.237	495.695	-1.62109	8.01165e-11	2.86541e-09	TRPV1	17	3565444	3609411	-	5519	protein_coding	transient receptor potential cation channel subfamily V member 1 [Source:HGNC Symbol;Acc:HGNC:12716] && Q8NER1.2 RecName: Full=Transient receptor potential cation channel subfamily V member 1; Short=TrpV1; AltName: Full=Capsaicin receptor; AltName: Full=Osm-9-like TRP channel 1; Short=OTRPC1; AltName: Full=Vanilloid receptor 1	-
ENSG00000247746	31.8436	28.0919	20.9067	176.316	140.489	118.087	26.9474	144.964	-2.43061	8.01567e-11	2.86541e-09	USP51	X	55484616	55489848	-	4643	protein_coding	ubiquitin specific peptidase 51 [Source:HGNC Symbol;Acc:HGNC:23086] && Q70EK9.1 RecName: Full=Ubiquitin carboxyl-terminal hydrolase 51; AltName: Full=Deubiquitinating enzyme 51; AltName: Full=Ubiquitin thioesterase 51; AltName: Full=Ubiquitin-specific-processing protease 51	-
ENSG00000116273	383.118	356.872	388.515	1034.23	1034.43	1024.1	376.168	1030.92	-1.45426	8.313e-11	2.96699e-09	PHF13	1	6613731	6624030	+	3632	protein_coding	PHD finger protein 13 [Source:HGNC Symbol;Acc:HGNC:22983] && Q86YI8.2 RecName: Full=PHD finger protein 13; AltName: Full=Survival time-associated PHD finger protein in ovarian cancer 1; Short=SPOC1	-
ENSG00000144802	3348.55	2923.64	2284.05	885.132	1043.63	993.559	2852.08	974.108	1.54942	8.32971e-11	2.96825e-09	NFKBIZ	3	101827991	101861022	+	5902	protein_coding	NFKB inhibitor zeta [Source:HGNC Symbol;Acc:HGNC:29805] && Q9BYH8.1 RecName: Full=NF-kappa-B inhibitor zeta; AltName: Full=I-kappa-B-zeta; Short=IkB-zeta; Short=IkappaBzeta; AltName: Full=IL-1 inducible nuclear ankyrin-repeat protein; Short=INAP; AltName: Full=Molecule possessing ankyrin repeats induced by lipopolysaccharide; Short=MAIL	-
ENSG00000136122	45.7752	43.6986	40.0711	149.1	227.458	200.544	43.1816	192.367	-2.15905	8.51115e-11	3.0237e-09	BORA	13	72727749	72756198	+	3189	protein_coding	BORA aurora kinase A activator [Source:HGNC Symbol;Acc:HGNC:24724] && Q6PGQ7.2 RecName: Full=Protein aurora borealis; Short=HsBora	-
ENSG00000188042	2769.4	2714.51	3332.87	1120.61	1034.43	1116.74	2938.93	1090.59	1.43044	8.51217e-11	3.0237e-09	ARL4C	2	234493041	234497081	-	4041	protein_coding	ADP ribosylation factor like GTPase 4C [Source:HGNC Symbol;Acc:HGNC:698] && P56559.1 RecName: Full=ADP-ribosylation factor-like protein 4C; AltName: Full=ADP-ribosylation factor-like protein 7; AltName: Full=ADP-ribosylation factor-like protein LAK >P61208.1 RecName: Full=ADP-ribosylation factor-like protein 4C; AltName: Full=ADP-ribosylation factor-like 7	-
ENSG00000111145	3661.02	4041.08	2961.78	1308.76	1231.79	1310.15	3554.62	1283.57	1.46954	8.67581e-11	3.07554e-09	ELK3	12	96194375	96269824	+	4644	protein_coding	ETS transcription factor ELK3 [Source:HGNC Symbol;Acc:HGNC:3325] && P41970.2 RecName: Full=ETS domain-containing protein Elk-3; AltName: Full=ETS-related protein ERP; AltName: Full=ETS-related protein NET; AltName: Full=Serum response factor accessory protein 2; Short=SAP-2; Short=SRF accessory protein 2	ETS
ENSG00000143631	84.5846	97.8016	99.3066	11.8333	10.8712	16.2879	93.8976	12.9974	2.85704	8.68543e-11	3.07554e-09	FLG	1	152302165	152325239	-	12793	protein_coding	filaggrin [Source:HGNC Symbol;Acc:HGNC:3748] && P20930.3 RecName: Full=Filaggrin	-
ENSG00000104812	722.452	659.64	859.786	2343	1885.73	2141.85	747.293	2123.53	-1.5061	9.05919e-11	3.20286e-09	GYS1	19	48968130	48993310	-	4241	protein_coding	glycogen synthase 1 [Source:HGNC Symbol;Acc:HGNC:4706] && P13807.2 RecName: Full=Glycogen [starch] synthase, muscle	-
ENSG00000091986	316.446	292.364	286.595	1051.98	768.508	860.202	298.469	893.564	-1.58144	9.20461e-11	3.24459e-09	CCDC80	3	112596797	112649530	-	13068	protein_coding	coiled-coil domain containing 80 [Source:HGNC Symbol;Acc:HGNC:30649] && Q76M96.1 RecName: Full=Coiled-coil domain-containing protein 80; AltName: Full=Down-regulated by oncogenes protein 1; AltName: Full=Up-regulated in BRS-3 deficient mouse homolog; Flags: Precursor	-
ENSG00000138061	707.525	604.497	473.013	177.5	183.974	187.31	595.012	182.928	1.7009	9.20605e-11	3.24459e-09	CYP1B1	2	38066973	38109902	-	5985	protein_coding	cytochrome P450 family 1 subfamily B member 1 [Source:HGNC Symbol;Acc:HGNC:2597] && Q16678.2 RecName: Full=Cytochrome P450 1B1; AltName: Full=CYPIB1	-
ENSG00000254535	82.5943	65.5479	61.8489	278.083	260.908	244.318	69.997	261.103	-1.90012	9.28709e-11	3.26471e-09	PABPC4L	4	134196333	134201789	-	4985	protein_coding	poly(A) binding protein cytoplasmic 4 like [Source:HGNC Symbol;Acc:HGNC:31955] && P0CB38.1 RecName: Full=Polyadenylate-binding protein 4-like; Short=PABP-4-like; Short=Poly(A)-binding protein 4-like	-
ENSG00000138375	202.008	222.655	257.849	633.082	681.539	745.169	227.504	686.597	-1.59294	9.29212e-11	3.26471e-09	SMARCAL1	2	216412414	216483053	+	5092	protein_coding	SWI/SNF related, matrix associated, actin dependent regulator of chromatin, subfamily a like 1 [Source:HGNC Symbol;Acc:HGNC:11102] && Q9NZC9.1 RecName: Full=SWI/SNF-related matrix-associated actin-dependent regulator of chromatin subfamily A-like protein 1; AltName: Full=HepA-related protein; Short=hHARP; AltName: Full=Sucrose nonfermenting protein 2-like 1	-
ENSG00000148848	1775.28	1631.41	1442.56	6864.5	3999.75	4664.43	1616.42	5176.23	-1.679	9.36788e-11	3.2862e-09	ADAM12	10	126012381	126388477	-	9882	protein_coding	ADAM metallopeptidase domain 12 [Source:HGNC Symbol;Acc:HGNC:190] && O43184.3 RecName: Full=Disintegrin and metalloproteinase domain-containing protein 12; Short=ADAM 12; AltName: Full=Meltrin-alpha; Flags: Precursor	-
ENSG00000247092	212.954	185.199	228.231	43.7832	51.0109	58.0255	208.795	50.9399	2.03313	9.56401e-11	3.34835e-09	SNHG10	14	95521943	95534889	-	5437	lncRNA	small nucleolar RNA host gene 10 [Source:HGNC Symbol;Acc:HGNC:27510] && Q8N769.1 RecName: Full=Uncharacterized protein C14orf178	-
ENSG00000091137	432.874	393.287	259.591	1048.43	1256.87	1238.89	361.917	1181.4	-1.70803	9.57478e-11	3.34835e-09	SLC26A4	7	107660828	107717809	+	5607	protein_coding	solute carrier family 26 member 4 [Source:HGNC Symbol;Acc:HGNC:8818] && O43511.1 RecName: Full=Pendrin; AltName: Full=Sodium-independent chloride/iodide transporter; AltName: Full=Solute carrier family 26 member 4	-
ENSG00000120738	9106.27	8439.03	8365.28	21278.7	21811.8	21776.9	8636.86	21622.4	-1.32396	9.70315e-11	3.38293e-09	EGR1	5	138465479	138469303	+	3137	protein_coding	early growth response 1 [Source:HGNC Symbol;Acc:HGNC:3238] && P18146.1 RecName: Full=Early growth response protein 1; Short=EGR-1; AltName: Full=AT225; AltName: Full=Nerve growth factor-induced protein A; Short=NGFI-A; AltName: Full=Transcription factor ETR103; AltName: Full=Transcription factor Zif268; AltName: Full=Zinc finger protein 225; AltName: Full=Zinc finger protein Krox-24	zf-C2H2
ENSG00000173530	1184.18	1119.52	1047.95	434.282	402.233	369.531	1117.22	402.015	1.4749	9.70371e-11	3.38293e-09	TNFRSF10D	8	23135588	23164027	-	3535	protein_coding	TNF receptor superfamily member 10d [Source:HGNC Symbol;Acc:HGNC:11907] && Q9UBN6.1 RecName: Full=Tumor necrosis factor receptor superfamily member 10D; AltName: Full=Decoy receptor 2; Short=DcR2; AltName: Full=TNF-related apoptosis-inducing ligand receptor 4; Short=TRAIL receptor 4; Short=TRAIL-R4; AltName: Full=TRAIL receptor with a truncated death domain; AltName: CD_antigen=CD264; Flags: Prec…	-
ENSG00000145390	4988.5	5324.98	3021.01	1483.9	1346.35	1285.72	4444.83	1371.99	1.69587	9.77482e-11	3.40245e-09	USP53	4	119212587	119295518	+	11949	protein_coding	ubiquitin specific peptidase 53 [Source:HGNC Symbol;Acc:HGNC:29255] && Q70EK8.2 RecName: Full=Inactive ubiquitin carboxyl-terminal hydrolase 53; AltName: Full=Inactive ubiquitin-specific peptidase 53	-
ENSG00000145386	505.517	557.677	521.795	1273.26	1574.65	1541.24	528.33	1463.05	-1.46988	1.0662e-10	3.70552e-09	CCNA2	4	121816444	121823883	-	2748	protein_coding	cyclin A2 [Source:HGNC Symbol;Acc:HGNC:1578] && P20248.2 RecName: Full=Cyclin-A2; Short=Cyclin-A	-
ENSG00000113838	56.7214	63.467	40.0711	229.566	230.803	201.562	53.4198	220.644	-2.05087	1.06921e-10	3.71026e-09	TBCCD1	3	186546067	186570543	-	3398	protein_coding	TBCC domain containing 1 [Source:HGNC Symbol;Acc:HGNC:25546] && Q9NVR7.1 RecName: Full=TBCC domain-containing protein 1	-
ENSG00000158286	81.5992	87.3972	111.502	352.633	314.428	317.613	93.4995	328.224	-1.80879	1.07291e-10	3.7174e-09	RNF207	1	6205475	6221299	+	6595	protein_coding	ring finger protein 207 [Source:HGNC Symbol;Acc:HGNC:32947] && Q6ZRF8.2 RecName: Full=RING finger protein 207	-
ENSG00000137575	6594.61	6428.89	4737.1	1169.13	2114.86	1929.09	5920.2	1737.69	1.76795	1.11089e-10	3.84308e-09	SDCBP	8	58552924	58582859	+	4777	protein_coding	syndecan binding protein [Source:HGNC Symbol;Acc:HGNC:10662] && O00560.1 RecName: Full=Syntenin-1; AltName: Full=Melanoma differentiation-associated protein 9; Short=MDA-9; AltName: Full=Pro-TGF-alpha cytoplasmic domain-interacting protein 18; Short=TACIP18; AltName: Full=Scaffold protein Pbp1; AltName: Full=Syndecan-binding protein 1	-
ENSG00000111358	394.064	369.357	297.049	907.615	1244.33	1082.12	353.49	1078.02	-1.60985	1.15489e-10	3.98914e-09	GTF2H3	12	123633739	123662604	+	3994	protein_coding	general transcription factor IIH subunit 3 [Source:HGNC Symbol;Acc:HGNC:4657] && Q13889.2 RecName: Full=General transcription factor IIH subunit 3; AltName: Full=Basic transcription factor 2 34 kDa subunit; Short=BTF2 p34; AltName: Full=General transcription factor IIH polypeptide 3; AltName: Full=TFIIH basal transcription factor complex p34 subunit	-
ENSG00000038210	117.423	116.53	91.4666	317.133	400.561	401.088	108.473	372.927	-1.78425	1.17123e-10	4.03938e-09	PI4K2B	4	25160663	25279204	+	3685	protein_coding	phosphatidylinositol 4-kinase type 2 beta [Source:HGNC Symbol;Acc:HGNC:18215] && Q8TCG2.1 RecName: Full=Phosphatidylinositol 4-kinase type 2-beta; AltName: Full=Phosphatidylinositol 4-kinase type II-beta; Short=PI4KII-BETA	-
novel.768	61.697	75.9523	84.4978	10.65	4.18122	1.01799	74.049	5.28306	3.86239	1.18677e-10	4.08674e-09	-	CHR_HSCHR6_MHC_COX_CTG1	31845598	31846836	+	1239	-	- && Q8WTZ3.1 RecName: Full=Zinc finger protein ENSP00000375192 && -	-
ENSG00000169499	391.079	403.692	378.062	1066.18	1029.42	1078.05	390.944	1057.88	-1.43625	1.20154e-10	4.13127e-09	PLEKHA2	8	38901235	38973912	+	6328	protein_coding	pleckstrin homology domain containing A2 [Source:HGNC Symbol;Acc:HGNC:14336] && Q9HB19.2 RecName: Full=Pleckstrin homology domain-containing family A member 2; Short=PH domain-containing family A member 2; AltName: Full=Tandem PH domain-containing protein 2; Short=TAPP-2	-
ENSG00000113552	2160.39	2172.44	2383.36	688.699	883.91	869.364	2238.73	813.991	1.459	1.20341e-10	4.1314e-09	GNPDA1	5	141991749	142013041	-	3959	protein_coding	glucosamine-6-phosphate deaminase 1 [Source:HGNC Symbol;Acc:HGNC:4417] && P46926.1 RecName: Full=Glucosamine-6-phosphate isomerase 1; AltName: Full=Glucosamine-6-phosphate deaminase 1; Short=GNPDA 1; Short=GlcN6P deaminase 1; AltName: Full=Oscillin	-
ENSG00000213638	499.546	552.475	1046.2	145.55	179.792	185.274	699.408	170.205	2.03827	1.33635e-10	4.58081e-09	ADAT3	19	1905399	1913447	+	2216	protein_coding	adenosine deaminase tRNA specific 3 [Source:HGNC Symbol;Acc:HGNC:25151] && Q96EY9.1 RecName: Full=Probable inactive tRNA-specific adenosine deaminase-like protein 3; AltName: Full=tRNA-specific adenosine-34 deaminase subunit ADAT3	-
novel.28	72.6432	70.7501	52.2667	4.73332	0	0	65.22	1.57777	5.57229	1.3598e-10	4.65412e-09	-	1	120142440	120145529	-	3090	-	- && - && -	-
ENSG00000268798	237.832	196.644	285.724	74.5498	35.1222	36.6477	240.067	48.7733	2.31343	1.37287e-10	4.6917e-09	-	19	1440839	1441938	+	1100	lncRNA	novel transcript && -	-
ENSG00000165097	192.057	140.46	130.667	583.382	469.133	495.761	154.394	516.092	-1.74117	1.40066e-10	4.77944e-09	KDM1B	6	18155329	18223854	+	5619	protein_coding	lysine demethylase 1B [Source:HGNC Symbol;Acc:HGNC:21577] && Q8NB78.3 RecName: Full=Lysine-specific histone demethylase 1B; AltName: Full=Flavin-containing amine oxidase domain-containing protein 1; AltName: Full=Lysine-specific histone demethylase 2	-
ENSG00000153823	1002.08	1055.01	876.338	241.4	375.474	320.667	977.808	312.513	1.64311	1.45099e-10	4.94368e-09	PID1	2	228850526	229271287	-	3367	protein_coding	phosphotyrosine interaction domain containing 1 [Source:HGNC Symbol;Acc:HGNC:26084] && Q7Z2X4.1 RecName: Full=PTB-containing, cubilin and LRP1-interacting protein; Short=P-CLI1; AltName: Full=Phosphotyrosine interaction domain-containing protein 1; AltName: Full=Protein NYGGF4	-
ENSG00000197746	28517.9	28174.1	31515	9900.93	12420.7	11555.2	29402.4	11292.3	1.38055	1.49236e-10	5.07694e-09	PSAP	10	71816298	71851251	-	3115	protein_coding	prosaposin [Source:HGNC Symbol;Acc:HGNC:9498] && P07602.2 RecName: Full=Prosaposin; AltName: Full=Proactivator polypeptide; Contains: RecName: Full=Saposin-A; AltName: Full=Protein A; Contains: RecName: Full=Saposin-B-Val; Contains: RecName: Full=Saposin-B; AltName: Full=Cerebroside sulfate activator; Short=CSAct; AltName: Full=Dispersin; AltName: Full=Sphingolipid activator protein 1; Short=SAP-…	-
ENSG00000214866	57.7165	80.1141	42.6844	3.54999	1.67249	1.01799	60.1717	2.08016	4.90389	1.51526e-10	5.14708e-09	DCDC2C	2	3703575	3848008	+	2856	protein_coding	doublecortin domain containing 2C [Source:HGNC Symbol;Acc:HGNC:32696] && A8MYV0.3 RecName: Full=Doublecortin domain-containing protein 2C	-
ENSG00000143799	1367.28	1314.08	1620.27	4464.71	3590.83	3694.29	1433.88	3916.61	-1.44938	1.52269e-10	5.16454e-09	PARP1	1	226360210	226408154	-	18399	protein_coding	poly(ADP-ribose) polymerase 1 [Source:HGNC Symbol;Acc:HGNC:270] && P09874.4 RecName: Full=Poly [ADP-ribose] polymerase 1; Short=PARP-1; AltName: Full=ADP-ribosyltransferase diphtheria toxin-like 1; Short=ARTD1; AltName: Full=NAD(+) ADP-ribosyltransferase 1; Short=ADPRT 1; AltName: Full=Poly[ADP-ribose] synthase 1	-
ENSG00000101298	21.8925	28.0919	47.9111	223.65	173.102	141.501	32.6318	179.418	-2.4495	1.53418e-10	5.19566e-09	SNPH	20	1266280	1309328	+	5709	protein_coding	syntaphilin [Source:HGNC Symbol;Acc:HGNC:15931] && O15079.2 RecName: Full=Syntaphilin	-
ENSG00000129194	155.238	164.39	289.209	52.0666	16.7249	21.3778	202.945	30.0564	2.77829	1.54801e-10	5.23465e-09	SOX15	17	7588178	7590094	-	1465	protein_coding	SRY-box transcription factor 15 [Source:HGNC Symbol;Acc:HGNC:11196] && O60248.1 RecName: Full=Protein SOX-15; AltName: Full=Protein SOX-12; AltName: Full=Protein SOX-20	HMG
ENSG00000167034	351.275	362.074	445.138	133.716	107.875	92.6371	386.162	111.41	1.79659	1.57408e-10	5.31481e-09	NKX3-1	8	23678697	23682938	-	3278	protein_coding	NK3 homeobox 1 [Source:HGNC Symbol;Acc:HGNC:7838] && Q99801.2 RecName: Full=Homeobox protein Nkx-3.1; AltName: Full=Homeobox protein NK-3 homolog A	Homeobox
ENSG00000196263	72.6432	83.2354	33.9733	385.766	287.668	247.372	63.284	306.935	-2.28268	1.60576e-10	5.41367e-09	ZNF471	19	56507850	56530221	+	6776	protein_coding	zinc finger protein 471 [Source:HGNC Symbol;Acc:HGNC:23226] && Q9BX82.1 RecName: Full=Zinc finger protein 471; AltName: Full=EZFIT-related protein 1	zf-C2H2
ENSG00000105991	39.8045	38.4964	24.3911	136.083	203.207	165.932	34.2307	168.408	-2.30662	1.63653e-10	5.50916e-09	HOXA1	7	27092993	27096000	-	2543	protein_coding	homeobox A1 [Source:HGNC Symbol;Acc:HGNC:5099] && P49639.2 RecName: Full=Homeobox protein Hox-A1; AltName: Full=Homeobox protein Hox-1F	Homeobox
ENSG00000161638	3425.18	3233.69	4475.77	1495.73	976.733	1136.08	3711.55	1202.85	1.62629	1.65163e-10	5.55171e-09	ITGA5	12	54395261	54419266	-	7383	protein_coding	integrin subunit alpha 5 [Source:HGNC Symbol;Acc:HGNC:6141] && P08648.2 RecName: Full=Integrin alpha-5; AltName: Full=CD49 antigen-like family member E; AltName: Full=Fibronectin receptor subunit alpha; AltName: Full=Integrin alpha-F; AltName: Full=VLA-5; AltName: CD_antigen=CD49e; Contains: RecName: Full=Integrin alpha-5 heavy chain; Contains: RecName: Full=Integrin alpha-5 light chain; Flags: P…	-
ENSG00000151743	334.358	393.287	297.049	56.7999	93.6593	106.889	341.565	85.7827	1.98753	1.66669e-10	5.59396e-09	AMN1	12	31671142	31729121	-	3137	protein_coding	antagonist of mitotic exit network 1 homolog [Source:HGNC Symbol;Acc:HGNC:27281] && Q8IY45.4 RecName: Full=Protein AMN1 homolog	-
ENSG00000172992	77.6188	49.9412	94.9511	344.349	301.048	261.624	74.1704	302.34	-2.02255	1.76722e-10	5.92255e-09	DCAKD	17	45023338	45061131	-	6202	protein_coding	dephospho-CoA kinase domain containing [Source:HGNC Symbol;Acc:HGNC:26238] && Q8WVC6.1 RecName: Full=Dephospho-CoA kinase domain-containing protein	-
ENSG00000131652	685.632	724.148	1023.56	159.75	273.452	244.318	811.112	225.84	1.842	1.77072e-10	5.92545e-09	THOC6	16	3024027	3027755	+	1860	protein_coding	THO complex 6 [Source:HGNC Symbol;Acc:HGNC:28369] && Q86W42.1 RecName: Full=THO complex subunit 6 homolog; AltName: Full=Functional spliceosome-associated protein 35; Short=fSAP35; AltName: Full=WD repeat-containing protein 58	-
ENSG00000177469	7147.89	8016.61	11752.2	3384.33	2088.1	2539.89	8972.22	2670.77	1.74853	1.79153e-10	5.98619e-09	CAVIN1	17	42402449	42423256	-	3570	protein_coding	caveolae associated protein 1 [Source:HGNC Symbol;Acc:HGNC:9688] && Q6NZI2.1 RecName: Full=Polymerase I and transcript release factor; AltName: Full=Cavin-1	-
ENSG00000170579	39.8045	44.739	34.8444	158.566	194.009	162.879	39.796	171.818	-2.11454	1.807e-10	6.02894e-09	DLGAP1	18	3496032	4455307	-	12078	protein_coding	DLG associated protein 1 [Source:HGNC Symbol;Acc:HGNC:2905] && O14490.1 RecName: Full=Disks large-associated protein 1; Short=DAP-1; AltName: Full=Guanylate kinase-associated protein; Short=hGKAP; AltName: Full=PSD-95/SAP90-binding protein 1; AltName: Full=SAP90/PSD-95-associated protein 1; Short=SAPAP1	-
ENSG00000138587	13.9316	18.728	18.2933	107.683	107.039	94.6731	16.9843	103.132	-2.60115	1.83851e-10	6.125e-09	MNS1	15	56421544	56465137	-	2511	protein_coding	meiosis specific nuclear structural 1 [Source:HGNC Symbol;Acc:HGNC:29636] && Q8NEH6.2 RecName: Full=Meiosis-specific nuclear structural protein 1	-
ENSG00000149474	32.8387	42.6581	32.2311	178.683	143.834	162.879	35.9093	161.798	-2.17328	1.85112e-10	6.1579e-09	KAT14	20	18137228	18188387	+	5018	protein_coding	lysine acetyltransferase 14 [Source:HGNC Symbol;Acc:HGNC:15904] && Q9H8E8.3 RecName: Full=Cysteine-rich protein 2-binding protein; Short=CSRP2-binding protein; AltName: Full=ADA2A-containing complex subunit 2; Short=ATAC2; AltName: Full=CRP2-binding partner; Short=CRP2BP; AltName: Full=Lysine acetyltransferase 14	-
ENSG00000130522	6554.81	5908.67	10172.8	1815.23	2645.04	2354.61	7545.44	2271.63	1.73169	1.87922e-10	6.24217e-09	JUND	19	18279694	18281622	-	1929	protein_coding	JunD proto-oncogene, AP-1 transcription factor subunit [Source:HGNC Symbol;Acc:HGNC:6206] && P17535.3 RecName: Full=Transcription factor jun-D	TF_bZIP
ENSG00000257497	325.402	314.214	157.671	37.8666	59.3733	62.0974	265.762	53.1124	2.31585	1.88277e-10	6.24476e-09	-	12	75483454	75489820	-	1482	lncRNA	novel transcript, antisense to GLIPR1 && -	-
ENSG00000179240	29.8534	42.6581	40.9422	243.766	133.799	182.22	37.8179	186.595	-2.29904	1.88619e-10	6.24689e-09	GVQW3	11	76381303	76414619	+	20110	protein_coding	GVQW motif containing 3 [Source:HGNC Symbol;Acc:HGNC:51239] && Q3ZCU0.1 RecName: Full=Putative uncharacterized protein FLJ37770	-
ENSG00000133657	9045.57	9776	5764.14	3002.11	2355.7	2466.59	8195.24	2608.13	1.65187	1.92079e-10	6.35216e-09	ATP13A3	3	194402672	194498364	-	22838	protein_coding	ATPase 13A3 [Source:HGNC Symbol;Acc:HGNC:24113] && Q9H7F0.4 RecName: Full=Probable cation-transporting ATPase 13A3; AltName: Full=ATPase family homolog up-regulated in senescence cells 1	-
ENSG00000041353	752.305	663.802	479.111	214.183	188.991	155.753	631.739	186.309	1.76215	1.92823e-10	6.3674e-09	RAB27B	18	54717860	54895516	+	7154	protein_coding	RAB27B, member RAS oncogene family [Source:HGNC Symbol;Acc:HGNC:9767] && O00194.4 RecName: Full=Ras-related protein Rab-27B; AltName: Full=C25KG	-
ENSG00000088876	48.7605	64.5074	65.3333	237.85	201.535	255.516	59.5337	231.633	-1.95819	1.95542e-10	6.44773e-09	ZNF343	20	2481817	2524702	-	4643	protein_coding	zinc finger protein 343 [Source:HGNC Symbol;Acc:HGNC:16017] && Q6P1L6.1 RecName: Full=Zinc finger protein 343	zf-C2H2
ENSG00000158373	596.072	541.03	522.667	82.8332	159.723	183.238	553.256	141.931	1.95836	1.95838e-10	6.44804e-09	H2BC5	6	26158122	26171349	+	861	protein_coding	H2B clustered histone 5 [Source:HGNC Symbol;Acc:HGNC:4747] && P10854.2 RecName: Full=Histone H2B type 1-M; AltName: Full=H2B 291B >P58876.2 RecName: Full=Histone H2B type 1-D; AltName: Full=HIRA-interacting protein 2; AltName: Full=Histone H2B.1 B; AltName: Full=Histone H2B.b; Short=H2B/b	-
ENSG00000109084	563.234	523.343	508.729	1425.91	1429.14	1348.84	531.768	1401.3	-1.39802	1.97132e-10	6.4812e-09	TMEM97	17	28319200	28328685	+	2929	protein_coding	transmembrane protein 97 [Source:HGNC Symbol;Acc:HGNC:28106] && Q5BJF2.1 RecName: Full=Transmembrane protein 97; AltName: Full=Meningioma-associated protein 30	-
ENSG00000121989	391.079	405.773	258.72	1157.3	1100.5	1017.99	351.857	1091.93	-1.63486	2.00748e-10	6.59044e-09	ACVR2A	2	147844517	147930826	+	6448	protein_coding	activin A receptor type 2A [Source:HGNC Symbol;Acc:HGNC:173] && P27037.1 RecName: Full=Activin receptor type-2A; AltName: Full=Activin receptor type IIA; Short=ACTR-IIA; Short=ACTRIIA; Flags: Precursor	-
ENSG00000165495	289.578	286.122	357.155	1131.26	803.63	903.976	310.952	946.29	-1.60419	2.08618e-10	6.83884e-09	PKNOX2	11	125164687	125433389	+	6538	protein_coding	PBX/knotted 1 homeobox 2 [Source:HGNC Symbol;Acc:HGNC:16714] && Q96KN3.2 RecName: Full=Homeobox protein PKNOX2; AltName: Full=Homeobox protein PREP-2; AltName: Full=PBX/knotted homeobox 2	Homeobox
ENSG00000225206	131.355	146.702	105.404	18.9333	16.7249	30.5397	127.821	22.066	2.53709	2.10794e-10	6.90014e-09	MIR137HG	1	97933474	98049863	-	9602	lncRNA	MIR137 host gene [Source:HGNC Symbol;Acc:HGNC:42871] && -	-
novel.139	304.504	356.872	121.956	44.9666	48.5021	45.8096	261.111	46.4261	2.489	2.22814e-10	7.28301e-09	-	2	6556991	6565483	+	2926	-	- && - && -	-
ENSG00000175505	216.934	216.412	302.275	65.0832	59.3733	66.1694	245.207	63.542	1.95096	2.23281e-10	7.28769e-09	CLCF1	11	67364168	67374177	-	1836	protein_coding	cardiotrophin like cytokine factor 1 [Source:HGNC Symbol;Acc:HGNC:17412] && Q9UBD9.1 RecName: Full=Cardiotrophin-like cytokine factor 1; AltName: Full=B-cell-stimulating factor 3; Short=BSF-3; AltName: Full=Novel neurotrophin-1; Short=NNT-1; Flags: Precursor	-
ENSG00000158292	690.608	579.526	896.373	2657.76	1828.87	2296.59	722.169	2261.07	-1.64579	2.33473e-10	7.60932e-09	GPR153	1	6247353	6261098	-	4198	protein_coding	G protein-coupled receptor 153 [Source:HGNC Symbol;Acc:HGNC:23618] && Q6NV75.2 RecName: Full=Probable G-protein coupled receptor 153; AltName: Full=G-protein coupled receptor PGR1	-
ENSG00000181019	2060.88	2163.08	2636.85	460.316	823.7	789.961	2286.94	691.326	1.72491	2.43553e-10	7.92637e-09	NQO1	16	69706996	69726668	-	2971	protein_coding	NAD(P)H quinone dehydrogenase 1 [Source:HGNC Symbol;Acc:HGNC:2874] && P15559.1 RecName: Full=NAD(P)H dehydrogenase [quinone] 1; AltName: Full=Azoreductase; AltName: Full=DT-diaphorase; Short=DTD; AltName: Full=Menadione reductase; AltName: Full=NAD(P)H:quinone oxidoreductase 1; AltName: Full=Phylloquinone reductase; AltName: Full=Quinone reductase 1; Short=QR1	-
ENSG00000107738	706.53	846.92	1169.9	318.316	251.709	261.624	907.784	277.216	1.71305	2.66459e-10	8.65934e-09	VSIR	10	71747556	71773520	-	5153	protein_coding	V-set immunoregulatory receptor [Source:HGNC Symbol;Acc:HGNC:30085] && Q9H7M9.3 RecName: Full=V-type immunoglobulin domain-containing suppressor of T-cell activation; AltName: Full=Platelet receptor Gi24; AltName: Full=Stress-induced secreted protein-1; Short=Sisp-1; AltName: Full=V-set domain-containing immunoregulatory receptor; Flags: Precursor	-
ENSG00000183283	4305.85	4051.48	3238.79	862.648	1446.7	1362.07	3865.37	1223.81	1.65853	2.67382e-10	8.67681e-09	DAZAP2	12	51238724	51271362	+	5299	protein_coding	DAZ associated protein 2 [Source:HGNC Symbol;Acc:HGNC:2684] && Q15038.1 RecName: Full=DAZ-associated protein 2; AltName: Full=Deleted in azoospermia-associated protein 2 >Q5R526.1 RecName: Full=DAZ-associated protein 2; AltName: Full=Deleted in azoospermia-associated protein 2 >Q3T0K9.1 RecName: Full=DAZ-associated protein 2; AltName: Full=Deleted in azoospermia-associated protein 2	-
ENSG00000162378	615.975	554.556	466.915	1662.58	1411.58	1475.07	545.815	1516.41	-1.47436	2.68277e-10	8.69334e-09	ZYG11B	1	52726453	52827336	+	8206	protein_coding	zyg-11 family member B, cell cycle regulator [Source:HGNC Symbol;Acc:HGNC:25820] && Q9C0D3.2 RecName: Full=Protein zyg-11 homolog B	-
ENSG00000061337	717.476	692.935	974.773	3684.89	2051.31	2374.97	795.061	2703.72	-1.76512	2.70562e-10	8.75479e-09	LZTS1	8	20246165	20303963	-	5706	protein_coding	leucine zipper tumor suppressor 1 [Source:HGNC Symbol;Acc:HGNC:13861] && Q9Y250.3 RecName: Full=Leucine zipper putative tumor suppressor 1; AltName: Full=F37/esophageal cancer-related gene-coding leucine-zipper motif; AltName: Full=Fez1	-
ENSG00000143632	22.8876	8.32354	24.3911	97.0331	123.764	163.896	18.5341	128.231	-2.78136	2.71399e-10	8.76928e-09	ACTA1	1	229430365	229434104	-	2381	protein_coding	actin alpha 1, skeletal muscle [Source:HGNC Symbol;Acc:HGNC:129] && P68139.1 RecName: Full=Actin, alpha skeletal muscle; AltName: Full=Alpha-actin-1; Flags: Precursor >P68136.1 RecName: Full=Actin, alpha skeletal muscle; AltName: Full=Alpha-actin-1; Flags: Precursor >P68133.1 RecName: Full=Actin, alpha skeletal muscle; AltName: Full=Alpha-actin-1; Flags: Precursor >P68134.1 RecName: Full=Actin, a…	-
ENSG00000155097	2707.7	2777.98	1943.45	812.948	955.827	819.482	2476.38	862.753	1.52068	2.77155e-10	8.94242e-09	ATP6V1C1	8	103021063	103073051	+	5851	protein_coding	ATPase H+ transporting V1 subunit C1 [Source:HGNC Symbol;Acc:HGNC:856] && P21283.4 RecName: Full=V-type proton ATPase subunit C 1; Short=V-ATPase subunit C 1; AltName: Full=Vacuolar proton pump subunit C 1 >Q5RDQ7.1 RecName: Full=V-type proton ATPase subunit C 1; Short=V-ATPase subunit C 1; AltName: Full=Vacuolar proton pump subunit C 1 >Q4R5H9.1 RecName: Full=V-type proton ATPase subunit C 1; Sh…	-
ENSG00000108578	281.617	263.232	193.387	724.199	817.847	707.503	246.078	749.85	-1.60901	2.84571e-10	9.16856e-09	BLMH	17	30248203	30292056	-	5119	protein_coding	bleomycin hydrolase [Source:HGNC Symbol;Acc:HGNC:1059] && Q13867.1 RecName: Full=Bleomycin hydrolase; Short=BH; Short=BLM hydrolase; Short=BMH	-
ENSG00000003056	2545.5	2493.94	2561.07	934.831	1057.85	999.667	2533.5	997.449	1.34452	2.86046e-10	9.20292e-09	M6PR	12	8940361	8949761	-	3585	protein_coding	mannose-6-phosphate receptor, cation dependent [Source:HGNC Symbol;Acc:HGNC:6752] && P20645.1 RecName: Full=Cation-dependent mannose-6-phosphate receptor; Short=CD Man-6-P receptor; Short=CD-MPR; AltName: Full=46 kDa mannose 6-phosphate receptor; Short=MPR 46; Flags: Precursor	-
ENSG00000075234	123.394	122.772	141.12	418.899	428.993	364.441	129.095	404.111	-1.64545	2.90758e-10	9.34117e-09	TTC38	22	46267961	46294008	+	3578	protein_coding	tetratricopeptide repeat domain 38 [Source:HGNC Symbol;Acc:HGNC:26082] && Q5R3I4.1 RecName: Full=Tetratricopeptide repeat protein 38; Short=TPR repeat protein 38	-
ENSG00000175697	60.7019	72.831	66.2044	311.216	223.277	223.958	66.5791	252.817	-1.92362	2.94008e-10	9.43214e-09	GPR156	3	120164645	120285222	-	6186	protein_coding	G protein-coupled receptor 156 [Source:HGNC Symbol;Acc:HGNC:20844] && Q8NFN8.2 RecName: Full=Probable G-protein coupled receptor 156; AltName: Full=G-protein coupled receptor PGR28; AltName: Full=GABAB-related G-protein coupled receptor	-
ENSG00000163536	1215.03	1112.23	784	2416.36	4815.93	3854.11	1037.09	3695.47	-1.83371	3.11159e-10	9.96816e-09	SERPINI1	3	167735243	167825569	+	2128	protein_coding	serpin family I member 1 [Source:HGNC Symbol;Acc:HGNC:8943] && Q99574.1 RecName: Full=Neuroserpin; AltName: Full=Peptidase inhibitor 12; Short=PI-12; AltName: Full=Serpin I1; Flags: Precursor	-
ENSG00000082397	155.238	188.32	168.996	540.782	513.454	473.366	170.851	509.201	-1.57566	3.21584e-10	1.02875e-08	EPB41L3	18	5392381	5630700	-	12203	protein_coding	erythrocyte membrane protein band 4.1 like 3 [Source:HGNC Symbol;Acc:HGNC:3380] && Q9WV92.1 RecName: Full=Band 4.1-like protein 3; AltName: Full=4.1B; AltName: Full=Differentially expressed in adenocarcinoma of the lung protein 1; Short=DAL-1; Short=DAL1P; Short=mDAL-1; Contains: RecName: Full=Band 4.1-like protein 3, N-terminally processed	-
ENSG00000235106	242.807	261.151	278.755	749.048	738.403	691.216	260.905	726.223	-1.47647	3.22782e-10	1.03112e-08	BRD3OS	9	134025481	134034666	+	5954	protein_coding	BRD3 opposite strand [Source:HGNC Symbol;Acc:HGNC:24742] && Q9UJ41.2 RecName: Full=Rab5 GDP/GTP exchange factor; AltName: Full=RAP1; AltName: Full=Rabaptin-5-associated exchange factor for Rab5; AltName: Full=Rabex-5	-
ENSG00000165072	192.057	162.309	141.12	492.266	642.235	469.294	165.162	534.598	-1.69639	3.26702e-10	1.04216e-08	MAMDC2	9	70043848	70226972	+	3589	protein_coding	MAM domain containing 2 [Source:HGNC Symbol;Acc:HGNC:23673] && Q7Z304.3 RecName: Full=MAM domain-containing protein 2; AltName: Full=MAM domain-containing proteoglycan; Short=Mamcan; Flags: Precursor	-
ENSG00000155850	225.891	224.736	196.871	863.832	561.956	631.154	215.832	685.647	-1.66702	3.2814e-10	1.04527e-08	SLC26A2	5	149960758	149993455	+	10206	protein_coding	solute carrier family 26 member 2 [Source:HGNC Symbol;Acc:HGNC:10994] && P50443.2 RecName: Full=Sulfate transporter; AltName: Full=Diastrophic dysplasia protein; AltName: Full=Solute carrier family 26 member 2	-
ENSG00000188522	571.195	604.497	945.155	249.683	137.144	163.896	706.949	183.574	1.9496	3.34179e-10	1.063e-08	FAM83G	17	18968789	19004764	-	7836	protein_coding	family with sequence similarity 83 member G [Source:HGNC Symbol;Acc:HGNC:32554] && A6ND36.2 RecName: Full=Protein FAM83G; AltName: Full=Protein associated with SMAD1	-
ENSG00000160049	369.187	357.912	405.938	1081.56	990.113	979.307	377.679	1016.99	-1.42849	3.38807e-10	1.0762e-08	DFFA	1	10456522	10472529	-	6625	protein_coding	DNA fragmentation factor subunit alpha [Source:HGNC Symbol;Acc:HGNC:2772] && O00273.1 RecName: Full=DNA fragmentation factor subunit alpha; AltName: Full=DNA fragmentation factor 45 kDa subunit; Short=DFF-45; AltName: Full=Inhibitor of CAD; Short=ICAD	-
ENSG00000054967	465.713	523.343	697.76	192.883	172.266	154.735	562.272	173.295	1.69958	3.44425e-10	1.09251e-08	RELT	11	73376399	73397474	+	6187	protein_coding	RELT TNF receptor [Source:HGNC Symbol;Acc:HGNC:13764] && Q969Z4.1 RecName: Full=Tumor necrosis factor receptor superfamily member 19L; AltName: Full=Receptor expressed in lymphoid tissues; Flags: Precursor	-
ENSG00000135114	114.438	98.842	170.738	408.249	506.764	446.898	128.006	453.97	-1.82402	3.57426e-10	1.13215e-08	OASL	12	121017763	121039242	-	6315	protein_coding	2'-5'-oligoadenylate synthetase like [Source:HGNC Symbol;Acc:HGNC:8090] && Q15646.2 RecName: Full=2'-5'-oligoadenylate synthase-like protein; AltName: Full=2'-5'-OAS-related protein; Short=2'-5'-OAS-RP; AltName: Full=59 kDa 2'-5'-oligoadenylate synthase-like protein; AltName: Full=Thyroid receptor-interacting protein 14; Short=TR-interacting protein 14; Short=TRIP-14; AltName: Full=p59 OASL; Shor…	-
ENSG00000260257	181.11	221.614	164.64	37.8666	52.6834	43.7736	189.122	44.7745	2.07063	3.6664e-10	1.15971e-08	-	20	32856621	32858751	+	2131	lncRNA	novel transcript && Q86U02.1 RecName: Full=Putative uncharacterized protein encoded by LINC00596	-
ENSG00000088305	61.697	49.9412	81.0133	299.383	215.751	250.426	64.2172	255.186	-1.98482	3.74804e-10	1.18387e-08	DNMT3B	20	32762385	32809359	+	6876	protein_coding	DNA methyltransferase 3 beta [Source:HGNC Symbol;Acc:HGNC:2979] && Q9UBC3.1 RecName: Full=DNA (cytosine-5)-methyltransferase 3B; Short=Dnmt3b; AltName: Full=DNA methyltransferase HsaIIIB; Short=DNA MTase HsaIIIB; Short=M.HsaIIIB	-
ENSG00000132669	499.546	484.846	569.707	1926.46	1328.79	1337.64	518.033	1530.96	-1.56254	3.77756e-10	1.19152e-08	RIN2	20	19757606	20002457	+	8271	protein_coding	Ras and Rab interactor 2 [Source:HGNC Symbol;Acc:HGNC:18750] && Q8WYP3.1 RecName: Full=Ras and Rab interactor 2; AltName: Full=Ras association domain family 4; AltName: Full=Ras inhibitor JC265; AltName: Full=Ras interaction/interference protein 2	-
ENSG00000101447	424.913	399.53	369.351	898.148	1383.15	1325.42	397.931	1202.24	-1.59597	3.8517e-10	1.21321e-08	FAM83D	20	38926312	38953106	+	2475	protein_coding	family with sequence similarity 83 member D [Source:HGNC Symbol;Acc:HGNC:16122] && Q9H4H8.3 RecName: Full=Protein FAM83D; AltName: Full=Spindle protein CHICA	-
ENSG00000242028	110.457	83.2354	91.4666	18.9333	9.19868	13.2339	95.0532	13.7886	2.80987	3.92313e-10	1.23398e-08	HYPK	15	43796142	43804427	+	7777	protein_coding	huntingtin interacting protein K [Source:HGNC Symbol;Acc:HGNC:18418] && A6NH21.1 RecName: Full=Serine incorporator 4	-
ENSG00000136274	23.8827	28.0919	53.1378	268.616	163.068	153.717	35.0375	195.133	-2.46709	4.0428e-10	1.26984e-08	NACAD	7	45080437	45088969	-	4973	protein_coding	NAC alpha domain containing [Source:HGNC Symbol;Acc:HGNC:22196] && O15069.3 RecName: Full=NAC-alpha domain-containing protein 1	-
ENSG00000124251	131.355	138.379	171.609	40.2333	20.0699	25.4498	147.114	28.5843	2.38183	4.07053e-10	1.27677e-08	TP53TG5	20	45372557	45407889	-	2978	protein_coding	TP53 target 5 [Source:HGNC Symbol;Acc:HGNC:15856] && Q9Y2B4.1 RecName: Full=TP53-target gene 5 protein; AltName: Full=TP53-inducible gene 5 protein	-
ENSG00000110852	427.898	440.107	320.569	33.1333	119.583	77.3673	396.191	76.6945	2.3574	4.08138e-10	1.2784e-08	CLEC2B	12	9852369	9869386	-	2503	protein_coding	C-type lectin domain family 2 member B [Source:HGNC Symbol;Acc:HGNC:2053] && Q92478.2 RecName: Full=C-type lectin domain family 2 member B; AltName: Full=Activation-induced C-type lectin; AltName: Full=C-type lectin superfamily member 2; AltName: Full=IFN-alpha-2b-inducing-related protein 1	-
ENSG00000243927	988.147	986.339	771.804	102.95	296.03	239.228	915.43	212.736	2.10101	4.08736e-10	1.27849e-08	MRPS6	21	34073224	34143034	+	4273	protein_coding	mitochondrial ribosomal protein S6 [Source:HGNC Symbol;Acc:HGNC:14051] && P82932.3 RecName: Full=28S ribosomal protein S6, mitochondrial; Short=MRP-S6; Short=S6mt	-
ENSG00000123213	303.509	301.728	234.329	844.898	782.724	769.601	279.855	799.075	-1.5144	4.10876e-10	1.2834e-08	NLN	5	65722205	65871725	+	10939	protein_coding	neurolysin [Source:HGNC Symbol;Acc:HGNC:16058] && Q9BYT8.1 RecName: Full=Neurolysin, mitochondrial; AltName: Full=Angiotensin-binding protein; AltName: Full=Microsomal endopeptidase; Short=MEP; AltName: Full=Mitochondrial oligopeptidase M; AltName: Full=Neurotensin endopeptidase; Flags: Precursor	-
ENSG00000247271	4.97556	6.24265	2.61333	53.2499	65.227	62.0974	4.61052	60.1914	-3.72965	4.151e-10	1.2948e-08	ZBED5-AS1	11	10858179	10908972	+	4599	lncRNA	ZBED5 antisense RNA 1 [Source:HGNC Symbol;Acc:HGNC:48646] && -	-
ENSG00000171033	568.209	623.225	424.231	1399.88	1745.24	1552.44	538.555	1565.85	-1.54073	4.24291e-10	1.32164e-08	PKIA	8	78516340	78605267	+	4015	protein_coding	cAMP-dependent protein kinase inhibitor alpha [Source:HGNC Symbol;Acc:HGNC:9017] && P61925.2 RecName: Full=cAMP-dependent protein kinase inhibitor alpha; Short=PKI-alpha; AltName: Full=cAMP-dependent protein kinase inhibitor, muscle/brain isoform >P61926.2 RecName: Full=cAMP-dependent protein kinase inhibitor alpha; Short=PKI-alpha; AltName: Full=cAMP-dependent protein kinase inhibitor, muscle/br…	-
ENSG00000182141	178.125	171.673	121.956	501.732	485.021	496.779	157.251	494.511	-1.65468	4.32832e-10	1.34638e-08	ZNF708	19	21291160	21329425	-	4325	protein_coding	zinc finger protein 708 [Source:HGNC Symbol;Acc:HGNC:12945] && Q14593.3 RecName: Full=Zinc finger protein 273; AltName: Full=Zinc finger protein HZF9	zf-C2H2
ENSG00000260228	79.609	79.0736	48.7822	5.91665	5.01746	8.14393	69.1549	6.35935	3.44902	4.52215e-10	1.40474e-08	-	16	83789967	83807834	-	5033	lncRNA	novel transcript, antisense to CDH13 && -	-
ENSG00000151876	11.9413	18.728	14.8089	61.5332	145.506	125.213	15.1594	110.751	-2.87582	4.61421e-10	1.43136e-08	FBXO4	5	41925254	41941743	+	3014	protein_coding	F-box protein 4 [Source:HGNC Symbol;Acc:HGNC:13583] && Q9UKT5.2 RecName: Full=F-box only protein 4	-
ENSG00000140945	3020.17	3371.03	3052.37	1346.63	960.008	1181.89	3147.86	1162.84	1.43731	4.62897e-10	1.43396e-08	CDH13	16	82626965	83800640	+	11025	protein_coding	cadherin 13 [Source:HGNC Symbol;Acc:HGNC:1753] && P55290.1 RecName: Full=Cadherin-13; AltName: Full=Heart cadherin; Short=H-cadherin; AltName: Full=P105; AltName: Full=Truncated cadherin; Short=T-cad; Short=T-cadherin; Flags: Precursor	-
ENSG00000011347	113.443	124.853	162.898	570.366	375.474	442.826	133.731	462.888	-1.78824	4.66965e-10	1.443e-08	SYT7	11	61513714	61581148	-	7552	protein_coding	synaptotagmin 7 [Source:HGNC Symbol;Acc:HGNC:11514] && O43581.3 RecName: Full=Synaptotagmin-7; AltName: Full=IPCA-7; AltName: Full=Prostate cancer-associated protein 7; AltName: Full=Synaptotagmin VII; Short=SytVII	-
ENSG00000132561	19.9022	15.6066	18.2933	102.95	101.186	101.799	17.9341	101.978	-2.50575	4.67095e-10	1.443e-08	MATN2	8	97868840	98036724	+	6941	protein_coding	matrilin 2 [Source:HGNC Symbol;Acc:HGNC:6908] && O00339.4 RecName: Full=Matrilin-2; Flags: Precursor	-
ENSG00000168538	367.196	279.879	236.942	933.648	911.506	820.5	294.673	888.551	-1.59305	4.91951e-10	1.5177e-08	TRAPPC11	4	183659267	183713594	+	5841	protein_coding	trafficking protein particle complex subunit 11 [Source:HGNC Symbol;Acc:HGNC:25751] && Q7Z392.2 RecName: Full=Trafficking protein particle complex subunit 11	-
ENSG00000150636	120.409	184.158	114.987	398.783	583.698	501.869	139.851	494.783	-1.8259	4.96982e-10	1.53113e-08	CCDC102B	18	68715209	69055189	+	5805	protein_coding	coiled-coil domain containing 102B [Source:HGNC Symbol;Acc:HGNC:26295] && Q68D86.4 RecName: Full=Coiled-coil domain-containing protein 102B	-
ENSG00000119397	755.29	756.402	548.8	2391.51	1766.15	1864.96	686.831	2007.54	-1.54757	5.10101e-10	1.5694e-08	CNTRL	9	121074660	121177729	+	22349	protein_coding	centriolin [Source:HGNC Symbol;Acc:HGNC:1858] && Q7Z7A1.2 RecName: Full=Centriolin; AltName: Full=Centrosomal protein 1; AltName: Full=Centrosomal protein of 110 kDa; Short=Cep110	-
ENSG00000116729	3225.16	3204.56	2987.91	1216.46	1310.39	1268.42	3139.21	1265.09	1.31098	5.16021e-10	1.58544e-08	WLS	1	68098473	68233120	-	4459	protein_coding	Wnt ligand secretion mediator [Source:HGNC Symbol;Acc:HGNC:30238] && Q5T9L3.2 RecName: Full=Protein wntless homolog; AltName: Full=Integral membrane protein GPR177; AltName: Full=Protein evenness interrupted homolog; Short=EVI; AltName: Full=Putative NF-kappa-B-activating protein 373; Flags: Precursor	-
ENSG00000133639	6688.15	6519.41	5142.17	1531.23	2430.12	2227.36	6116.58	2062.91	1.56763	5.28922e-10	1.62287e-08	BTG1	12	92140278	92145846	-	4855	protein_coding	BTG anti-proliferation factor 1 [Source:HGNC Symbol;Acc:HGNC:1130] && P62324.1 RecName: Full=Protein BTG1; AltName: Full=B-cell translocation gene 1 protein >P62325.1 RecName: Full=Protein BTG1; AltName: Full=B-cell translocation gene 1 protein	-
ENSG00000130311	1405.1	1468.06	2039.27	517.116	595.406	591.453	1637.48	567.991	1.52732	5.39785e-10	1.65395e-08	DDA1	19	17309518	17323298	+	4593	protein_coding	DET1 and DDB1 associated 1 [Source:HGNC Symbol;Acc:HGNC:28360] && Q9BW61.1 RecName: Full=DET1- and DDB1-associated protein 1; AltName: Full=Placenta cross-immune reaction antigen 1; Short=PCIA-1 >Q5E9A9.1 RecName: Full=DET1- and DDB1-associated protein 1 >Q5RD86.1 RecName: Full=DET1- and DDB1-associated protein 1	-
ENSG00000042317	44.7801	32.2537	16.5511	142	185.646	171.022	31.195	166.223	-2.4228	5.42819e-10	1.66098e-08	SPATA7	14	88384924	88470350	+	6872	protein_coding	spermatogenesis associated 7 [Source:HGNC Symbol;Acc:HGNC:20423] && Q9P0W8.3 RecName: Full=Spermatogenesis-associated protein 7; AltName: Full=HSD-3.1; AltName: Full=Spermatogenesis-associated protein HSD3	-
ENSG00000130340	3111.72	3117.17	3027.11	1172.68	1285.31	1280.63	3085.33	1246.21	1.30768	5.57979e-10	1.70505e-08	SNX9	6	157700387	157945077	+	15256	protein_coding	sorting nexin 9 [Source:HGNC Symbol;Acc:HGNC:14973] && Q9Y5X1.1 RecName: Full=Sorting nexin-9; AltName: Full=SH3 and PX domain-containing protein 1; Short=Protein SDP1; AltName: Full=SH3 and PX domain-containing protein 3A	-
ENSG00000148225	2.98534	6.24265	7.84	104.133	59.3733	48.8636	5.68933	70.79	-3.6214	5.59074e-10	1.70579e-08	WDR31	9	113313222	113340298	-	4933	protein_coding	WD repeat domain 31 [Source:HGNC Symbol;Acc:HGNC:21421] && Q8NA23.1 RecName: Full=WD repeat-containing protein 31	-
ENSG00000099957	14.9267	8.32354	31.36	249.683	112.057	99.7631	18.2034	153.834	-3.06087	5.59735e-10	1.70579e-08	P2RX6	22	21009808	21028013	+	3787	protein_coding	purinergic receptor P2X 6 [Source:HGNC Symbol;Acc:HGNC:8538] && O15547.2 RecName: Full=P2X purinoceptor 6; Short=P2X6; AltName: Full=ATP receptor; AltName: Full=P2XM; AltName: Full=Purinergic receptor; AltName: Full=Purinergic receptor P2X-like 1	-
ENSG00000145990	63.6872	47.8603	66.2044	7.09999	1.67249	1.01799	59.2507	3.26349	4.27087	5.69428e-10	1.73299e-08	GFOD1	6	13357830	13487662	-	10686	protein_coding	glucose-fructose oxidoreductase domain containing 1 [Source:HGNC Symbol;Acc:HGNC:21096] && Q9NXC2.1 RecName: Full=Glucose-fructose oxidoreductase domain-containing protein 1; Flags: Precursor	-
ENSG00000157657	226.886	229.938	321.44	1628.26	674.013	883.616	259.421	1061.96	-2.03163	6.09415e-10	1.85218e-08	ZNF618	9	113876282	114056593	+	10386	protein_coding	zinc finger protein 618 [Source:HGNC Symbol;Acc:HGNC:29416] && Q5T7W0.1 RecName: Full=Zinc finger protein 618	zf-C2H2
ENSG00000051825	728.422	710.622	515.698	1959.6	1835.56	1675.61	651.581	1823.59	-1.48522	6.11204e-10	1.85511e-08	MPHOSPH9	12	123152320	123244014	-	10304	protein_coding	M-phase phosphoprotein 9 [Source:HGNC Symbol;Acc:HGNC:7215] && Q99550.4 RecName: Full=M-phase phosphoprotein 9	-
ENSG00000109805	702.549	740.795	484.338	1617.61	2032.91	2079.75	642.561	1910.09	-1.57254	6.20123e-10	1.87965e-08	NCAPG	4	17810979	17844865	+	4847	protein_coding	non-SMC condensin I complex subunit G [Source:HGNC Symbol;Acc:HGNC:24304] && Q9BPX3.1 RecName: Full=Condensin complex subunit 3; AltName: Full=Chromosome-associated protein G; AltName: Full=Condensin subunit CAP-G; Short=hCAP-G; AltName: Full=Melanoma antigen NY-MEL-3; AltName: Full=Non-SMC condensin I complex subunit G; AltName: Full=XCAP-G homolog	-
ENSG00000149218	250.768	283	260.462	915.898	696.591	688.162	264.744	766.884	-1.53391	6.50383e-10	1.96872e-08	ENDOD1	11	95089846	95132645	+	4651	protein_coding	endonuclease domain containing 1 [Source:HGNC Symbol;Acc:HGNC:29129] && O94919.2 RecName: Full=Endonuclease domain-containing 1 protein; Flags: Precursor	-
novel.776	50.7507	76.9927	115.858	11.8333	7.5262	3.05397	81.2004	7.47116	3.46384	6.70713e-10	2.02753e-08	-	CHR_HSCHR6_MHC_COX_CTG1	31840898	31842446	-	1549	-	- && P61582.1 RecName: Full=Endogenous retrovirus group K member 7 Np9 protein; AltName: Full=HERV-K(III) Np9 protein; AltName: Full=HERV-K102 Np9 protein; AltName: Full=HERV-K_1q22 provirus Np9 protein && -	-
ENSG00000160094	150.262	147.743	217.778	801.115	451.572	600.614	171.928	617.767	-1.84237	6.80998e-10	2.05587e-08	ZNF362	1	33256492	33300719	+	3384	protein_coding	zinc finger protein 362 [Source:HGNC Symbol;Acc:HGNC:18079] && Q5T0B9.1 RecName: Full=Zinc finger protein 362	zf-C2H2
ENSG00000049323	1559.34	1609.56	1493.96	685.149	474.987	503.905	1554.29	554.68	1.4878	6.83764e-10	2.06145e-08	LTBP1	2	32946953	33399509	+	7348	protein_coding	latent transforming growth factor beta binding protein 1 [Source:HGNC Symbol;Acc:HGNC:6714] && Q14766.4 RecName: Full=Latent-transforming growth factor beta-binding protein 1; Short=LTBP-1; AltName: Full=Transforming growth factor beta-1-binding protein 1; Short=TGF-beta1-BP-1; Flags: Precursor	-
ENSG00000161133	3.98045	13.5258	14.8089	111.233	72.7532	88.5652	10.7717	90.8505	-3.06595	6.8609e-10	2.0657e-08	USP41	22	20350578	20377251	-	1435	transcribed_unprocessed_pseudogene	ubiquitin specific peptidase 41 [Source:HGNC Symbol;Acc:HGNC:20070] && Q3LFD5.2 RecName: Full=Putative ubiquitin carboxyl-terminal hydrolase 41; AltName: Full=Deubiquitinating enzyme 41; AltName: Full=Ubiquitin thioesterase 41; AltName: Full=Ubiquitin-specific-processing protease 41	-
ENSG00000213062	20.8974	20.8088	8.71111	123.066	89.4781	112.997	16.8058	108.514	-2.70151	7.03804e-10	2.1162e-08	-	1	169486076	169500182	+	14107	lncRNA	novel transcript && O00370.1 RecName: Full=LINE-1 retrotransposable element ORF2 protein; Short=ORF2p; Includes: RecName: Full=Reverse transcriptase; Includes: RecName: Full=Endonuclease	-
ENSG00000184445	963.269	908.306	596.711	2520.49	2339.81	2336.29	822.762	2398.86	-1.54425	7.22672e-10	2.17004e-08	KNTC1	12	122527246	122626396	+	11325	protein_coding	kinetochore associated 1 [Source:HGNC Symbol;Acc:HGNC:17255] && P50748.1 RecName: Full=Kinetochore-associated protein 1; AltName: Full=Rough deal homolog; Short=HsROD; Short=Rod; Short=hRod	-
ENSG00000119509	232.856	206.008	191.644	855.548	540.214	609.776	210.169	668.513	-1.66869	7.40155e-10	2.21958e-08	INVS	9	100099243	100302175	+	7131	protein_coding	inversin [Source:HGNC Symbol;Acc:HGNC:17870] && Q9Y283.2 RecName: Full=Inversin; AltName: Full=Inversion of embryo turning homolog; AltName: Full=Nephrocystin-2	-
ENSG00000141446	427.898	407.853	292.693	986.898	1121.4	1163.56	376.148	1090.62	-1.53686	7.50949e-10	2.24895e-08	ESCO1	18	21529284	21600884	-	5285	protein_coding	establishment of sister chromatid cohesion N-acetyltransferase 1 [Source:HGNC Symbol;Acc:HGNC:24645] && Q5FWF5.3 RecName: Full=N-acetyltransferase ESCO1; AltName: Full=CTF7 homolog 1; AltName: Full=Establishment factor-like protein 1; Short=EFO1p; Short=hEFO1; AltName: Full=Establishment of cohesion 1 homolog 1; Short=ECO1 homolog 1; Short=ESO1 homolog 1	-
ENSG00000106100	147.277	146.702	137.636	554.982	379.655	430.61	143.872	455.082	-1.66033	7.52743e-10	2.25133e-08	NOD1	7	30424527	30478784	-	6820	protein_coding	nucleotide binding oligomerization domain containing 1 [Source:HGNC Symbol;Acc:HGNC:16390] && Q9Y239.1 RecName: Full=Nucleotide-binding oligomerization domain-containing protein 1; AltName: Full=Caspase recruitment domain-containing protein 4	-
ENSG00000197355	2325.58	2017.42	3659.54	917.081	847.951	761.457	2667.51	842.163	1.66366	7.56904e-10	2.26077e-08	UAP1L1	9	137077517	137084539	+	5267	protein_coding	UDP-N-acetylglucosamine pyrophosphorylase 1 like 1 [Source:HGNC Symbol;Acc:HGNC:28082] && Q3KQV9.2 RecName: Full=UDP-N-acetylhexosamine pyrophosphorylase-like protein 1	-
ENSG00000138316	357.245	313.173	533.991	2113.43	1095.48	1279.61	401.47	1496.17	-1.89648	7.6731e-10	2.28882e-08	ADAMTS14	10	70672506	70762441	+	5566	protein_coding	ADAM metallopeptidase with thrombospondin type 1 motif 14 [Source:HGNC Symbol;Acc:HGNC:14899] && Q8WXS8.2 RecName: Full=A disintegrin and metalloproteinase with thrombospondin motifs 14; Short=ADAM-TS 14; Short=ADAM-TS14; Short=ADAMTS-14; Flags: Precursor	-
ENSG00000099875	3350.54	3073.47	5762.4	1427.1	1015.2	1180.87	4062.14	1207.72	1.75048	7.71318e-10	2.29773e-08	MKNK2	19	2037465	2051244	-	5221	protein_coding	MAPK interacting serine/threonine kinase 2 [Source:HGNC Symbol;Acc:HGNC:7111] && Q9HBH9.3 RecName: Full=MAP kinase-interacting serine/threonine-protein kinase 2; AltName: Full=MAP kinase signal-integrating kinase 2; Short=MAPK signal-integrating kinase 2; Short=Mnk2	-
ENSG00000140694	19.9022	37.4559	53.1378	237.85	155.541	179.166	36.832	190.852	-2.36537	7.73259e-10	2.30047e-08	PARN	16	14435700	14632728	-	9284	protein_coding	poly(A)-specific ribonuclease [Source:HGNC Symbol;Acc:HGNC:8609] && O95453.1 RecName: Full=Poly(A)-specific ribonuclease PARN; AltName: Full=Deadenylating nuclease; AltName: Full=Deadenylation nuclease; AltName: Full=Polyadenylate-specific ribonuclease	-
ENSG00000185532	4651.16	4948.34	2749.23	14318.3	11844.6	12036.7	4116.24	12733.2	-1.62929	7.74875e-10	2.30084e-08	PRKG1	10	50990888	52298423	+	12931	protein_coding	protein kinase cGMP-dependent 1 [Source:HGNC Symbol;Acc:HGNC:9414] && Q13976.3 RecName: Full=cGMP-dependent protein kinase 1; Short=cGK 1; Short=cGK1; AltName: Full=cGMP-dependent protein kinase I; Short=cGKI	-
ENSG00000119866	102.497	135.258	91.4666	385.766	341.188	355.279	109.74	360.744	-1.71866	7.75428e-10	2.30084e-08	BCL11A	2	60450520	60554467	-	24514	protein_coding	BAF chromatin remodeling complex subunit BCL11A [Source:HGNC Symbol;Acc:HGNC:13221] && Q9H165.2 RecName: Full=B-cell lymphoma/leukemia 11A; Short=BCL-11A; AltName: Full=B-cell CLL/lymphoma 11A; AltName: Full=COUP-TF-interacting protein 1; AltName: Full=Ecotropic viral integration site 9 protein homolog; Short=EVI-9; AltName: Full=Zinc finger protein 856	zf-C2H2
ENSG00000110987	38.8094	42.6581	51.3955	228.383	156.378	172.04	44.2877	185.6	-2.06219	7.8212e-10	2.31765e-08	BCL7A	12	122019422	122062044	+	6565	protein_coding	BAF chromatin remodeling complex subunit BCL7A [Source:HGNC Symbol;Acc:HGNC:1004] && Q4VC05.1 RecName: Full=B-cell CLL/lymphoma 7 protein family member A	-
ENSG00000144712	65.6774	73.8714	80.1422	293.466	216.587	268.75	73.2303	259.601	-1.82304	7.84247e-10	2.3209e-08	CAND2	3	12796472	12871916	+	5587	protein_coding	cullin associated and neddylation dissociated 2 (putative) [Source:HGNC Symbol;Acc:HGNC:30689] && O75155.3 RecName: Full=Cullin-associated NEDD8-dissociated protein 2; AltName: Full=Cullin-associated and neddylation-dissociated protein 2; AltName: Full=Epididymis tissue protein Li 169; AltName: Full=TBP-interacting protein of 120 kDa B; Short=TBP-interacting protein 120B; AltName: Full=p120 CAND2	-
ENSG00000103196	56.7214	70.7501	34.8444	336.066	175.611	248.39	54.1053	253.356	-2.23007	7.85889e-10	2.3227e-08	CRISPLD2	16	84819985	84920768	+	7962	protein_coding	cysteine rich secretory protein LCCL domain containing 2 [Source:HGNC Symbol;Acc:HGNC:25248] && Q9H0B8.1 RecName: Full=Cysteine-rich secretory protein LCCL domain-containing 2; AltName: Full=Cysteine-rich secretory protein 11; Short=CRISP-11; AltName: Full=LCCL domain-containing cysteine-rich secretory protein 2; Flags: Precursor	-
ENSG00000139304	16.9169	23.9302	11.3244	79.2832	137.98	116.051	17.3905	111.105	-2.6895	8.00858e-10	2.36384e-08	PTPRQ	12	80402178	80680273	+	12412	protein_coding	protein tyrosine phosphatase receptor type Q [Source:HGNC Symbol;Acc:HGNC:9679] && Q9UMZ3.2 RecName: Full=Phosphatidylinositol phosphatase PTPRQ; AltName: Full=Receptor-type tyrosine-protein phosphatase Q; Short=PTP-RQ; Short=R-PTP-Q; Flags: Precursor	-
ENSG00000249464	267.685	330.861	186.418	784.548	912.342	803.195	261.655	833.362	-1.67318	8.02619e-10	2.36594e-08	LINC01091	4	123539026	123962704	+	14472	lncRNA	long intergenic non-protein coding RNA 1091 [Source:HGNC Symbol;Acc:HGNC:27721] && -	-
ENSG00000198022	47.7654	44.739	44.4267	0	0	0	45.6437	0	7.95138	8.18168e-10	2.40862e-08	SAGE2P	X	135673591	135686151	-	2126	unprocessed_pseudogene	sarcoma antigen 2, pseudogene [Source:HGNC Symbol;Acc:HGNC:51337] && A6NJ88.4 RecName: Full=Putative SAGE1-like protein; AltName: Full=Sarcoma antigen 2 pseudogene	-
ENSG00000143643	164.194	139.419	110.631	465.049	430.666	411.268	138.081	435.661	-1.65901	8.20818e-10	2.41327e-08	TTC13	1	230906243	230978875	-	4212	protein_coding	tetratricopeptide repeat domain 13 [Source:HGNC Symbol;Acc:HGNC:26204] && Q8NBP0.3 RecName: Full=Tetratricopeptide repeat protein 13; Short=TPR repeat protein 13	-
ENSG00000143429	527.41	525.423	833.653	169.216	214.915	183.238	628.829	189.123	1.73219	8.40504e-10	2.46793e-08	LSP1P4	2	91587019	91659989	-	3537	transcribed_unprocessed_pseudogene	LSP1 pseudogene 4 [Source:HGNC Symbol;Acc:HGNC:53915] && P33241.1 RecName: Full=Lymphocyte-specific protein 1; AltName: Full=47 kDa actin-binding protein; AltName: Full=52 kDa phosphoprotein; Short=pp52; AltName: Full=Lymphocyte-specific antigen WP34	-
ENSG00000175048	460.737	479.644	582.773	190.516	129.618	163.896	507.718	161.344	1.65787	8.6164e-10	2.52669e-08	ZDHHC14	6	157381133	157678157	+	11132	protein_coding	zinc finger DHHC-type palmitoyltransferase 14 [Source:HGNC Symbol;Acc:HGNC:20341] && Q8IZN3.1 RecName: Full=Probable palmitoyltransferase ZDHHC14; AltName: Full=NEW1 domain-containing protein; Short=NEW1CP; AltName: Full=Zinc finger DHHC domain-containing protein 14; Short=DHHC-14	-
ENSG00000109618	161.208	135.258	84.4978	417.716	476.659	440.79	126.988	445.055	-1.81229	9.18597e-10	2.69021e-08	SEPSECS	4	25120014	25160550	-	9539	protein_coding	Sep (O-phosphoserine) tRNA:Sec (selenocysteine) tRNA synthase [Source:HGNC Symbol;Acc:HGNC:30605] && Q9HD40.2 RecName: Full=O-phosphoseryl-tRNA(Sec) selenium transferase; AltName: Full=Liver-pancreas antigen; Short=LP; AltName: Full=SLA-p35; AltName: Full=SLA/LP autoantigen; AltName: Full=Selenocysteine synthase; Short=Sec synthase; AltName: Full=Selenocysteinyl-tRNA(Sec) synthase; AltName: Full=…	-
ENSG00000102385	15.9218	7.2831	5.22667	130.166	76.9344	61.0794	9.47719	89.3934	-3.24395	9.26943e-10	2.71113e-08	DRP2	X	101219769	101264502	+	8192	protein_coding	dystrophin related protein 2 [Source:HGNC Symbol;Acc:HGNC:3032] && Q13474.2 RecName: Full=Dystrophin-related protein 2; Short=DRP-2	-
ENSG00000259660	4.97556	4.16177	2.61333	128.983	37.631	43.7736	3.91689	70.1292	-4.16773	9.50753e-10	2.77716e-08	DNM1P47	15	101751032	101794302	+	15281	transcribed_unprocessed_pseudogene	dynamin 1 pseudogene 47 [Source:HGNC Symbol;Acc:HGNC:35200] && Q6ZS02.1 PUTATIVE PSEUDOGENE: RecName: Full=Putative GED domain-containing protein DNM1P46; AltName: Full=DNM1 pseudogene 46	-
ENSG00000113916	478.649	544.151	484.338	147.916	166.413	194.436	502.379	169.588	1.56558	9.6096e-10	2.80334e-08	BCL6	3	187721377	187745725	-	5936	protein_coding	BCL6 transcription repressor [Source:HGNC Symbol;Acc:HGNC:1001] && P41182.1 RecName: Full=B-cell lymphoma 6 protein; Short=BCL-6; AltName: Full=B-cell lymphoma 5 protein; Short=BCL-5; AltName: Full=Protein LAZ-3; AltName: Full=Zinc finger and BTB domain-containing protein 27; AltName: Full=Zinc finger protein 51	ZBTB
ENSG00000152217	68.6628	76.9927	69.6889	440.199	202.371	266.714	71.7815	303.095	-2.07586	1.00365e-09	2.9241e-08	SETBP1	18	44680173	45068510	+	14344	protein_coding	SET binding protein 1 [Source:HGNC Symbol;Acc:HGNC:15573] && Q9Y6X0.3 RecName: Full=SET-binding protein; Short=SEB	-
ENSG00000026508	5546.76	6126.12	4359.91	2050.71	1931.72	2115.38	5344.26	2032.61	1.39465	1.01087e-09	2.94132e-08	CD44	11	35138882	35232402	+	9992	protein_coding	CD44 molecule (Indian blood group) [Source:HGNC Symbol;Acc:HGNC:1681] && P14745.1 RecName: Full=CD44 antigen; AltName: Full=Extracellular matrix receptor III; Short=ECMR-III; AltName: Full=GP90 lymphocyte homing/adhesion receptor; AltName: Full=HUTCH-I; AltName: Full=Hermes antigen; AltName: Full=Hyaluronate receptor; AltName: Full=Phagocytic glycoprotein 1; Short=PGP-1; AltName: Full=Phagocytic …	-
ENSG00000101160	150.262	161.269	162.898	30.7666	38.4672	43.7736	158.143	37.6691	2.0654	1.01951e-09	2.9618e-08	CTSZ	20	58985686	59008238	-	19384	protein_coding	cathepsin Z [Source:HGNC Symbol;Acc:HGNC:2547] && Q9UBR2.1 RecName: Full=Cathepsin Z; AltName: Full=Cathepsin P; AltName: Full=Cathepsin X; Flags: Precursor	-
ENSG00000089248	2444	2371.17	4899.13	649.649	984.259	959.965	3238.1	864.624	1.90464	1.02054e-09	2.9618e-08	ERP29	12	112013348	112023449	+	3049	protein_coding	endoplasmic reticulum protein 29 [Source:HGNC Symbol;Acc:HGNC:13799] && P30040.4 RecName: Full=Endoplasmic reticulum resident protein 29; Short=ERp29; AltName: Full=Endoplasmic reticulum resident protein 28; Short=ERp28; AltName: Full=Endoplasmic reticulum resident protein 31; Short=ERp31; Flags: Precursor	-
ENSG00000049883	214.944	197.684	131.538	583.382	563.628	563.967	181.389	570.326	-1.65447	1.02693e-09	2.97652e-08	PTCD2	5	72320367	72368395	+	12115	protein_coding	pentatricopeptide repeat domain 2 [Source:HGNC Symbol;Acc:HGNC:25734] && Q8WV60.3 RecName: Full=Pentatricopeptide repeat-containing protein 2, mitochondrial	-
ENSG00000163393	68.6628	88.4376	49.6533	3.54999	4.18122	10.1799	68.9179	5.97037	3.52657	1.04194e-09	3.01613e-08	SLC22A15	1	115976513	116070054	+	5277	protein_coding	solute carrier family 22 member 15 [Source:HGNC Symbol;Acc:HGNC:20301] && Q8IZD6.1 RecName: Full=Solute carrier family 22 member 15; AltName: Full=Fly-like putative transporter 1; Short=Flipt 1	-
ENSG00000167553	4663.1	4420.84	4534.13	980.981	1833.05	1628.79	4539.36	1480.94	1.61535	1.04606e-09	3.02417e-08	TUBA1C	12	49188736	49274600	+	4454	protein_coding	tubulin alpha 1c [Source:HGNC Symbol;Acc:HGNC:20768] && -	-
ENSG00000137309	4066.03	3907.9	6410.5	1747.78	1498.55	1607.41	4794.81	1617.91	1.56761	1.05453e-09	3.04475e-08	HMGA1	6	34236873	34246231	+	2327	protein_coding	high mobility group AT-hook 1 [Source:HGNC Symbol;Acc:HGNC:5010] && -	HMGA
ENSG00000182362	412.972	436.986	491.307	98.2165	148.015	160.843	447.088	135.691	1.71686	1.07813e-09	3.1063e-08	YBEY	21	46286342	46297751	+	1802	protein_coding	ybeY metalloendoribonuclease [Source:HGNC Symbol;Acc:HGNC:1299] && P58557.2 RecName: Full=Putative ribonuclease	-
ENSG00000197147	294.553	250.747	225.618	744.315	670.668	743.133	256.973	719.372	-1.48544	1.07861e-09	3.1063e-08	LRRC8B	1	89524829	89597861	+	8267	protein_coding	leucine rich repeat containing 8 VRAC subunit B [Source:HGNC Symbol;Acc:HGNC:30692] && Q6P9F7.2 RecName: Full=Volume-regulated anion channel subunit LRRC8B; AltName: Full=Leucine-rich repeat-containing protein 8B; AltName: Full=T-cell activation leucine repeat-rich protein; Short=TA-LRRP	-
ENSG00000268001	92.5455	75.9523	80.1422	5.91665	12.5437	14.2519	82.88	10.9041	2.90513	1.08569e-09	3.12271e-08	CARD8-AS1	19	48255675	48258199	+	1969	lncRNA	CARD8 antisense RNA 1 [Source:HGNC Symbol;Acc:HGNC:51408] && Q8WTZ3.1 RecName: Full=Zinc finger protein ENSP00000375192	-
ENSG00000155265	109.462	99.8825	129.796	15.3833	27.5961	15.2699	113.047	19.4164	2.52357	1.0873e-09	3.12334e-08	GOLGA7B	10	97849843	97871580	+	6854	protein_coding	golgin A7 family member B [Source:HGNC Symbol;Acc:HGNC:31668] && Q2TAP0.2 RecName: Full=Golgin subfamily A member 7B	-
ENSG00000075073	90.5552	79.0736	55.7511	11.8333	3.34498	8.14393	75.1266	7.77407	3.31633	1.09363e-09	3.13754e-08	TACR2	10	69403903	69416918	-	2922	protein_coding	tachykinin receptor 2 [Source:HGNC Symbol;Acc:HGNC:11527] && P21452.3 RecName: Full=Substance-K receptor; Short=SKR; AltName: Full=NK-2 receptor; Short=NK-2R; AltName: Full=Neurokinin A receptor; AltName: Full=Tachykinin receptor 2	-
ENSG00000176909	101.501	109.246	189.031	407.066	547.74	507.977	133.26	487.594	-1.86911	1.10249e-09	3.15892e-08	MAMSTR	19	48712725	48719725	-	2286	protein_coding	MEF2 activating motif and SAP domain containing transcriptional regulator [Source:HGNC Symbol;Acc:HGNC:26689] && Q6ZN01.1 RecName: Full=MEF2-activating motif and SAP domain-containing transcriptional regulator; AltName: Full=MEF2-activating SAP transcriptional regulatory protein	-
ENSG00000259291	11.9413	10.4044	25.2622	102.95	111.22	97.7271	15.8693	103.966	-2.69619	1.11482e-09	3.1902e-08	ZNF710-AS1	15	90074512	90082207	-	2902	lncRNA	ZNF710 antisense RNA 1 [Source:HGNC Symbol;Acc:HGNC:53141] && -	-
ENSG00000163734	434.864	388.085	398.969	52.0666	132.963	114.015	407.306	99.6814	2.02272	1.13402e-09	3.24103e-08	CXCL3	4	74036589	74038807	-	2219	protein_coding	C-X-C motif chemokine ligand 3 [Source:HGNC Symbol;Acc:HGNC:4604] && P19876.1 RecName: Full=C-X-C motif chemokine 3; AltName: Full=GRO-gamma(1-73); AltName: Full=Growth-regulated protein gamma; Short=GRO-gamma; AltName: Full=Macrophage inflammatory protein 2-beta; Short=MIP2-beta; Contains: RecName: Full=GRO-gamma(5-73); Flags: Precursor	-
ENSG00000225791	27.8631	23.9302	29.6178	99.3998	159.723	141.501	27.137	133.541	-2.29955	1.13705e-09	3.24558e-08	TRAM2-AS1	6	52576787	52643058	+	8603	lncRNA	TRAM2 antisense RNA 1 (head to head) [Source:HGNC Symbol;Acc:HGNC:48663] && -	-
ENSG00000104980	2201.19	2108.98	3479.22	727.749	925.722	889.724	2596.46	847.731	1.61461	1.14507e-09	3.26433e-08	TIMM44	19	7926718	7943667	-	4635	protein_coding	translocase of inner mitochondrial membrane 44 [Source:HGNC Symbol;Acc:HGNC:17316] && O43615.2 RecName: Full=Mitochondrial import inner membrane translocase subunit TIM44; Flags: Precursor	-
ENSG00000126882	41.7947	49.9412	80.1422	399.966	211.57	209.706	57.2927	273.747	-2.24974	1.16981e-09	3.33064e-08	FAM78A	9	131258076	131276510	-	5462	protein_coding	family with sequence similarity 78 member A [Source:HGNC Symbol;Acc:HGNC:25465] && Q5JUQ0.1 RecName: Full=Protein FAM78A	-
ENSG00000126778	1376.24	1245.41	1360.68	3394.98	3145.95	3185.29	1327.44	3242.07	-1.28814	1.18209e-09	3.36135e-08	SIX1	14	60643421	60658259	-	5439	protein_coding	SIX homeobox 1 [Source:HGNC Symbol;Acc:HGNC:10887] && Q15475.1 RecName: Full=Homeobox protein SIX1; AltName: Full=Sine oculis homeobox homolog 1 >A1YER0.1 RecName: Full=Homeobox protein SIX1; AltName: Full=Sine oculis homeobox homolog 1	Homeobox
ENSG00000158220	88.565	80.1141	94.08	286.366	260.072	306.415	87.5863	284.284	-1.69682	1.26674e-09	3.5975e-08	ESYT3	3	138434586	138481686	+	9816	protein_coding	extended synaptotagmin 3 [Source:HGNC Symbol;Acc:HGNC:24295] && A0FGR9.1 RecName: Full=Extended synaptotagmin-3; Short=E-Syt3; AltName: Full=Chr3Syt	-
ENSG00000154589	114.438	109.246	74.9155	3.54999	11.7074	20.3598	99.5333	11.8724	3.04725	1.27812e-09	3.62526e-08	LY96	8	73991392	74029079	+	559	protein_coding	lymphocyte antigen 96 [Source:HGNC Symbol;Acc:HGNC:17156] && Q9Y6Y9.2 RecName: Full=Lymphocyte antigen 96; Short=Ly-96; AltName: Full=ESOP-1; AltName: Full=Protein MD-2; Flags: Precursor	-
ENSG00000160796	282.612	247.625	387.644	1343.08	806.139	916.192	305.961	1021.8	-1.73788	1.29513e-09	3.66889e-08	NBEAL2	3	46979666	47009704	+	12058	protein_coding	neurobeachin like 2 [Source:HGNC Symbol;Acc:HGNC:31928] && Q6ZNJ1.2 RecName: Full=Neurobeachin-like protein 2	-
ENSG00000182551	626.921	626.346	1213.46	194.066	240.838	242.282	822.242	225.729	1.86451	1.30041e-09	3.67921e-08	ADI1	2	3497366	3519531	-	5350	protein_coding	acireductone dioxygenase 1 [Source:HGNC Symbol;Acc:HGNC:30576] && Q9BV57.1 RecName: Full=1,2-dihydroxy-3-keto-5-methylthiopentene dioxygenase; AltName: Full=Acireductone dioxygenase (Fe(2+)-requiring); Short=ARD; Short=Fe-ARD; AltName: Full=Membrane-type 1 matrix metalloproteinase cytoplasmic tail-binding protein 1; Short=MTCBP-1; AltName: Full=Submergence-induced protein-like factor; Short=Sip-L	-
ENSG00000188266	66.6725	63.467	40.9422	196.433	239.166	222.94	57.0272	219.513	-1.94992	1.30776e-09	3.69536e-08	HYKK	15	78507564	78537372	+	5707	protein_coding	hydroxylysine kinase [Source:HGNC Symbol;Acc:HGNC:34403] && A2RU49.2 RecName: Full=Hydroxylysine kinase; Short=5-hydroxy-L-lysine kinase; AltName: Full=Aminoglycoside phosphotransferase domain-containing protein 1	-
ENSG00000156374	181.11	145.662	170.738	389.316	721.679	587.381	165.837	566.125	-1.77239	1.32743e-09	3.74625e-08	PCGF6	10	103302796	103351144	-	3008	protein_coding	polycomb group ring finger 6 [Source:HGNC Symbol;Acc:HGNC:21156] && Q9BYE7.2 RecName: Full=Polycomb group RING finger protein 6; AltName: Full=Mel18 and Bmi1-like RING finger; AltName: Full=RING finger protein 134	-
ENSG00000144369	2545.5	2734.28	1716.96	10050	5755.03	6854.13	2332.25	7553.06	-1.69538	1.33599e-09	3.76569e-08	FAM171B	2	186694060	186765959	+	5731	protein_coding	family with sequence similarity 171 member B [Source:HGNC Symbol;Acc:HGNC:29412] && Q6P995.3 RecName: Full=Protein FAM171B; Flags: Precursor	-
ENSG00000196338	367.196	345.427	328.409	132.533	96.1681	95.6911	347.011	108.131	1.68633	1.37236e-09	3.86337e-08	NLGN3	X	71144821	71175255	+	14373	protein_coding	neuroligin 3 [Source:HGNC Symbol;Acc:HGNC:14289] && Q9NZ94.2 RecName: Full=Neuroligin-3; AltName: Full=Gliotactin homolog; Flags: Precursor	-
ENSG00000135336	250.768	261.151	193.387	563.266	870.53	757.385	235.102	730.394	-1.63734	1.41286e-09	3.9724e-08	ORC3	6	87590067	87667453	+	4095	protein_coding	origin recognition complex subunit 3 [Source:HGNC Symbol;Acc:HGNC:8489] && Q9UBD5.1 RecName: Full=Origin recognition complex subunit 3; AltName: Full=Origin recognition complex subunit Latheo	-
ENSG00000117461	435.859	421.379	393.742	1217.65	1030.25	1027.15	416.993	1091.68	-1.38833	1.4181e-09	3.98218e-08	PIK3R3	1	46040140	46133036	-	7397	protein_coding	phosphoinositide-3-kinase regulatory subunit 3 [Source:HGNC Symbol;Acc:HGNC:8981] && Q92569.2 RecName: Full=Phosphatidylinositol 3-kinase regulatory subunit gamma; Short=PI3-kinase regulatory subunit gamma; Short=PI3K regulatory subunit gamma; Short=PtdIns-3-kinase regulatory subunit gamma; AltName: Full=Phosphatidylinositol 3-kinase 55 kDa regulatory subunit gamma; Short=PI3-kinase subunit p55-g…	-
ENSG00000107625	542.336	485.887	381.547	1104.05	1532	1444.53	469.923	1360.19	-1.53427	1.44669e-09	4.05741e-08	DDX50	10	68901286	68946847	+	2683	protein_coding	DExD-box helicase 50 [Source:HGNC Symbol;Acc:HGNC:17906] && Q9BQ39.1 RecName: Full=ATP-dependent RNA helicase DDX50; AltName: Full=DEAD box protein 50; AltName: Full=Gu-beta; AltName: Full=Nucleolar protein Gu2	-
ENSG00000173221	3421.2	3282.6	3083.73	421.266	1127.26	1020.03	3262.51	856.183	1.9289	1.47554e-09	4.13317e-08	GLRX	5	95751319	95822726	-	6229	protein_coding	glutaredoxin [Source:HGNC Symbol;Acc:HGNC:4330] && P35754.2 RecName: Full=Glutaredoxin-1; AltName: Full=Thioltransferase-1; Short=TTase-1	-
ENSG00000258102	446.805	418.258	344.089	111.233	142.998	133.357	403.051	129.196	1.63811	1.49266e-09	4.17591e-08	MAP1LC3B2	12	116548105	116576606	+	1925	protein_coding	microtubule associated protein 1 light chain 3 beta 2 [Source:HGNC Symbol;Acc:HGNC:34390] && A6NCE7.1 RecName: Full=Microtubule-associated proteins 1A/1B light chain 3 beta 2; AltName: Full=Microtubule-associated proteins 1A/1B light chain 3B-like; Flags: Precursor	-
ENSG00000123243	40.7996	60.3457	56.6222	1.18333	4.18122	1.01799	52.5892	2.12751	4.541	1.50757e-09	4.21241e-08	ITIH5	10	7559270	7666998	-	14628	protein_coding	inter-alpha-trypsin inhibitor heavy chain 5 [Source:HGNC Symbol;Acc:HGNC:21449] && Q86UX2.2 RecName: Full=Inter-alpha-trypsin inhibitor heavy chain H5; Short=ITI heavy chain H5; Short=ITI-HC5; Short=Inter-alpha-inhibitor heavy chain 5; Flags: Precursor	-
ENSG00000142102	138.321	89.478	230.844	656.749	576.172	569.057	152.881	600.659	-1.97063	1.50959e-09	4.21282e-08	PGGHG	11	289126	296107	+	5269	protein_coding	protein-glucosylgalactosylhydroxylysine glucosidase [Source:HGNC Symbol;Acc:HGNC:26210] && Q32M88.2 RecName: Full=Acid trehalase-like protein 1	-
ENSG00000165102	82.5943	75.9523	102.791	334.883	250.873	303.361	87.1126	296.372	-1.76267	1.5295e-09	4.2631e-08	HGSNAT	8	43140464	43202855	+	8934	protein_coding	heparan-alpha-glucosaminide N-acetyltransferase [Source:HGNC Symbol;Acc:HGNC:26527] && Q68CP4.2 RecName: Full=Heparan-alpha-glucosaminide N-acetyltransferase; AltName: Full=Transmembrane protein 76	-
ENSG00000286329	66.6725	61.3861	32.2311	2.36666	0.836244	2.03598	53.4299	1.7463	4.99159	1.5831e-09	4.40705e-08	-	3	80602716	80677898	-	2468	lncRNA	novel transcript && A0A096LPI5.1 RecName: Full=Protein GVQW2; AltName: Full=GVQW motif-containing protein 2	-
ENSG00000158850	1733.49	1704.24	2409.49	656.749	774.362	685.108	1949.07	705.406	1.46601	1.59276e-09	4.42769e-08	B4GALT3	1	161171310	161177968	-	3890	protein_coding	beta-1,4-galactosyltransferase 3 [Source:HGNC Symbol;Acc:HGNC:926] && O60512.2 RecName: Full=Beta-1,4-galactosyltransferase 3; Short=Beta-1,4-GalTase 3; Short=Beta4Gal-T3; Short=b4Gal-T3; AltName: Full=UDP-Gal:beta-GlcNAc beta-1,4-galactosyltransferase 3; AltName: Full=UDP-galactose:beta-N-acetylglucosamine beta-1,4-galactosyltransferase 3; Includes: RecName: Full=N-acetyllactosamine synthase; Al…	-
ENSG00000138346	519.449	515.019	415.52	1141.91	1461.75	1315.24	483.329	1306.3	-1.43529	1.59445e-09	4.42769e-08	DNA2	10	68414064	68472121	-	4925	protein_coding	DNA replication helicase/nuclease 2 [Source:HGNC Symbol;Acc:HGNC:2939] && P51530.3 RecName: Full=DNA replication ATP-dependent helicase/nuclease DNA2; Short=hDNA2; AltName: Full=DNA replication ATP-dependent helicase-like homolog; Includes: RecName: Full=DNA replication nuclease DNA2; Includes: RecName: Full=DNA replication ATP-dependent helicase DNA2	-
ENSG00000114107	214.944	177.916	122.827	475.699	666.486	578.219	171.896	573.468	-1.7407	1.62055e-09	4.49462e-08	CEP70	3	138494344	138594538	-	4409	protein_coding	centrosomal protein 70 [Source:HGNC Symbol;Acc:HGNC:29972] && Q8NHQ1.2 RecName: Full=Centrosomal protein of 70 kDa; Short=Cep70; AltName: Full=p10-binding protein	-
ENSG00000163507	401.03	368.317	325.795	861.465	1102.17	1015.95	365.047	993.196	-1.44492	1.65708e-09	4.5903e-08	CIP2A	3	108549864	108589644	-	4579	protein_coding	cellular inhibitor of PP2A [Source:HGNC Symbol;Acc:HGNC:29302] && Q8TCG1.2 RecName: Full=Protein CIP2A; AltName: Full=Cancerous inhibitor of PP2A; AltName: Full=p90 autoantigen	-
ENSG00000080822	1506.6	1294.31	898.115	217.733	444.046	364.441	1233.01	342.073	1.84727	1.66908e-09	4.61787e-08	CLDND1	3	98497912	98523066	-	5210	protein_coding	claudin domain containing 1 [Source:HGNC Symbol;Acc:HGNC:1322] && Q8NHB8.3 RecName: Full=Olfactory receptor 5K2; AltName: Full=Olfactory receptor OR3-9	-
novel.128	59.7067	74.9119	57.4933	5.91665	8.36244	5.08995	64.0373	6.45635	3.29084	1.70617e-09	4.71469e-08	-	19	38400399	38402953	-	2445	-	- && Q6UX73.2 RecName: Full=UPF0764 protein C16orf89; Flags: Precursor && -	-
ENSG00000128833	1.99022	5.20221	4.35555	50.8832	52.6834	58.0255	3.84933	53.864	-3.80624	1.74754e-09	4.82309e-08	MYO5C	15	52192322	52295804	-	10051	protein_coding	myosin VC [Source:HGNC Symbol;Acc:HGNC:7604] && Q9NQX4.2 RecName: Full=Unconventional myosin-Vc	-
ENSG00000172728	80.6041	100.923	84.4978	372.749	247.528	294.199	88.6749	304.826	-1.78047	1.78609e-09	4.92345e-08	FUT10	8	33370824	33473146	-	5330	protein_coding	fucosyltransferase 10 [Source:HGNC Symbol;Acc:HGNC:19234] && Q6P4F1.2 RecName: Full=Alpha-(1,3)-fucosyltransferase 10; AltName: Full=Fucosyltransferase X; Short=Fuc-TX; Short=FucT-X; AltName: Full=Galactoside 3-L-fucosyltransferase 10; Short=Fucosyltransferase 10	-
ENSG00000197261	67.6676	53.0626	62.72	5.91665	0.836244	7.12593	61.1501	4.62628	3.78264	1.82701e-09	5.03009e-08	C6orf141	6	49550666	49561907	+	2920	protein_coding	chromosome 6 open reading frame 141 [Source:HGNC Symbol;Acc:HGNC:21351] && Q5SZD1.3 RecName: Full=Uncharacterized protein C6orf141	-
ENSG00000198835	60.7019	88.4376	162.898	15.3833	15.0524	5.08995	104.012	11.8419	3.136	1.83065e-09	5.03394e-08	GJC2	1	228149930	228159826	+	2165	protein_coding	gap junction protein gamma 2 [Source:HGNC Symbol;Acc:HGNC:17494] && Q5T442.1 RecName: Full=Gap junction gamma-2 protein; AltName: Full=Connexin-46.6; Short=Cx46.6; AltName: Full=Connexin-47; Short=Cx47; AltName: Full=Gap junction alpha-12 protein	-
ENSG00000198039	113.443	103.004	62.72	298.199	338.679	355.279	93.0555	330.719	-1.83326	1.83443e-09	5.03819e-08	ZNF273	7	64870172	64930981	+	8661	protein_coding	zinc finger protein 273 [Source:HGNC Symbol;Acc:HGNC:13067] && Q14593.3 RecName: Full=Zinc finger protein 273; AltName: Full=Zinc finger protein HZF9	zf-C2H2
ENSG00000111731	409.986	418.258	312.729	978.615	1044.47	1059.73	380.324	1027.6	-1.43491	1.92262e-09	5.26837e-08	C2CD5	12	22448583	22544546	-	6759	protein_coding	C2 calcium dependent domain containing 5 [Source:HGNC Symbol;Acc:HGNC:29062] && Q86YS7.1 RecName: Full=C2 domain-containing protein 5; AltName: Full=C2 domain-containing phosphoprotein of 138 kDa	-
ENSG00000168530	1938.48	2038.23	1523.57	3778.38	7031.14	6466.28	1833.43	5758.6	-1.65145	1.92292e-09	5.26837e-08	MYL1	2	210290150	210315174	-	1326	protein_coding	myosin light chain 1 [Source:HGNC Symbol;Acc:HGNC:7582] && P05976.3 RecName: Full=Myosin light chain 1/3, skeletal muscle isoform; Short=MLC1/MLC3; Short=MLC1F/MLC3F; AltName: Full=Myosin light chain alkali 1/2; Short=Myosin light chain A1/A2	-
ENSG00000112234	77.6188	88.4376	74.0444	279.266	264.253	241.264	80.0336	261.594	-1.7097	1.92962e-09	5.28032e-08	FBXL4	6	98868535	98948006	-	8118	protein_coding	F-box and leucine rich repeat protein 4 [Source:HGNC Symbol;Acc:HGNC:13601] && Q9UKA2.2 RecName: Full=F-box/LRR-repeat protein 4; AltName: Full=F-box and leucine-rich repeat protein 4; AltName: Full=F-box protein FBL4/FBL5	-
ENSG00000278000	96.5259	90.5185	65.3333	2.36666	10.0349	15.2699	84.1259	9.22382	3.16124	2.02235e-09	5.52735e-08	-	18	80161752	80162413	+	662	lncRNA	novel transcript && -	-
ENSG00000260948	80.6041	106.125	60.1067	14.2	10.8712	5.08995	82.2786	10.0537	3.04073	2.07369e-09	5.6608e-08	-	1	111431046	111433068	-	2023	lncRNA	novel transcript, sense overlapping WDR77 & OVGP1 && -	-
ENSG00000197062	57.7165	33.2942	49.6533	136.083	264.253	241.264	46.888	213.867	-2.19004	2.08757e-09	5.6918e-08	ZSCAN26	6	28267058	28278224	+	2885	protein_coding	zinc finger and SCAN domain containing 26 [Source:HGNC Symbol;Acc:HGNC:12978] && Q16670.2 RecName: Full=Zinc finger and SCAN domain-containing protein 26; AltName: Full=Protein SRE-ZBP; AltName: Full=Zinc finger protein 187	zf-C2H2
ENSG00000113407	7436.47	7518.24	5938.36	1947.76	2825.67	2824.92	6964.36	2532.79	1.45897	2.19164e-09	5.96832e-08	TARS1	5	33440696	33468091	+	4257	protein_coding	threonyl-tRNA synthetase 1 [Source:HGNC Symbol;Acc:HGNC:11572] && P26639.3 RecName: Full=Threonine--tRNA ligase, cytoplasmic; AltName: Full=Threonyl-tRNA synthetase; Short=ThrRS	-
ENSG00000117984	1201.1	1376.51	3030.59	407.066	539.377	472.348	1869.4	472.93	1.98255	2.24608e-09	6.10919e-08	CTSD	11	1752752	1764573	-	5697	protein_coding	cathepsin D [Source:HGNC Symbol;Acc:HGNC:2529] && P07339.1 RecName: Full=Cathepsin D; Contains: RecName: Full=Cathepsin D light chain; Contains: RecName: Full=Cathepsin D heavy chain; Flags: Precursor	-
ENSG00000128283	1288.67	1275.58	2254.43	408.249	515.963	555.823	1606.23	493.345	1.70271	2.38689e-09	6.48434e-08	CDC42EP1	22	37560480	37569405	+	2540	protein_coding	CDC42 effector protein 1 [Source:HGNC Symbol;Acc:HGNC:17014] && Q00587.1 RecName: Full=Cdc42 effector protein 1; AltName: Full=Binder of Rho GTPases 5; AltName: Full=Serum protein MSE55	-
ENSG00000257354	260.719	275.717	168.124	63.8999	54.3559	66.1694	234.854	61.475	1.9351	2.39431e-09	6.48972e-08	MIRLET7IHG	12	62602752	62622213	+	8693	lncRNA	MIRLET7I host gene [Source:HGNC Symbol;Acc:HGNC:55478] && Q9P1C3.1 RecName: Full=Putative uncharacterized protein PRO2829; Flags: Precursor	-
ENSG00000181481	15.9218	9.36398	28.7467	99.3998	127.109	111.979	18.0108	112.829	-2.63309	2.39463e-09	6.48972e-08	RNF135	17	30970984	30999911	+	2246	protein_coding	ring finger protein 135 [Source:HGNC Symbol;Acc:HGNC:21158] && Q8IUD6.2 RecName: Full=E3 ubiquitin-protein ligase RNF135; AltName: Full=RIG-I E3 ubiquitin ligase; Short=REUL; AltName: Full=RING finger protein 135; AltName: Full=Riplet	-
ENSG00000058085	153.247	165.43	107.147	28.3999	26.7598	36.6477	141.941	30.6025	2.21385	2.43961e-09	6.60367e-08	LAMC2	1	183186238	183245127	+	6770	protein_coding	laminin subunit gamma 2 [Source:HGNC Symbol;Acc:HGNC:6493] && Q13753.2 RecName: Full=Laminin subunit gamma-2; AltName: Full=Cell-scattering factor 140 kDa subunit; Short=CSF 140 kDa subunit; AltName: Full=Epiligrin subunit gamma; AltName: Full=Kalinin subunit gamma; AltName: Full=Kalinin/nicein/epiligrin 100 kDa subunit; AltName: Full=Ladsin 140 kDa subunit; AltName: Full=Laminin B2t chain; AltNa…	-
ENSG00000103145	415.957	459.876	776.16	145.55	173.939	155.753	550.664	158.414	1.79688	2.50816e-09	6.78107e-08	HCFC1R1	16	3022625	3024286	-	1428	protein_coding	host cell factor C1 regulator 1 [Source:HGNC Symbol;Acc:HGNC:21198] && Q9NWW0.1 RecName: Full=Host cell factor C1 regulator 1; AltName: Full=HCF-1 beta-propeller-interacting protein	-
ENSG00000229043	13.9316	22.8897	14.8089	97.0331	96.1681	96.7091	17.2101	96.6368	-2.4953	2.53208e-09	6.83753e-08	ZFAND2A-DT	7	1160374	1165607	+	4569	lncRNA	ZFAND2A divergent transcript [Source:HGNC Symbol;Acc:HGNC:41187] && -	-
ENSG00000071073	118.418	105.085	59.2355	13.0166	10.0349	17.3058	94.2462	13.4525	2.81475	2.55585e-09	6.89346e-08	MGAT4A	2	98619106	98731132	-	9636	protein_coding	alpha-1,3-mannosyl-glycoprotein 4-beta-N-acetylglucosaminyltransferase A [Source:HGNC Symbol;Acc:HGNC:7047] && Q9UM21.1 RecName: Full=Alpha-1,3-mannosyl-glycoprotein 4-beta-N-acetylglucosaminyltransferase A; AltName: Full=N-glycosyl-oligosaccharide-glycoprotein N-acetylglucosaminyltransferase IVa; Short=GlcNAc-T IVa; Short=GnT-IVa; Short=N-acetylglucosaminyltransferase IVa; AltName: Full=UDP-N-ac…	-
ENSG00000168916	229.871	246.585	192.516	927.731	526.834	683.072	222.99	712.546	-1.67562	2.6523e-09	7.14503e-08	ZNF608	5	124636913	124748807	-	6934	protein_coding	zinc finger protein 608 [Source:HGNC Symbol;Acc:HGNC:29238] && Q9ULD9.4 RecName: Full=Zinc finger protein 608; AltName: Full=Renal carcinoma antigen NY-REN-36	-
ENSG00000260196	404.016	333.982	249.138	40.2333	108.712	72.2773	329.045	73.7408	2.14673	2.67026e-09	7.18483e-08	-	11	17380649	17383531	+	2883	lncRNA	antisense to KCNJ11 and overlapping to a novel gene && -	-
ENSG00000172716	150.262	185.199	135.893	563.266	464.115	412.286	157.118	479.889	-1.61156	2.68797e-09	7.22384e-08	SLFN11	17	35350305	35373701	-	5982	protein_coding	schlafen family member 11 [Source:HGNC Symbol;Acc:HGNC:26633] && Q7Z7L1.2 RecName: Full=Schlafen family member 11	-
novel.90	4.97556	1.04044	0.871111	59.1665	51.0109	41.7376	2.29571	50.6383	-4.4822	2.71504e-09	7.28789e-08	-	14	104288930	104291914	+	1782	-	- && - && -	-
ENSG00000273599	238.827	330.861	442.524	106.5	32.6135	64.1334	337.404	67.7489	2.32837	2.77568e-09	7.44179e-08	-	10	124996064	125001491	+	5428	lncRNA	novel transcript, antisense to CTBP2 && Q0VCQ1.1 RecName: Full=C-terminal-binding protein 2; Short=CtBP2	-
ENSG00000178752	572.19	440.107	979.129	164.483	194.009	186.292	663.808	181.595	1.86981	2.89463e-09	7.75147e-08	ERFE	2	238158970	238168900	+	3584	protein_coding	erythroferrone [Source:HGNC Symbol;Acc:HGNC:26727] && Q4G0M1.2 RecName: Full=Erythroferrone; AltName: Full=Complement C1q tumor necrosis factor-related protein 15; AltName: Full=Myonectin; Flags: Precursor	-
ENSG00000112294	18.9071	19.7684	25.2622	121.883	109.548	93.6551	21.3126	108.362	-2.3406	2.91269e-09	7.79058e-08	ALDH5A1	6	24494867	24537207	+	7563	protein_coding	aldehyde dehydrogenase 5 family member A1 [Source:HGNC Symbol;Acc:HGNC:408] && P51649.2 RecName: Full=Succinate-semialdehyde dehydrogenase, mitochondrial; AltName: Full=Aldehyde dehydrogenase family 5 member A1; AltName: Full=NAD(+)-dependent succinic semialdehyde dehydrogenase; Flags: Precursor	-
ENSG00000165678	6262.24	5957.57	5955.79	1812.86	2703.58	2431.98	6058.53	2316.14	1.38689	2.9815e-09	7.96517e-08	GHITM	10	84139482	84154841	+	6575	protein_coding	growth hormone inducible transmembrane protein [Source:HGNC Symbol;Acc:HGNC:17281] && Q9H3K2.2 RecName: Full=Growth hormone-inducible transmembrane protein; AltName: Full=Dermal papilla-derived protein 2; AltName: Full=Mitochondrial morphology and cristae structure 1; Short=MICS1; AltName: Full=Transmembrane BAX inhibitor motif-containing protein 5; Flags: Precursor	-
ENSG00000112308	899.582	647.155	511.342	1566.73	3020.51	2472.7	686.026	2353.31	-1.77901	3.03091e-09	8.078e-08	C6orf62	6	24704861	24719998	-	2591	protein_coding	chromosome 6 open reading frame 62 [Source:HGNC Symbol;Acc:HGNC:20998] && Q99LU8.1 RecName: Full=Uncharacterized protein C6orf62 homolog >Q9GZU0.1 RecName: Full=Uncharacterized protein C6orf62; AltName: Full=HBV X-transactivated gene 12 protein; AltName: Full=HBV XAg-transactivated protein 12	-
ENSG00000159337	0	1.04044	0	61.5332	68.572	60.0614	0.346814	63.3889	-7.5176	3.03091e-09	8.078e-08	PLA2G4D	15	42067009	42094562	-	5146	protein_coding	phospholipase A2 group IVD [Source:HGNC Symbol;Acc:HGNC:30038] && Q86XP0.2 RecName: Full=Cytosolic phospholipase A2 delta; Short=cPLA2-delta; AltName: Full=Phospholipase A2 group IVD	-
ENSG00000114784	2635.06	2616.71	2110.7	287.549	838.753	738.043	2454.16	621.448	1.98002	3.0866e-09	8.21671e-08	EIF1B	3	40309707	40312424	+	1889	protein_coding	eukaryotic translation initiation factor 1B [Source:HGNC Symbol;Acc:HGNC:30792] && O60739.2 RecName: Full=Eukaryotic translation initiation factor 1b; Short=eIF1b; AltName: Full=Protein translation factor SUI1 homolog GC20 >P61220.1 RecName: Full=Eukaryotic translation initiation factor 1b; Short=eIF1b; AltName: Full=Protein translation factor SUI1 homolog GC20 >Q9CXU9.2 RecName: Full=Eukaryotic …	-
ENSG00000163947	379.138	399.53	341.475	914.715	1025.24	937.569	373.381	959.173	-1.36187	3.12029e-09	8.29657e-08	ARHGEF3	3	56727418	57079329	-	6576	protein_coding	Rho guanine nucleotide exchange factor 3 [Source:HGNC Symbol;Acc:HGNC:683] && Q9NR81.1 RecName: Full=Rho guanine nucleotide exchange factor 3; AltName: Full=Exchange factor found in platelets and leukemic and neuronal tissues; Short=XPLN	-
ENSG00000133101	167.179	185.199	183.804	17.75	56.0283	30.5397	178.727	34.7727	2.34073	3.12728e-09	8.30537e-08	CCNA1	13	36431520	36442870	+	2251	protein_coding	cyclin A1 [Source:HGNC Symbol;Acc:HGNC:1577] && P78396.1 RecName: Full=Cyclin-A1	-
novel.229	117.423	153.985	114.116	5.91665	24.2511	28.5037	128.508	19.5572	2.69358	3.14912e-09	8.35351e-08	-	4	73665215	73687395	-	2087	-	- && Q8NFZ6.2 RecName: Full=Vomeronasal type-1 receptor 2; AltName: Full=G-protein coupled receptor GPCR25; Short=hGPCR25; AltName: Full=V1r-like receptor 2 && -	-
ENSG00000146083	3673.95	3448.03	4829.44	1571.46	1496.88	1573.81	3983.81	1547.38	1.36449	3.26985e-09	8.66355e-08	RNF44	5	176526712	176538025	-	5627	protein_coding	ring finger protein 44 [Source:HGNC Symbol;Acc:HGNC:19180] && Q7L0R7.1 RecName: Full=RING finger protein 44	-
ENSG00000123453	8.95601	17.6875	8.71111	119.516	69.4082	72.2773	11.7849	87.0673	-2.89216	3.28928e-09	8.70481e-08	SARDH	9	133663560	133739955	-	5118	protein_coding	sarcosine dehydrogenase [Source:HGNC Symbol;Acc:HGNC:10536] && Q9UL12.1 RecName: Full=Sarcosine dehydrogenase, mitochondrial; Short=SarDH; AltName: Full=BPR-2; Flags: Precursor	-
ENSG00000226742	328.387	323.578	261.333	46.1499	104.53	82.4572	304.433	77.7125	1.96001	3.3161e-09	8.76548e-08	HSBP1L1	18	79964582	79970822	+	2035	protein_coding	heat shock factor binding protein 1 like 1 [Source:HGNC Symbol;Acc:HGNC:37243] && C9JCN9.2 RecName: Full=Heat shock factor-binding protein 1-like protein 1	-
ENSG00000157538	1862.85	1874.88	1699.54	647.282	800.285	729.899	1812.42	725.822	1.3195	3.44423e-09	9.09348e-08	VPS26C	21	37223420	37267919	-	9301	protein_coding	VPS26 endosomal protein sorting factor C [Source:HGNC Symbol;Acc:HGNC:3044] && O14972.1 RecName: Full=Down syndrome critical region protein 3; AltName: Full=Down syndrome critical region protein A	-
ENSG00000120889	5254.19	4790.2	5407.86	2325.25	2077.23	2085.86	5150.75	2162.78	1.25206	3.52405e-09	9.29334e-08	TNFRSF10B	8	23020133	23069031	-	5010	protein_coding	TNF receptor superfamily member 10b [Source:HGNC Symbol;Acc:HGNC:11905] && O14763.2 RecName: Full=Tumor necrosis factor receptor superfamily member 10B; AltName: Full=Death receptor 5; AltName: Full=TNF-related apoptosis-inducing ligand receptor 2; Short=TRAIL receptor 2; Short=TRAIL-R2; AltName: CD_antigen=CD262; Flags: Precursor	-
ENSG00000178695	478.649	474.442	405.938	1580.93	1118.06	1091.29	453.009	1263.42	-1.47954	3.64868e-09	9.61076e-08	KCTD12	13	76880175	76886405	-	6231	protein_coding	potassium channel tetramerization domain containing 12 [Source:HGNC Symbol;Acc:HGNC:14678] && Q96CX2.1 RecName: Full=BTB/POZ domain-containing protein KCTD12; AltName: Full=Pfetin; AltName: Full=Predominantly fetal expressed T1 domain	-
ENSG00000173421	17.912	16.6471	15.68	159.75	102.022	63.1154	16.7464	108.296	-2.69123	3.74223e-09	9.84565e-08	IHO1	3	49198428	49258106	+	4334	protein_coding	interactor of HORMAD1 1 [Source:HGNC Symbol;Acc:HGNC:27945] && Q8IYA8.2 RecName: Full=Coiled-coil domain-containing protein 36; AltName: Full=Cancer/testis antigen 74; Short=CT74	-
ENSG00000079215	547.312	581.607	394.613	176.316	173.939	159.825	507.844	170.027	1.57806	3.77959e-09	9.93233e-08	SLC1A3	5	36596588	36688334	+	21227	protein_coding	solute carrier family 1 member 3 [Source:HGNC Symbol;Acc:HGNC:10941] && P43003.1 RecName: Full=Excitatory amino acid transporter 1; AltName: Full=Sodium-dependent glutamate/aspartate transporter 1; Short=GLAST-1; AltName: Full=Solute carrier family 1 member 3	-
ENSG00000162009	33.8338	18.728	47.04	166.85	145.506	160.843	33.2006	157.733	-2.23847	3.78868e-09	9.94464e-08	SSTR5	16	1072747	1081454	+	2705	protein_coding	somatostatin receptor 5 [Source:HGNC Symbol;Acc:HGNC:11334] && P35346.3 RecName: Full=Somatostatin receptor type 5; Short=SS-5-R; Short=SS5-R; Short=SS5R	-
ENSG00000163909	776.188	733.512	803.164	2287.38	1681.69	1954.54	770.955	1974.54	-1.35633	3.83678e-09	1.00591e-07	HEYL	1	39623435	39639643	-	4077	protein_coding	hes related family bHLH transcription factor with YRPW motif like [Source:HGNC Symbol;Acc:HGNC:4882] && Q9NQ87.2 RecName: Full=Hairy/enhancer-of-split related with YRPW motif-like protein; Short=hHeyL; AltName: Full=Class B basic helix-loop-helix protein 33; Short=bHLHb33; AltName: Full=Hairy-related transcription factor 3; Short=HRT-3; Short=hHRT3	bHLH
novel.107	84.5846	89.478	91.4666	2.36666	3.34498	19.3418	88.5097	8.35115	3.40714	3.9471e-09	1.03364e-07	-	17	64706322	64718342	+	2891	-	- && A0A096LPI5.1 RecName: Full=Protein GVQW2; AltName: Full=GVQW motif-containing protein 2 && -	-
ENSG00000144645	428.893	537.909	446.88	191.7	112.057	136.411	471.227	146.722	1.68809	4.00532e-09	1.04766e-07	OSBPL10	3	31657912	32077580	-	12071	protein_coding	oxysterol binding protein like 10 [Source:HGNC Symbol;Acc:HGNC:16395] && Q9BXB5.2 RecName: Full=Oxysterol-binding protein-related protein 10; Short=ORP-10; Short=OSBP-related protein 10	-
ENSG00000185070	1993.21	2252.56	1512.25	807.032	627.183	647.442	1919.34	693.886	1.46832	4.01547e-09	1.04865e-07	FLRT2	14	85530144	85654428	+	38108	protein_coding	fibronectin leucine rich transmembrane protein 2 [Source:HGNC Symbol;Acc:HGNC:3761] && O43155.1 RecName: Full=Leucine-rich repeat transmembrane protein FLRT2; AltName: Full=Fibronectin-like domain-containing leucine-rich transmembrane protein 2; Flags: Precursor	-
ENSG00000152518	2630.08	2713.47	3218.75	7206.49	6536.08	6894.85	2854.1	6879.14	-1.26906	4.0184e-09	1.04865e-07	ZFP36L2	2	43222402	43226606	-	3693	protein_coding	ZFP36 ring finger protein like 2 [Source:HGNC Symbol;Acc:HGNC:1108] && P47974.3 RecName: Full=mRNA decay activator protein ZFP36L2; AltName: Full=Butyrate response factor 2; AltName: Full=EGF-response factor 2; Short=ERF-2; AltName: Full=TPA-induced sequence 11d; AltName: Full=Zinc finger protein 36, C3H1 type-like 2; Short=ZFP36-like 2	zf-CCCH
ENSG00000135547	21.8925	17.6875	10.4533	69.8165	112.057	128.267	16.6778	103.38	-2.64315	4.09467e-09	1.06732e-07	HEY2	6	125747664	125761269	+	2689	protein_coding	hes related family bHLH transcription factor with YRPW motif 2 [Source:HGNC Symbol;Acc:HGNC:4881] && Q9UBP5.1 RecName: Full=Hairy/enhancer-of-split related with YRPW motif protein 2; AltName: Full=Cardiovascular helix-loop-helix factor 1; Short=hCHF1; AltName: Full=Class B basic helix-loop-helix protein 32; Short=bHLHb32; AltName: Full=HES-related repressor protein 2; AltName: Full=Hairy and enha…	bHLH
ENSG00000177311	2452.95	2634.4	1685.6	915.898	756.801	746.187	2257.65	806.295	1.48569	4.11597e-09	1.07163e-07	ZBTB38	3	141324213	141449792	+	14243	protein_coding	zinc finger and BTB domain containing 38 [Source:HGNC Symbol;Acc:HGNC:26636] && Q8NAP3.2 RecName: Full=Zinc finger and BTB domain-containing protein 38	ZBTB
ENSG00000076555	110.457	98.842	137.636	745.498	296.867	393.962	115.645	478.776	-2.04634	4.19081e-09	1.08985e-07	ACACB	12	109116587	109268226	+	14513	protein_coding	acetyl-CoA carboxylase beta [Source:HGNC Symbol;Acc:HGNC:85] && O00763.3 RecName: Full=Acetyl-CoA carboxylase 2; AltName: Full=ACC-beta; Includes: RecName: Full=Biotin carboxylase; Flags: Precursor	-
ENSG00000103494	111.453	139.419	109.76	334.883	369.62	369.531	120.211	358.011	-1.57622	4.24181e-09	1.10184e-07	RPGRIP1L	16	53598153	53703938	-	14211	protein_coding	RPGRIP1 like [Source:HGNC Symbol;Acc:HGNC:29168] && Q68CZ1.2 RecName: Full=Protein fantom; AltName: Full=Nephrocystin-8; AltName: Full=RPGR-interacting protein 1-like protein; Short=RPGRIP1-like protein	-
ENSG00000143420	3670.97	3597.85	4055.89	1306.4	1707.61	1549.38	3774.9	1521.13	1.31094	4.3253e-09	1.12224e-07	ENSA	1	150600851	150629612	-	4619	protein_coding	endosulfine alpha [Source:HGNC Symbol;Acc:HGNC:3360] && O43768.1 RecName: Full=Alpha-endosulfine; AltName: Full=ARPP-19e	-
ENSG00000088882	99.5112	63.467	97.5644	252.049	342.024	303.361	86.8475	299.145	-1.78346	4.33203e-09	1.12269e-07	CPXM1	20	2794074	2800627	-	2376	protein_coding	carboxypeptidase X, M14 family member 1 [Source:HGNC Symbol;Acc:HGNC:15771] && Q96SM3.2 RecName: Full=Probable carboxypeptidase X1; AltName: Full=Metallocarboxypeptidase CPX-1; Flags: Precursor	-
ENSG00000153391	352.27	387.045	334.507	59.1665	125.437	110.961	357.94	98.5214	1.85359	4.34924e-09	1.12585e-07	INO80C	18	35452230	35497979	-	5073	protein_coding	INO80 complex subunit C [Source:HGNC Symbol;Acc:HGNC:26994] && O00370.1 RecName: Full=LINE-1 retrotransposable element ORF2 protein; Short=ORF2p; Includes: RecName: Full=Reverse transcriptase; Includes: RecName: Full=Endonuclease	-
ENSG00000138821	496.561	612.821	385.031	147.916	173.939	163.896	498.138	161.917	1.61914	4.40003e-09	1.13769e-07	SLC39A8	4	102251080	102431258	-	8482	protein_coding	solute carrier family 39 member 8 [Source:HGNC Symbol;Acc:HGNC:20862] && Q9C0K1.1 RecName: Full=Zinc transporter ZIP8; AltName: Full=BCG-induced integral membrane protein in monocyte clone 103 protein; AltName: Full=LIV-1 subfamily of ZIP zinc transporter 6; Short=LZT-Hs6; AltName: Full=Solute carrier family 39 member 8; AltName: Full=Zrt- and Irt-like protein 8; Short=ZIP-8	-
ENSG00000111912	3878.95	3773.68	2635.98	1124.16	1400.71	1286.74	3429.54	1270.54	1.43214	4.44456e-09	1.14789e-07	NCOA7	6	125781161	125932034	+	7647	protein_coding	nuclear receptor coactivator 7 [Source:HGNC Symbol;Acc:HGNC:21081] && Q8NI08.2 RecName: Full=Nuclear receptor coactivator 7; AltName: Full=140 kDa estrogen receptor-associated protein; AltName: Full=Estrogen nuclear receptor coactivator 1	-
ENSG00000071246	142.301	94.6803	225.618	1295.75	449.063	564.985	154.2	769.932	-2.31683	4.48112e-09	1.15515e-07	VASH1	14	76761468	76783015	+	7223	protein_coding	vasohibin 1 [Source:HGNC Symbol;Acc:HGNC:19964] && Q7L8A9.1 RecName: Full=Vasohibin-1	-
ENSG00000185825	2524.6	2677.06	3266.67	662.665	1055.34	1154.4	2822.77	957.469	1.55921	4.48293e-09	1.15515e-07	BCAP31	X	153700492	153724565	-	3301	protein_coding	B cell receptor associated protein 31 [Source:HGNC Symbol;Acc:HGNC:16695] && P51572.3 RecName: Full=B-cell receptor-associated protein 31; Short=BCR-associated protein 31; Short=Bap31; AltName: Full=6C6-AG tumor-associated antigen; AltName: Full=Protein CDM; AltName: Full=p28	-
ENSG00000123349	230.866	256.989	204.711	54.4332	74.4257	71.2593	230.855	66.7061	1.78538	4.54389e-09	1.16952e-07	PFDN5	12	53295291	53299452	+	4078	protein_coding	prefoldin subunit 5 [Source:HGNC Symbol;Acc:HGNC:8869] && Q99471.2 RecName: Full=Prefoldin subunit 5; AltName: Full=C-Myc-binding protein Mm-1; AltName: Full=Myc modulator 1	-
ENSG00000175575	61.697	53.0626	73.1733	188.15	251.709	224.976	62.6443	221.612	-1.8216	4.5754e-09	1.17628e-07	PAAF1	11	73876699	73931114	+	7922	protein_coding	proteasomal ATPase associated factor 1 [Source:HGNC Symbol;Acc:HGNC:25687] && Q9BRP4.2 RecName: Full=Proteasomal ATPase-associated factor 1; AltName: Full=Protein G-16; AltName: Full=WD repeat-containing protein 71	-
ENSG00000106003	43.7849	31.2133	46.1689	211.816	126.273	180.184	40.389	172.758	-2.09048	4.58491e-09	1.17738e-07	LFNG	7	2512529	2529177	+	3440	protein_coding	LFNG O-fucosylpeptide 3-beta-N-acetylglucosaminyltransferase [Source:HGNC Symbol;Acc:HGNC:6560] && Q8NES3.2 RecName: Full=Beta-1,3-N-acetylglucosaminyltransferase lunatic fringe; AltName: Full=O-fucosylpeptide 3-beta-N-acetylglucosaminyltransferase	-
ENSG00000198517	755.29	888.538	1770.1	345.533	280.978	304.379	1137.98	310.297	1.87595	4.62029e-09	1.18512e-07	MAFK	7	1530702	1543043	+	4470	protein_coding	MAF bZIP transcription factor K [Source:HGNC Symbol;Acc:HGNC:6782] && O60675.1 RecName: Full=Transcription factor MafK; AltName: Full=Erythroid transcription factor NF-E2 p18 subunit	TF_bZIP
ENSG00000229808	68.6628	53.0626	55.7511	7.09999	3.34498	7.12593	59.1588	5.85697	3.36735	4.81752e-09	1.23415e-07	-	1	161890833	161892196	+	1364	transcribed_processed_pseudogene	proteasome (prosome, macropain) activator subunit 3 (PA28 gamma; Ki) pseudogene && Q5F3J5.1 RecName: Full=Proteasome activator complex subunit 3; AltName: Full=Activator of multicatalytic protease subunit 3; AltName: Full=Proteasome activator 28 subunit gamma; Short=PA28g; Short=PA28gamma	-
ENSG00000116120	636.872	580.567	526.151	1222.38	1840.57	1727.53	581.197	1596.83	-1.45878	4.82241e-09	1.23415e-07	FARSB	2	222566899	222656092	-	6761	protein_coding	phenylalanyl-tRNA synthetase subunit beta [Source:HGNC Symbol;Acc:HGNC:17800] && Q9NSD9.3 RecName: Full=Phenylalanine--tRNA ligase beta subunit; AltName: Full=Phenylalanyl-tRNA synthetase beta subunit; Short=PheRS	-
ENSG00000262655	100.506	110.287	109.76	20.1166	15.8886	1.01799	106.851	12.3411	3.12104	5.05508e-09	1.29223e-07	SPON1	11	13962723	14268133	+	5317	protein_coding	spondin 1 [Source:HGNC Symbol;Acc:HGNC:11252] && Q9HCB6.2 RecName: Full=Spondin-1; AltName: Full=F-spondin; AltName: Full=Vascular smooth muscle cell growth-promoting factor; Flags: Precursor	-
ENSG00000118855	1096.61	1051.89	878.951	291.099	408.923	397.016	1009.15	365.68	1.46273	5.09178e-09	1.30013e-07	MFSD1	3	158732198	158829719	+	5227	protein_coding	major facilitator superfamily domain containing 1 [Source:HGNC Symbol;Acc:HGNC:25874] && Q9H3U5.2 RecName: Full=Major facilitator superfamily domain-containing protein 1; AltName: Full=Smooth muscle cell-associated protein 4; Short=SMAP-4	-
ENSG00000141934	393.069	371.438	614.133	97.0331	162.231	132.339	459.547	130.534	1.81218	5.33851e-09	1.36159e-07	PLPP2	19	281040	291403	-	6958	protein_coding	phospholipid phosphatase 2 [Source:HGNC Symbol;Acc:HGNC:9230] && O43688.1 RecName: Full=Phospholipid phosphatase 2; AltName: Full=Lipid phosphate phosphohydrolase 2; AltName: Full=PAP2-gamma; Short=PAP2-G; AltName: Full=Phosphatidate phosphohydrolase type 2c; AltName: Full=Phosphatidic acid phosphatase 2c; Short=PAP-2c; Short=PAP2c	-
ENSG00000196141	3303.77	3604.09	2592.43	6935.5	8637.56	9331.92	3166.76	8301.66	-1.39055	5.40156e-09	1.37611e-07	SPATS2L	2	200305881	200482264	+	10453	protein_coding	spermatogenesis associated serine rich 2 like [Source:HGNC Symbol;Acc:HGNC:24574] && Q9NUQ6.2 RecName: Full=SPATS2-like protein; AltName: Full=DNA polymerase-transactivated protein 6; AltName: Full=Stress granule and nucleolar protein; Short=SGNP	-
ENSG00000166402	204.993	148.783	140.249	618.882	469.969	442.826	164.675	510.559	-1.63231	5.41115e-09	1.377e-07	TUB	11	8019244	8106243	+	7004	protein_coding	TUB bipartite transcription factor [Source:HGNC Symbol;Acc:HGNC:12406] && P50607.1 RecName: Full=Tubby protein homolog	Tub
ENSG00000181027	1228.96	1134.08	1858.95	500.549	450.735	513.067	1407.33	488.117	1.52836	5.46501e-09	1.38914e-07	FKRP	19	46746046	46776988	+	5171	protein_coding	fukutin related protein [Source:HGNC Symbol;Acc:HGNC:17997] && -	-
ENSG00000183160	211.959	193.522	267.431	597.582	655.615	610.794	224.304	621.331	-1.46882	5.49391e-09	1.39491e-07	TMEM119	12	108589851	108598320	-	3184	protein_coding	transmembrane protein 119 [Source:HGNC Symbol;Acc:HGNC:27884] && Q4V9L6.1 RecName: Full=Transmembrane protein 119; AltName: Full=Osteoblast induction factor; Short=OBIF; Flags: Precursor	-
novel.230	117.423	89.478	51.3955	3.54999	13.3799	12.2159	86.0989	9.71526	3.11327	5.5084e-09	1.39701e-07	-	4	113387714	113402544	-	3585	-	- && Q96MD7.1 RecName: Full=Uncharacterized protein C9orf85 && -	-
ENSG00000138738	55.7263	65.5479	51.3955	221.283	171.43	218.868	57.5566	203.86	-1.8251	5.71831e-09	1.44862e-07	PRDM5	4	120684919	120922870	-	9517	protein_coding	PR/SET domain 5 [Source:HGNC Symbol;Acc:HGNC:9349] && Q9NQX1.2 RecName: Full=PR domain zinc finger protein 5; AltName: Full=PR domain-containing protein 5	zf-C2H2
ENSG00000157110	691.603	761.604	706.471	300.566	273.452	263.66	719.893	279.226	1.36695	5.72876e-09	1.44963e-07	RBPMS	8	30384511	30572256	+	8894	protein_coding	RNA binding protein, mRNA processing factor [Source:HGNC Symbol;Acc:HGNC:19097] && Q93062.1 RecName: Full=RNA-binding protein with multiple splicing; Short=RBP-MS; AltName: Full=Heart and RRM expressed sequence; Short=Hermes	-
ENSG00000138434	22708.5	23603.5	15578.9	7789.87	8207.73	7787.63	20630.3	7928.41	1.37963	5.84476e-09	1.47733e-07	ITPRID2	2	181891730	181930738	+	9685	protein_coding	ITPR interacting domain containing 2 [Source:HGNC Symbol;Acc:HGNC:11319] && P28290.3 RecName: Full=Sperm-specific antigen 2; AltName: Full=Cleavage signal-1 protein; Short=CS-1; AltName: Full=Ki-ras-induced actin-interacting protein	-
novel.699	18.9071	4.16177	39.2	147.916	256.727	112.997	20.7563	172.547	-3.04165	5.87415e-09	1.48309e-07	-	CHR_HSCHR22_1_CTG7	23772827	23784322	+	2289	-	- && P24347.3 RecName: Full=Stromelysin-3; Short=SL-3; Short=ST3; AltName: Full=Matrix metalloproteinase-11; Short=MMP-11; Flags: Precursor && -	-
ENSG00000123473	800.07	887.497	504.373	2019.95	2092.28	2159.16	730.647	2090.46	-1.51725	5.91034e-09	1.49056e-07	STIL	1	47250139	47314892	-	7821	protein_coding	STIL centriolar assembly protein [Source:HGNC Symbol;Acc:HGNC:10879] && Q15468.2 RecName: Full=SCL-interrupting locus protein; AltName: Full=TAL-1-interrupting locus protein	-
ENSG00000223855	104.487	90.5185	209.067	24.8499	20.9061	26.4678	134.691	24.0746	2.4907	5.94774e-09	1.49831e-07	PDGFA-DT	7	520391	530163	+	4452	lncRNA	PDGFA divergent transcript [Source:HGNC Symbol;Acc:HGNC:55865] && -	-
ENSG00000105997	92.5455	79.0736	99.3066	259.149	316.936	273.839	90.3086	283.308	-1.64899	5.9545e-09	1.49834e-07	HOXA3	7	27106184	27152583	-	4308	protein_coding	homeobox A3 [Source:HGNC Symbol;Acc:HGNC:5104] && O43365.1 RecName: Full=Homeobox protein Hox-A3; AltName: Full=Homeobox protein Hox-1E	Homeobox
ENSG00000129993	43.7849	19.7684	21.7778	147.916	150.524	121.141	28.4437	139.86	-2.30014	5.99633e-09	1.50601e-07	CBFA2T3	16	88874858	88977207	-	5975	protein_coding	CBFA2/RUNX1 partner transcriptional co-repressor 3 [Source:HGNC Symbol;Acc:HGNC:1537] && O75081.2 RecName: Full=Protein CBFA2T3; AltName: Full=MTG8-related protein 2; AltName: Full=Myeloid translocation gene on chromosome 16 protein; Short=hMTG16; AltName: Full=Zinc finger MYND domain-containing protein 4	-
ENSG00000183337	231.861	288.203	209.067	860.282	594.569	672.892	243.043	709.248	-1.54517	5.99836e-09	1.50601e-07	BCOR	X	40049815	40177329	-	9965	protein_coding	BCL6 corepressor [Source:HGNC Symbol;Acc:HGNC:20893] && Q6W2J9.1 RecName: Full=BCL-6 corepressor; Short=BCoR	-
ENSG00000127084	7.9609	5.20221	8.71111	70.9999	64.3908	52.9355	7.29141	62.7754	-3.09577	6.20399e-09	1.5559e-07	FGD3	9	92947523	93036236	+	5818	protein_coding	FYVE, RhoGEF and PH domain containing 3 [Source:HGNC Symbol;Acc:HGNC:16027] && Q5JSP0.1 RecName: Full=FYVE, RhoGEF and PH domain-containing protein 3; AltName: Full=Zinc finger FYVE domain-containing protein 5	-
ENSG00000134107	3043.05	2732.2	2850.27	1042.51	1276.94	1239.91	2875.18	1186.46	1.2766	6.21509e-09	1.55695e-07	BHLHE40	3	4979437	4985323	+	3516	protein_coding	basic helix-loop-helix family member e40 [Source:HGNC Symbol;Acc:HGNC:1046] && O14503.1 RecName: Full=Class E basic helix-loop-helix protein 40; Short=bHLHe40; AltName: Full=Class B basic helix-loop-helix protein 2; Short=bHLHb2; AltName: Full=Differentially expressed in chondrocytes protein 1; Short=DEC1; AltName: Full=Enhancer-of-split and hairy-related protein 2; Short=SHARP-2; AltName: Full=S…	bHLH
ENSG00000124613	41.7947	39.5368	27.8755	124.25	174.775	155.753	36.4024	151.592	-2.06473	6.2409e-09	1.56062e-07	ZNF391	6	27374615	27403908	+	4797	protein_coding	zinc finger protein 391 [Source:HGNC Symbol;Acc:HGNC:18779] && -	zf-C2H2
ENSG00000155792	13.9316	12.4853	24.3911	100.583	97.0043	91.6192	16.936	96.4022	-2.49658	6.24358e-09	1.56062e-07	DEPTOR	8	119873717	120050918	+	2627	protein_coding	DEP domain containing MTOR interacting protein [Source:HGNC Symbol;Acc:HGNC:22953] && Q8TB45.2 RecName: Full=DEP domain-containing mTOR-interacting protein; AltName: Full=DEP domain-containing protein 6	-
ENSG00000010295	638.862	571.203	937.315	2001.01	2041.27	1928.07	715.793	1990.12	-1.47458	6.2537e-09	1.56141e-07	IFFO1	12	6538961	6556073	-	4945	protein_coding	intermediate filament family orphan 1 [Source:HGNC Symbol;Acc:HGNC:24970] && Q0D2I5.2 RecName: Full=Intermediate filament family orphan 1; AltName: Full=Tumor antigen HOM-TES-103	-
ENSG00000118473	1999.18	1982.04	1135.06	584.565	573.663	574.147	1705.43	577.459	1.56213	6.43399e-09	1.60465e-07	SGIP1	1	66533267	66751139	+	25445	protein_coding	SH3GL interacting endocytic adaptor 1 [Source:HGNC Symbol;Acc:HGNC:25412] && Q9BQI5.2 RecName: Full=SH3-containing GRB2-like protein 3-interacting protein 1; AltName: Full=Endophilin-3-interacting protein	-
novel.451	101.501	111.327	215.164	27.2166	15.0524	32.5757	142.664	24.9482	2.52903	6.48299e-09	1.61508e-07	-	CHR_HG76_PATCH	8084667	8114416	+	7972	-	- && P07858.3 RecName: Full=Cathepsin B; AltName: Full=APP secretase; Short=APPS; AltName: Full=Cathepsin B1; Contains: RecName: Full=Cathepsin B light chain; Contains: RecName: Full=Cathepsin B heavy chain; Flags: Precursor && -	-
ENSG00000204070	1035.91	1170.5	1070.6	422.449	430.666	469.294	1092.33	440.803	1.30906	6.4968e-09	1.61673e-07	SYS1	20	45361937	45376798	+	6000	protein_coding	SYS1 golgi trafficking protein [Source:HGNC Symbol;Acc:HGNC:16162] && Q9Y2B4.1 RecName: Full=TP53-target gene 5 protein; AltName: Full=TP53-inducible gene 5 protein	-
ENSG00000198695	5077.06	5548.68	3657.79	13904.1	10943.1	13116.8	4761.18	12654.7	-1.41033	6.51571e-09	1.61965e-07	MT-ND6	MT	14149	14673	-	525	protein_coding	mitochondrially encoded NADH:ubiquinone oxidoreductase core subunit 6 [Source:HGNC Symbol;Acc:HGNC:7462] && P03923.2 RecName: Full=NADH-ubiquinone oxidoreductase chain 6; AltName: Full=NADH dehydrogenase subunit 6	-
ENSG00000072201	39.8045	34.3346	26.1333	127.8	146.343	142.519	33.4241	138.887	-2.06003	6.54797e-09	1.62587e-07	LNX1	4	53459301	53701405	-	5624	protein_coding	ligand of numb-protein X 1 [Source:HGNC Symbol;Acc:HGNC:6657] && Q8TBB1.1 RecName: Full=E3 ubiquitin-protein ligase LNX; AltName: Full=Ligand of Numb-protein X 1; AltName: Full=Numb-binding protein 1; AltName: Full=PDZ domain-containing RING finger protein 2	-
ENSG00000147251	405.011	430.743	246.524	1335.98	950.809	1054.64	360.759	1113.81	-1.62705	6.63476e-09	1.64561e-07	DOCK11	X	118495815	118686163	+	6804	protein_coding	dedicator of cytokinesis 11 [Source:HGNC Symbol;Acc:HGNC:23483] && Q5JSL3.2 RecName: Full=Dedicator of cytokinesis protein 11; AltName: Full=Activated Cdc42-associated guanine nucleotide exchange factor; Short=ACG; AltName: Full=Zizimin-2	-
ENSG00000070540	1234.93	1065.41	1101.08	391.683	478.332	469.294	1133.81	446.436	1.34374	6.76539e-09	1.67616e-07	WIPI1	17	68420948	68457513	-	3403	protein_coding	WD repeat domain, phosphoinositide interacting 1 [Source:HGNC Symbol;Acc:HGNC:25471] && Q5MNZ9.3 RecName: Full=WD repeat domain phosphoinositide-interacting protein 1; Short=WIPI-1; AltName: Full=Atg18 protein homolog; AltName: Full=WD40 repeat protein interacting with phosphoinositides of 49 kDa; Short=WIPI 49 kDa	-
ENSG00000151062	0	3.12133	2.61333	76.9165	21.7423	64.1334	1.91155	54.2641	-4.81383	6.79827e-09	1.68246e-07	CACNA2D4	12	1791963	1918666	-	7463	protein_coding	calcium voltage-gated channel auxiliary subunit alpha2delta 4 [Source:HGNC Symbol;Acc:HGNC:20202] && Q7Z3S7.2 RecName: Full=Voltage-dependent calcium channel subunit alpha-2/delta-4; AltName: Full=Voltage-gated calcium channel subunit alpha-2/delta-4; Contains: RecName: Full=Voltage-dependent calcium channel subunit alpha-2-4; Contains: RecName: Full=Voltage-dependent calcium channel subunit delt…	-
ENSG00000248713	177.13	141.5	120.213	650.832	386.345	425.52	146.281	487.566	-1.7364	6.81537e-09	1.68484e-07	C4orf54	4	99636529	99657828	-	10451	protein_coding	chromosome 4 open reading frame 54 [Source:HGNC Symbol;Acc:HGNC:27741] && -	-
ENSG00000102393	775.193	798.019	827.555	178.683	340.351	264.678	800.256	261.237	1.6117	6.83532e-09	1.68792e-07	GLA	X	101393273	101408012	-	6195	protein_coding	galactosidase alpha [Source:HGNC Symbol;Acc:HGNC:4296] && P06280.1 RecName: Full=Alpha-galactosidase A; AltName: Full=Alpha-D-galactosidase A; AltName: Full=Alpha-D-galactoside galactohydrolase; AltName: Full=Melibiase; AltName: INN=Agalsidase; Flags: Precursor	-
ENSG00000114450	332.368	323.578	247.395	854.365	780.216	774.691	301.114	803.09	-1.41596	6.87188e-09	1.69509e-07	GNB4	3	179396088	179451476	-	7975	protein_coding	G protein subunit beta 4 [Source:HGNC Symbol;Acc:HGNC:20731] && Q9HAV0.3 RecName: Full=Guanine nucleotide-binding protein subunit beta-4; AltName: Full=Transducin beta chain 4	-
ENSG00000165175	2147.45	2002.85	3097.67	693.432	960.844	895.832	2415.99	850.036	1.50657	6.99055e-09	1.72247e-07	MID1IP1	X	38801440	38806537	+	4829	protein_coding	MID1 interacting protein 1 [Source:HGNC Symbol;Acc:HGNC:20715] && Q9NPA3.1 RecName: Full=Mid1-interacting protein 1; AltName: Full=Gastrulation-specific G12-like protein; AltName: Full=Mid1-interacting G12-like protein; AltName: Full=Protein STRAIT11499; AltName: Full=Spot 14-related protein; Short=S14R; Short=Spot 14-R	-
ENSG00000137135	29.8534	23.9302	32.2311	131.35	131.29	110.961	28.6715	124.534	-2.11537	7.17447e-09	1.76586e-07	ARHGEF39	9	35658875	35675866	-	6405	protein_coding	Rho guanine nucleotide exchange factor 39 [Source:HGNC Symbol;Acc:HGNC:25909] && Q8N4T4.1 RecName: Full=Rho guanine nucleotide exchange factor 39	-
ENSG00000143418	2204.17	2239.03	2294.51	842.532	951.646	1017.99	2245.9	937.389	1.26031	7.19847e-09	1.76983e-07	CERS2	1	150960583	150975003	-	4643	protein_coding	ceramide synthase 2 [Source:HGNC Symbol;Acc:HGNC:14076] && Q96G23.1 RecName: Full=Ceramide synthase 2; Short=CerS2; AltName: Full=LAG1 longevity assurance homolog 2; AltName: Full=SP260; AltName: Full=Tumor metastasis-suppressor gene 1 protein	-
novel.87	297.539	396.409	219.52	100.583	80.2794	75.3313	304.489	85.398	1.83592	7.21104e-09	1.77099e-07	-	14	28577639	28587508	+	9870	-	- && O00370.1 RecName: Full=LINE-1 retrotransposable element ORF2 protein; Short=ORF2p; Includes: RecName: Full=Reverse transcriptase; Includes: RecName: Full=Endonuclease && -	-
ENSG00000148219	7.9609	12.4853	13.9378	57.9832	111.22	75.3313	11.4613	81.5117	-2.83039	7.2592e-09	1.78088e-07	ASTN2	9	116423112	117415070	-	10403	protein_coding	astrotactin 2 [Source:HGNC Symbol;Acc:HGNC:17021] && O75129.2 RecName: Full=Astrotactin-2; Flags: Precursor	-
ENSG00000174943	455.761	451.552	582.773	163.3	193.172	168.986	496.696	175.153	1.50265	7.35674e-09	1.80284e-07	KCTD13	16	29905012	29926236	-	6458	protein_coding	potassium channel tetramerization domain containing 13 [Source:HGNC Symbol;Acc:HGNC:22234] && Q8WZ19.1 RecName: Full=BTB/POZ domain-containing adapter for CUL3-mediated RhoA degradation protein 1; Short=hBACURD1; AltName: Full=BTB/POZ domain-containing protein KCTD13; AltName: Full=Polymerase delta-interacting protein 1; AltName: Full=TNFAIP1-like protein	-
ENSG00000138101	70.653	64.5074	61.8489	199.983	219.932	224.976	65.6698	214.964	-1.71209	7.50815e-09	1.83795e-07	DTNB	2	25377198	25673647	-	7146	protein_coding	dystrobrevin beta [Source:HGNC Symbol;Acc:HGNC:3058] && O70585.3 RecName: Full=Dystrobrevin beta; Short=DTN-B; Short=mDTN-B; AltName: Full=Beta-dystrobrevin	-
ENSG00000253802	54.7312	75.9523	57.4933	3.54999	7.5262	9.16192	62.7256	6.74603	3.19308	7.72036e-09	1.88784e-07	SIRLNT	8	40298697	40353133	-	1974	lncRNA	SIRT1 regulating lncRNA tumor promoter [Source:HGNC Symbol;Acc:HGNC:53902] && -	-
ENSG00000065534	205.988	151.905	186.418	921.815	463.279	511.031	181.437	632.042	-1.79877	7.90325e-09	1.93047e-07	MYLK	3	123610049	123884332	-	31537	protein_coding	myosin light chain kinase [Source:HGNC Symbol;Acc:HGNC:7590] && Q15746.4 RecName: Full=Myosin light chain kinase, smooth muscle; Short=MLCK; Short=smMLCK; AltName: Full=Kinase-related protein; Short=KRP; AltName: Full=Telokin; Contains: RecName: Full=Myosin light chain kinase, smooth muscle, deglutamylated form	-
ENSG00000166770	1021.98	1087.26	888.533	234.3	388.017	393.962	999.259	338.76	1.55839	8.166e-09	1.99249e-07	ZNF667-AS1	19	56477250	56504362	+	12171	lncRNA	ZNF667 antisense RNA 1 (head to head) [Source:HGNC Symbol;Acc:HGNC:44321] && Q96MD7.1 RecName: Full=Uncharacterized protein C9orf85	-
ENSG00000149564	68.6628	48.9008	83.6266	3.54999	11.7074	3.05397	67.0634	6.10379	3.40348	8.25817e-09	2.01279e-07	ESAM	11	124752583	124762290	-	2920	protein_coding	endothelial cell adhesion molecule [Source:HGNC Symbol;Acc:HGNC:17474] && Q96AP7.1 RecName: Full=Endothelial cell-selective adhesion molecule; Flags: Precursor	-
ENSG00000136824	1978.28	2008.05	1190.81	5193.64	4500.66	4787.61	1725.72	4827.3	-1.48424	8.39995e-09	2.04514e-07	SMC2	9	104094260	104141419	+	6470	protein_coding	structural maintenance of chromosomes 2 [Source:HGNC Symbol;Acc:HGNC:14011] && O95347.2 RecName: Full=Structural maintenance of chromosomes protein 2; Short=SMC protein 2; Short=SMC-2; AltName: Full=Chromosome-associated protein E; Short=hCAP-E; AltName: Full=XCAP-E homolog	-
ENSG00000151413	75.6285	83.2354	94.08	224.833	286.832	297.253	84.3146	269.639	-1.67706	8.68959e-09	2.11337e-07	NUBPL	14	31489956	31861224	+	7590	protein_coding	nucleotide binding protein like [Source:HGNC Symbol;Acc:HGNC:20278] && Q8TB37.3 RecName: Full=Iron-sulfur protein NUBPL; AltName: Full=IND1 homolog; AltName: Full=Nucleotide-binding protein-like; AltName: Full=huInd1; Flags: Precursor	-
ENSG00000118729	27.8631	28.0919	27.0044	104.133	133.799	121.141	27.6532	119.691	-2.11642	8.71246e-09	2.11665e-07	CASQ2	1	115700021	115768714	-	2688	protein_coding	calsequestrin 2 [Source:HGNC Symbol;Acc:HGNC:1513] && O14958.2 RecName: Full=Calsequestrin-2; AltName: Full=Calsequestrin, cardiac muscle isoform; Flags: Precursor	-
ENSG00000067248	615.975	629.468	418.133	1390.41	1526.98	1555.49	554.525	1490.96	-1.42774	8.73476e-09	2.11978e-07	DHX29	5	55256055	55307694	-	4890	protein_coding	DExH-box helicase 29 [Source:HGNC Symbol;Acc:HGNC:15815] && Q7Z478.2 RecName: Full=ATP-dependent RNA helicase DHX29; AltName: Full=DEAH box protein 29; AltName: Full=Nucleic acid helicase DDXx	-
ENSG00000105939	4508.85	4470.78	3574.17	12776.4	9409.42	9789	4184.6	10658.3	-1.34881	8.77296e-09	2.12676e-07	ZC3HAV1	7	139043515	139132122	-	8466	protein_coding	zinc finger CCCH-type containing, antiviral 1 [Source:HGNC Symbol;Acc:HGNC:23721] && Q7Z2W4.3 RecName: Full=Zinc finger CCCH-type antiviral protein 1; AltName: Full=ADP-ribosyltransferase diphtheria toxin-like 13; Short=ARTD13; AltName: Full=Zinc finger CCCH domain-containing protein 2; AltName: Full=Zinc finger antiviral protein; Short=ZAP	-
ENSG00000104356	168.174	147.743	158.542	411.799	443.209	436.718	158.153	430.575	-1.44506	8.81742e-09	2.13524e-07	POP1	8	98117293	98159835	+	4857	protein_coding	POP1 homolog, ribonuclease P/MRP subunit [Source:HGNC Symbol;Acc:HGNC:30129] && Q99575.2 RecName: Full=Ribonucleases P/MRP protein subunit POP1; Short=hPOP1	-
ENSG00000125520	286.592	246.585	696.889	1495.73	1740.22	1624.71	410.022	1620.22	-1.98109	8.85296e-09	2.14154e-07	SLC2A4RG	20	63739776	63744050	+	2874	protein_coding	SLC2A4 regulator [Source:HGNC Symbol;Acc:HGNC:15930] && Q9NR83.4 RecName: Full=SLC2A4 regulator; AltName: Full=GLUT4 enhancer factor; Short=GEF; AltName: Full=Huntington disease gene regulatory region-binding protein 1; Short=HDBP-1	-
ENSG00000115756	1050.84	1059.17	1574.1	301.749	479.168	437.736	1228.04	406.218	1.59475	8.8728e-09	2.14404e-07	HPCAL1	2	10302889	10427617	+	6237	protein_coding	hippocalcin like 1 [Source:HGNC Symbol;Acc:HGNC:5145] && P37235.3 RecName: Full=Hippocalcin-like protein 1; AltName: Full=Calcium-binding protein BDR-1; AltName: Full=HLP2; AltName: Full=Visinin-like protein 3; Short=VILIP-3	-
novel.52	57.7165	92.5994	55.7511	9.46665	5.01746	10.1799	68.689	8.22134	3.08351	8.90102e-09	2.14855e-07	-	11	75575045	75581023	+	1879	-	- && Q8N7I0.1 RecName: Full=Protein GVQW1; AltName: Full=GVQW motif-containing protein 1; AltName: Full=Tigger transposable element-derived 1-like protein 2; Flags: Precursor && -	-
ENSG00000138380	80.6041	62.4265	37.4578	236.666	265.089	200.544	60.1628	234.1	-1.96514	9.08441e-09	2.19047e-07	CARF	2	202912214	202988263	+	10112	protein_coding	calcium responsive transcription factor [Source:HGNC Symbol;Acc:HGNC:14435] && Q8N187.2 RecName: Full=Calcium-responsive transcription factor; AltName: Full=Amyotrophic lateral sclerosis 2 chromosomal region candidate gene 8 protein; AltName: Full=Calcium-response factor; Short=CaRF; AltName: Full=Testis development protein NYD-SP24	-
ENSG00000102100	737.378	803.222	1007.88	247.316	313.591	349.171	849.492	303.359	1.48471	9.14944e-09	2.20379e-07	SLC35A2	X	48903180	48911958	-	3745	protein_coding	solute carrier family 35 member A2 [Source:HGNC Symbol;Acc:HGNC:11022] && P78381.1 RecName: Full=UDP-galactose translocator; AltName: Full=Solute carrier family 35 member A2; AltName: Full=UDP-galactose transporter; Short=UDP-Gal-Tr; Short=UGT	-
ENSG00000146757	329.382	318.375	147.218	764.432	1135.62	919.246	264.992	939.766	-1.82842	9.35208e-09	2.25019e-07	ZNF92	7	65373799	65401136	+	3513	protein_coding	zinc finger protein 92 [Source:HGNC Symbol;Acc:HGNC:13168] && Q03936.2 RecName: Full=Zinc finger protein 92; AltName: Full=Zinc finger protein HTF12	zf-C2H2
ENSG00000145040	57.7165	66.5883	79.2711	8.28332	5.01746	12.2159	67.8586	8.50556	3.01458	9.74789e-09	2.34293e-07	UCN2	3	48561718	48563781	-	1498	protein_coding	urocortin 2 [Source:HGNC Symbol;Acc:HGNC:18414] && Q96RP3.1 RecName: Full=Urocortin-2; AltName: Full=Stresscopin-related peptide; AltName: Full=Urocortin II; Short=Ucn II; AltName: Full=Urocortin-related peptide; Flags: Precursor	-
ENSG00000150764	155.238	98.842	112.373	501.732	363.766	334.919	122.151	400.139	-1.71078	1.02204e-08	2.45387e-07	DIXDC1	11	111927144	112022653	+	8438	protein_coding	DIX domain containing 1 [Source:HGNC Symbol;Acc:HGNC:23695] && Q155Q3.2 RecName: Full=Dixin; AltName: Full=Coiled-coil protein DIX1; Short=Coiled-coil-DIX1; AltName: Full=DIX domain-containing protein 1	-
ENSG00000268223	49.7556	72.831	32.2311	0	1.67249	1.01799	51.6059	0.896826	5.72066	1.02791e-08	2.46533e-07	ARL14EPL	5	116032324	116060118	+	1914	protein_coding	ADP ribosylation factor like GTPase 14 effector protein like [Source:HGNC Symbol;Acc:HGNC:44201] && P0DKL9.1 RecName: Full=ARL14 effector protein-like	-
ENSG00000267321	126.379	106.125	202.969	26.0333	39.3035	20.3598	145.158	28.5655	2.33662	1.02908e-08	2.46553e-07	SNHG30	17	35568050	35574900	+	1620	lncRNA	small nucleolar RNA host gene 30 [Source:HGNC Symbol;Acc:HGNC:52836] && Q8WTZ3.1 RecName: Full=Zinc finger protein ENSP00000375192	-
ENSG00000132471	2056.9	2048.63	3281.47	783.365	891.436	950.803	2462.33	875.201	1.49231	1.03709e-08	2.48208e-07	WBP2	17	75845699	75856507	-	5399	protein_coding	WW domain binding protein 2 [Source:HGNC Symbol;Acc:HGNC:12738] && Q969T9.1 RecName: Full=WW domain-binding protein 2; Short=WBP-2	-
ENSG00000124743	64.6823	72.831	38.3289	302.933	186.482	210.724	58.614	233.38	-1.99596	1.04784e-08	2.50514e-07	KLHL31	6	53647916	53665756	-	5776	protein_coding	kelch like family member 31 [Source:HGNC Symbol;Acc:HGNC:21353] && Q9H511.1 RecName: Full=Kelch-like protein 31; AltName: Full=BTB and kelch domain-containing protein 6; AltName: Full=Kelch repeat and BTB domain-containing protein 1; AltName: Full=Kelch-like protein KLHL	-
ENSG00000163814	65.6774	72.831	92.3378	17.75	5.01746	4.07196	76.9487	8.94646	3.15473	1.06534e-08	2.54429e-07	CDCP1	3	45082277	45146422	-	6508	protein_coding	CUB domain containing protein 1 [Source:HGNC Symbol;Acc:HGNC:24357] && Q9H5V8.3 RecName: Full=CUB domain-containing protein 1; AltName: Full=Membrane glycoprotein gp140; AltName: Full=Subtractive immunization M plus HEp3-associated 135 kDa protein; Short=SIMA135; AltName: Full=Transmembrane and associated with src kinases; AltName: CD_antigen=CD318; Flags: Precursor	-
ENSG00000241458	0	1.04044	0.871111	108.866	45.1572	36.6477	0.637184	63.5571	-6.62469	1.07784e-08	2.57141e-07	RPL7P19	5	138473744	138474361	+	618	processed_pseudogene	ribosomal protein L7 pseudogene 19 [Source:HGNC Symbol;Acc:HGNC:36268] && Q5R9R4.1 RecName: Full=60S ribosomal protein L7	-
ENSG00000226137	75.6285	58.2648	123.698	481.616	271.779	290.127	85.8637	347.841	-2.01248	1.08546e-08	2.58658e-07	BAIAP2-DT	17	81029130	81034881	-	4773	lncRNA	BAIAP2 divergent transcript [Source:HGNC Symbol;Acc:HGNC:44342] && A0A096LPI5.1 RecName: Full=Protein GVQW2; AltName: Full=GVQW motif-containing protein 2	-
ENSG00000131871	434.864	485.887	628.071	126.616	180.629	195.454	516.274	167.566	1.62132	1.0865e-08	2.58658e-07	SELENOS	15	101270817	101277500	-	3758	protein_coding	selenoprotein S [Source:HGNC Symbol;Acc:HGNC:30396] && Q9BQE4.3 RecName: Full=Selenoprotein S; Short=SelS; AltName: Full=VCP-interacting membrane protein	-
ENSG00000144655	2709.69	2541.8	3681.31	1229.48	1089.63	1162.55	2977.6	1160.55	1.3597	1.12043e-08	2.66453e-07	CSRNP1	3	39141855	39154562	-	3230	protein_coding	cysteine and serine rich nuclear protein 1 [Source:HGNC Symbol;Acc:HGNC:14300] && Q96S65.2 RecName: Full=Cysteine/serine-rich nuclear protein 1; Short=CSRNP-1; AltName: Full=Axin-1 up-regulated gene 1 protein; AltName: Full=Protein URAX1; AltName: Full=TGF-beta-induced apoptosis protein 3; Short=TAIP-3	CSRNP
ENSG00000173991	68.6628	53.0626	143.733	11.8333	6.68995	14.2519	88.4862	10.925	3.03702	1.14035e-08	2.70905e-07	TCAP	17	39665349	39666554	+	960	protein_coding	titin-cap [Source:HGNC Symbol;Acc:HGNC:11610] && O15273.1 RecName: Full=Telethonin; AltName: Full=Titin cap protein	-
ENSG00000134684	3835.16	3866.28	4024.53	1448.4	1737.71	1785.56	3908.66	1657.22	1.23767	1.15928e-08	2.75112e-07	YARS1	1	32775237	32818031	-	9775	protein_coding	tyrosyl-tRNA synthetase 1 [Source:HGNC Symbol;Acc:HGNC:12840] && P54577.4 RecName: Full=Tyrosine--tRNA ligase, cytoplasmic; AltName: Full=Tyrosyl-tRNA synthetase; Short=TyrRS; Contains: RecName: Full=Tyrosine--tRNA ligase, cytoplasmic, N-terminally processed	-
ENSG00000159173	1748.41	1884.24	2362.45	3972.44	6684.93	6378.73	1998.37	5678.7	-1.50676	1.17374e-08	2.78251e-07	TNNI1	1	201403768	201429866	-	7524	protein_coding	troponin I1, slow skeletal type [Source:HGNC Symbol;Acc:HGNC:11945] && P19237.3 RecName: Full=Troponin I, slow skeletal muscle; AltName: Full=Troponin I, slow-twitch isoform	-
ENSG00000283050	41.7947	35.375	44.4267	179.866	151.36	134.375	40.5321	155.2	-1.93342	1.18203e-08	2.79922e-07	GTF2IP12	4	119405523	119454653	-	10416	transcribed_unprocessed_pseudogene	general transcription factor IIi pseudogene 12 [Source:HGNC Symbol;Acc:HGNC:51723] && Q5U2Y1.2 RecName: Full=General transcription factor II-I; Short=GTFII-I; Short=TFII-I	-
ENSG00000162600	47.7654	53.0626	53.1378	160.933	206.552	173.058	51.3219	180.181	-1.81324	1.18706e-08	2.80757e-07	OMA1	1	58415384	58546802	-	3718	protein_coding	OMA1 zinc metallopeptidase [Source:HGNC Symbol;Acc:HGNC:29661] && Q96E52.1 RecName: Full=Metalloendopeptidase OMA1, mitochondrial; AltName: Full=Metalloprotease-related protein 1; Short=MPRP-1; AltName: Full=Overlapping with the m-AAA protease 1 homolog; Flags: Precursor	-
ENSG00000112414	1915.59	2102.73	1243.08	713.549	504.255	584.327	1753.8	600.71	1.54641	1.18805e-08	2.80757e-07	ADGRG6	6	142301854	142446266	+	8473	protein_coding	adhesion G protein-coupled receptor G6 [Source:HGNC Symbol;Acc:HGNC:13841] && Q86SQ4.3 RecName: Full=G-protein coupled receptor 126; AltName: Full=Developmentally regulated G-protein-coupled receptor; AltName: Full=Vascular inducible G protein-coupled receptor; Flags: Precursor	-
ENSG00000011009	1077.71	942.641	1706.51	312.399	459.098	419.412	1242.28	396.97	1.64501	1.19941e-08	2.83145e-07	LYPLA2	1	23791145	23795539	+	2021	protein_coding	lysophospholipase 2 [Source:HGNC Symbol;Acc:HGNC:6738] && O95372.1 RecName: Full=Acyl-protein thioesterase 2; Short=APT-2; AltName: Full=Lysophospholipase II; Short=LPL-II; Short=LysoPLA II	-
ENSG00000171621	497.556	498.372	724.764	171.583	168.085	231.084	573.564	190.251	1.59289	1.2096e-08	2.85068e-07	SPSB1	1	9292894	9369532	+	3389	protein_coding	splA/ryanodine receptor domain and SOCS box containing 1 [Source:HGNC Symbol;Acc:HGNC:30628] && Q96BD6.1 RecName: Full=SPRY domain-containing SOCS box protein 1; Short=SSB-1	-
ENSG00000177354	23.8827	22.8897	33.9733	252.049	86.1331	125.213	26.9153	154.465	-2.51162	1.21009e-08	2.85068e-07	C10orf71	10	49299170	49327492	+	5439	protein_coding	chromosome 10 open reading frame 71 [Source:HGNC Symbol;Acc:HGNC:26973] && Q711Q0.2 RecName: Full=Uncharacterized protein C10orf71	-
ENSG00000129534	385.108	340.225	202.969	814.132	1067.88	977.271	309.434	953.095	-1.62462	1.24257e-08	2.92267e-07	MIS18BP1	14	45203190	45253540	-	6250	protein_coding	MIS18 binding protein 1 [Source:HGNC Symbol;Acc:HGNC:20190] && Q6P0N0.1 RecName: Full=Mis18-binding protein 1; AltName: Full=Kinetochore-associated protein KNL-2 homolog; Short=HsKNL-2; AltName: Full=P243	MYB
ENSG00000182687	44.7801	69.7096	70.56	4.73332	9.19868	6.10794	61.6832	6.67998	3.17915	1.24325e-08	2.92267e-07	GALR2	17	76074781	76077537	+	1373	protein_coding	galanin receptor 2 [Source:HGNC Symbol;Acc:HGNC:4133] && O43603.1 RecName: Full=Galanin receptor type 2; Short=GAL2-R; Short=GALR-2	-
ENSG00000146021	6.96579	14.5662	5.22667	82.8332	61.8821	65.1514	8.91955	69.9555	-2.987	1.24847e-08	2.93189e-07	KLHL3	5	137617500	137736089	-	11853	protein_coding	kelch like family member 3 [Source:HGNC Symbol;Acc:HGNC:6354] && Q9UH77.2 RecName: Full=Kelch-like protein 3	-
ENSG00000187097	108.467	118.61	101.049	347.899	302.72	302.343	109.376	317.654	-1.53849	1.27808e-08	2.99828e-07	ENTPD5	14	73958010	74019399	-	9842	protein_coding	ectonucleoside triphosphate diphosphohydrolase 5 (inactive) [Source:HGNC Symbol;Acc:HGNC:3367] && O75356.1 RecName: Full=Ectonucleoside triphosphate diphosphohydrolase 5; Short=NTPDase 5; AltName: Full=CD39 antigen-like 4; AltName: Full=ER-UDPase; AltName: Full=Guanosine-diphosphatase ENTPD5; Short=GDPase ENTPD5; AltName: Full=Nucleoside diphosphatase; AltName: Full=Uridine-diphosphatase ENTPD5; …	-
ENSG00000166206	113.443	81.1545	83.6266	17.75	16.7249	18.3238	92.7413	17.5996	2.39931	1.2866e-08	3.01515e-07	GABRB3	15	26543546	26939539	-	13886	protein_coding	gamma-aminobutyric acid type A receptor subunit beta3 [Source:HGNC Symbol;Acc:HGNC:4083] && P28472.1 RecName: Full=Gamma-aminobutyric acid receptor subunit beta-3; AltName: Full=GABA(A) receptor subunit beta-3; Flags: Precursor	-
ENSG00000111885	103.492	168.552	135.893	28.3999	35.1222	30.5397	135.979	31.354	2.11108	1.29102e-08	3.02235e-07	MAN1A1	6	119177205	119349761	-	5018	protein_coding	mannosidase alpha class 1A member 1 [Source:HGNC Symbol;Acc:HGNC:6821] && P33908.3 RecName: Full=Mannosyl-oligosaccharide 1,2-alpha-mannosidase IA; AltName: Full=Man(9)-alpha-mannosidase; Short=Man9-mannosidase; AltName: Full=Mannosidase alpha class 1A member 1; AltName: Full=Processing alpha-1,2-mannosidase IA; Short=Alpha-1,2-mannosidase IA	-
ENSG00000160255	3.98045	3.12133	6.09778	46.1499	47.6659	59.0435	4.39985	50.9531	-3.51598	1.33089e-08	3.11213e-07	ITGB2	21	44885953	44931989	-	6869	protein_coding	integrin subunit beta 2 [Source:HGNC Symbol;Acc:HGNC:6155] && P05107.2 RecName: Full=Integrin beta-2; AltName: Full=Cell surface adhesion glycoproteins LFA-1/CR3/p150,95 subunit beta; AltName: Full=Complement receptor C3 subunit beta; AltName: CD_antigen=CD18; Flags: Precursor	-
ENSG00000128536	6.96579	10.4044	13.0667	67.4499	71.917	70.2414	10.1456	69.8694	-2.77646	1.33213e-08	3.11213e-07	CDHR3	7	105876796	106036432	+	9726	protein_coding	cadherin related family member 3 [Source:HGNC Symbol;Acc:HGNC:26308] && Q6ZTQ4.1 RecName: Full=Cadherin-related family member 3; AltName: Full=Cadherin-like protein 28; Flags: Precursor	-
ENSG00000102796	58.7116	53.0626	56.6222	9.46665	3.34498	4.07196	56.1321	5.62786	3.36692	1.35655e-08	3.16589e-07	DHRS12	13	51767993	51804163	-	3531	protein_coding	dehydrogenase/reductase 12 [Source:HGNC Symbol;Acc:HGNC:25832] && A0PJE2.2 RecName: Full=Dehydrogenase/reductase SDR family member 12; AltName: Full=Short-chain dehydrogenase/reductase family 40C member 1	-
ENSG00000121691	85.5797	81.1545	56.6222	191.7	359.585	274.857	74.4521	275.381	-1.89209	1.36331e-08	3.17839e-07	CAT	11	34438934	34472060	+	3579	protein_coding	catalase [Source:HGNC Symbol;Acc:HGNC:1516] && P04040.3 RecName: Full=Catalase	-
ENSG00000227372	110.457	116.53	135.893	347.899	331.989	352.225	120.96	344.038	-1.50652	1.37728e-08	3.20762e-07	TP73-AS1	1	3735511	3747373	-	9701	transcribed_unitary_pseudogene	TP73 antisense RNA 1 [Source:HGNC Symbol;Acc:HGNC:29052] && Q9UF72.1 RecName: Full=Putative TP73 antisense gene protein 1; AltName: Full=TP73 antisense RNA 1; AltName: Full=p53-dependent apoptosis modulator; Flags: Precursor	-
ENSG00000182389	43.7849	70.7501	52.2667	8.28332	0	1.01799	55.6006	3.10044	4.30062	1.39146e-08	3.2373e-07	CACNB4	2	151832771	152099167	-	35957	protein_coding	calcium voltage-gated channel auxiliary subunit beta 4 [Source:HGNC Symbol;Acc:HGNC:1404] && O00305.2 RecName: Full=Voltage-dependent L-type calcium channel subunit beta-4; Short=CAB4; AltName: Full=Calcium channel voltage-dependent subunit beta 4	-
ENSG00000100065	804.051	754.321	1403.36	371.566	271.779	277.911	987.244	307.086	1.6866	1.40584e-08	3.26739e-07	CARD10	22	37490362	37519542	-	5754	protein_coding	caspase recruitment domain family member 10 [Source:HGNC Symbol;Acc:HGNC:16422] && Q9BWT7.2 RecName: Full=Caspase recruitment domain-containing protein 10; AltName: Full=CARD-containing MAGUK protein 3; Short=Carma 3	-
ENSG00000115525	888.635	830.273	756.995	1784.46	2209.36	1993.23	825.301	1995.68	-1.2743	1.4251e-08	3.30872e-07	ST3GAL5	2	85837120	85905199	-	16300	protein_coding	ST3 beta-galactoside alpha-2,3-sialyltransferase 5 [Source:HGNC Symbol;Acc:HGNC:10872] && Q9UNP4.4 RecName: Full=Lactosylceramide alpha-2,3-sialyltransferase; AltName: Full=CMP-NeuAc:lactosylceramide alpha-2,3-sialyltransferase; AltName: Full=Ganglioside GM3 synthase; AltName: Full=ST3Gal V; Short=ST3GalV; AltName: Full=Sialyltransferase 9	-
ENSG00000184117	398.045	388.085	563.609	1002.28	1384.82	1417.04	449.913	1268.05	-1.49449	1.43191e-08	3.32111e-07	NIPSNAP1	22	29554808	29581327	-	2983	protein_coding	nipsnap homolog 1 [Source:HGNC Symbol;Acc:HGNC:7827] && Q9BPW8.1 RecName: Full=Protein NipSnap homolog 1; Short=NipSnap1	-
ENSG00000285589	100.506	74.9119	121.084	10.65	24.2511	15.2699	98.8342	16.7236	2.54106	1.45215e-08	3.36459e-07	-	19	12668071	12681834	-	5025	protein_coding	novel transcript && P49366.1 RecName: Full=Deoxyhypusine synthase; Short=DHS	-
ENSG00000136802	3989.41	4272.06	4971.43	2090.95	1571.3	1682.74	4410.96	1781.66	1.30827	1.46215e-08	3.38429e-07	LRRC8A	9	128882133	128918039	+	5209	protein_coding	leucine rich repeat containing 8 VRAC subunit A [Source:HGNC Symbol;Acc:HGNC:19027] && Q8IWT6.1 RecName: Full=Volume-regulated anion channel subunit LRRC8A; AltName: Full=Leucine-rich repeat-containing protein 8A; AltName: Full=Swelling protein 1	-
ENSG00000084733	5819.42	6046.01	5337.3	2228.21	2709.43	2437.07	5734.24	2458.24	1.22175	1.4732e-08	3.40636e-07	RAB10	2	26034084	26137454	+	3654	protein_coding	RAB10, member RAS oncogene family [Source:HGNC Symbol;Acc:HGNC:9759] && P61026.1 RecName: Full=Ras-related protein Rab-10 >P61027.1 RecName: Full=Ras-related protein Rab-10 >Q5R5U1.1 RecName: Full=Ras-related protein Rab-10	-
ENSG00000164237	90.5552	68.6692	87.1111	229.566	282.65	261.624	82.1118	257.947	-1.65123	1.51751e-08	3.50521e-07	CMBL	5	10275875	10307902	-	4882	protein_coding	carboxymethylenebutenolidase homolog [Source:HGNC Symbol;Acc:HGNC:25090] && Q96DG6.1 RecName: Full=Carboxymethylenebutenolidase homolog	-
ENSG00000054179	2.98534	3.12133	6.09778	43.7832	43.4847	65.1514	4.06815	50.8064	-3.62096	1.52105e-08	3.5098e-07	ENTPD2	9	137048107	137054061	-	2640	protein_coding	ectonucleoside triphosphate diphosphohydrolase 2 [Source:HGNC Symbol;Acc:HGNC:3364] && Q9Y5L3.1 RecName: Full=Ectonucleoside triphosphate diphosphohydrolase 2; Short=NTPDase 2; AltName: Full=CD39 antigen-like 1; AltName: Full=Ecto-ATP diphosphohydrolase 2; Short=Ecto-ATPDase 2; Short=Ecto-ATPase 2	-
ENSG00000166963	1180.2	1289.11	1488.73	8905.75	2827.34	3887.71	1319.35	5206.93	-1.98033	1.54567e-08	3.56296e-07	MAP1A	15	43510958	43531620	+	10646	protein_coding	microtubule associated protein 1A [Source:HGNC Symbol;Acc:HGNC:6835] && P78559.6 RecName: Full=Microtubule-associated protein 1A; Short=MAP-1A; AltName: Full=Proliferation-related protein p80; Contains: RecName: Full=MAP1A heavy chain; Contains: RecName: Full=MAP1 light chain LC2	-
ENSG00000107537	31.8436	19.7684	18.2933	81.6498	153.869	123.177	23.3018	119.565	-2.36609	1.56386e-08	3.60118e-07	PHYH	10	13277796	13302412	-	3377	protein_coding	phytanoyl-CoA 2-hydroxylase [Source:HGNC Symbol;Acc:HGNC:8940] && O14832.1 RecName: Full=Phytanoyl-CoA dioxygenase, peroxisomal; AltName: Full=Phytanic acid oxidase; AltName: Full=Phytanoyl-CoA alpha-hydroxylase; Short=PhyH; Flags: Precursor	-
ENSG00000167232	187.081	191.441	115.858	583.382	461.607	467.258	164.793	504.082	-1.61444	1.60443e-08	3.68763e-07	ZNF91	19	23304991	23395471	-	10308	protein_coding	zinc finger protein 91 [Source:HGNC Symbol;Acc:HGNC:13166] && Q05481.2 RecName: Full=Zinc finger protein 91; AltName: Full=Zinc finger protein HPF7; AltName: Full=Zinc finger protein HTF10	zf-C2H2
ENSG00000110660	622.94	583.688	468.658	159.75	227.458	201.562	558.429	196.257	1.50549	1.60467e-08	3.68763e-07	SLC35F2	11	107790991	107928293	-	3483	protein_coding	solute carrier family 35 member F2 [Source:HGNC Symbol;Acc:HGNC:23615] && Q8IXU6.1 RecName: Full=Solute carrier family 35 member F2	-
ENSG00000159307	5.97067	5.20221	15.68	108.866	63.5545	58.0255	8.95096	76.8155	-3.07449	1.61983e-08	3.71654e-07	SCUBE1	22	43197280	43343372	-	12122	protein_coding	signal peptide, CUB domain and EGF like domain containing 1 [Source:HGNC Symbol;Acc:HGNC:13441] && Q8IWY4.3 RecName: Full=Signal peptide, CUB and EGF-like domain-containing protein 1; Flags: Precursor	-
ENSG00000227877	758.276	740.795	600.195	43.7832	237.493	135.393	699.755	138.89	2.32613	1.62055e-08	3.71654e-07	MRLN	10	59736692	59756041	-	2951	protein_coding	myoregulin [Source:HGNC Symbol;Acc:HGNC:48649] && A0A096LPI5.1 RecName: Full=Protein GVQW2; AltName: Full=GVQW motif-containing protein 2	-
ENSG00000101294	4414.32	4696.56	5469.71	1590.4	2027.06	2220.24	4860.19	1945.9	1.32039	1.64778e-08	3.77514e-07	HM13	20	31514410	31577923	+	8766	protein_coding	histocompatibility minor 13 [Source:HGNC Symbol;Acc:HGNC:16435] && Q8TCT9.1 RecName: Full=Minor histocompatibility antigen H13; AltName: Full=Intramembrane protease 1; Short=IMP-1; Short=IMPAS-1; Short=hIMP1; AltName: Full=Presenilin-like protein 3; AltName: Full=Signal peptide peptidase	-
ENSG00000185104	646.823	680.449	566.222	1406.98	1538.69	1615.55	631.165	1520.41	-1.26883	1.65296e-08	3.78316e-07	FAF1	1	50437028	50960267	-	7549	protein_coding	Fas associated factor 1 [Source:HGNC Symbol;Acc:HGNC:3578] && Q9UNN5.2 RecName: Full=FAS-associated factor 1; Short=hFAF1; AltName: Full=UBX domain-containing protein 12; AltName: Full=UBX domain-containing protein 3A	-
ENSG00000198363	6701.09	6364.39	4898.26	2241.23	2630.82	2461.5	5987.91	2444.52	1.2923	1.66108e-08	3.79788e-07	ASPH	8	61500556	61714640	-	20047	protein_coding	aspartate beta-hydroxylase [Source:HGNC Symbol;Acc:HGNC:757] && Q12797.3 RecName: Full=Aspartyl/asparaginyl beta-hydroxylase; AltName: Full=Aspartate beta-hydroxylase; Short=ASP beta-hydroxylase; AltName: Full=Peptide-aspartate beta-dioxygenase	-
ENSG00000205085	284.602	320.456	308.373	115.966	81.1157	105.871	304.477	100.984	1.59692	1.70087e-08	3.88492e-07	FAM71F2	7	128671693	128687877	+	6920	protein_coding	family with sequence similarity 71 member F2 [Source:HGNC Symbol;Acc:HGNC:27998] && Q6NXP2.3 RecName: Full=Protein FAM71F2; AltName: Full=Protein FAM137B	-
ENSG00000182912	191.062	164.39	193.387	720.649	422.303	511.031	182.946	551.328	-1.58951	1.72496e-08	3.93594e-07	TSPEAR-AS2	21	44517216	44525952	+	3026	lncRNA	TSPEAR antisense RNA 2 [Source:HGNC Symbol;Acc:HGNC:16428] && -	-
ENSG00000198521	131.355	136.298	94.9511	402.333	335.334	342.045	120.868	359.904	-1.57559	1.7315e-08	3.94687e-07	ZNF43	19	21804946	21852125	-	8631	protein_coding	zinc finger protein 43 [Source:HGNC Symbol;Acc:HGNC:13109] && P17038.4 RecName: Full=Zinc finger protein 43; AltName: Full=Zinc finger protein 39; AltName: Full=Zinc finger protein HTF6; AltName: Full=Zinc finger protein KOX27	zf-C2H2
ENSG00000196227	1030.94	1030.04	775.289	2655.39	2226.92	2218.2	945.421	2366.84	-1.32411	1.73713e-08	3.95571e-07	FAM217B	20	59933764	59948680	+	5373	protein_coding	family with sequence similarity 217 member B [Source:HGNC Symbol;Acc:HGNC:16170] && Q9NTX9.1 RecName: Full=Protein FAM217B	-
ENSG00000163191	12120.5	11170.2	9893.21	840.165	3772.3	2831.03	11061.3	2481.16	2.15605	1.74384e-08	3.96698e-07	S100A11	1	152032506	152047907	-	649	protein_coding	S100 calcium binding protein A11 [Source:HGNC Symbol;Acc:HGNC:10488] && P31949.2 RecName: Full=Protein S100-A11; AltName: Full=Calgizzarin; AltName: Full=Metastatic lymph node gene 70 protein; Short=MLN 70; AltName: Full=Protein S100-C; AltName: Full=S100 calcium-binding protein A11; Contains: RecName: Full=Protein S100-A11, N-terminally processed	-
ENSG00000143387	382.123	328.78	286.595	79.2832	117.074	120.123	332.499	105.493	1.65158	1.75227e-08	3.98213e-07	CTSK	1	150794880	150809577	-	8447	protein_coding	cathepsin K [Source:HGNC Symbol;Acc:HGNC:2536] && P43235.1 RecName: Full=Cathepsin K; AltName: Full=Cathepsin O; AltName: Full=Cathepsin O2; AltName: Full=Cathepsin X; Flags: Precursor	-
ENSG00000246705	291.568	244.504	583.644	80.4665	112.893	84.4932	373.239	92.6176	2.00866	1.76062e-08	3.99708e-07	H2AJ	12	14774405	14778002	+	3332	protein_coding	H2A.J histone [Source:HGNC Symbol;Acc:HGNC:14456] && Q9BTM1.1 RecName: Full=Histone H2A.J; Short=H2a/j >Q3ZBX9.1 RecName: Full=Histone H2A.J; Short=H2a/j	-
ENSG00000143434	517.458	467.159	676.853	1601.05	1293.67	1448.6	553.823	1447.77	-1.38537	1.78378e-08	4.04557e-07	SEMA6C	1	151131685	151146631	-	5776	protein_coding	semaphorin 6C [Source:HGNC Symbol;Acc:HGNC:10740] && Q9H3T2.4 RecName: Full=Semaphorin-6C; AltName: Full=Semaphorin-Y; Short=Sema Y; Flags: Precursor	-
ENSG00000183137	128.369	147.743	69.6889	337.249	423.976	429.592	115.267	396.939	-1.78802	1.80341e-08	4.08598e-07	CEP57L1	6	109095110	109174418	+	16918	protein_coding	centrosomal protein 57 like 1 [Source:HGNC Symbol;Acc:HGNC:21561] && Q8IYX8.1 RecName: Full=Centrosomal protein CEP57L1; AltName: Full=Centrosomal protein 57kDa-like protein 1; AltName: Full=Centrosomal protein of 57 kDa-related protein; Short=Cep57R; AltName: Full=Cep57-related protein	-
ENSG00000157837	1732.49	1860.31	1684.73	721.832	802.794	731.935	1759.18	752.187	1.22532	1.83449e-08	4.15221e-07	SPPL3	12	120762510	120904358	-	6659	protein_coding	signal peptide peptidase like 3 [Source:HGNC Symbol;Acc:HGNC:30424] && Q9CUS9.3 RecName: Full=Signal peptide peptidase-like 3; Short=SPP-like 3; AltName: Full=Intramembrane protease 2; Short=IMP-2; AltName: Full=Presenilin-like protein 4	-
novel.620	49.7556	44.739	74.0444	0	0.836244	1.01799	56.1797	0.618078	6.4193	1.85166e-08	4.18688e-07	-	CHR_HSCHR17_4_CTG4	41055112	41066248	+	1549	-	- && Q9BYR9.1 RecName: Full=Keratin-associated protein 2-4; AltName: Full=High sulfur keratin-associated protein 2.4; AltName: Full=Keratin-associated protein 2.4 >P0C7H8.2 RecName: Full=Keratin-associated protein 2-3; AltName: Full=High sulfur keratin-associated protein 2.4; AltName: Full=Keratin-associated protein 2.3 && -	-
ENSG00000167601	2006.15	2184.93	2555.84	1046.06	487.53	608.758	2248.97	714.118	1.65653	1.86355e-08	4.20952e-07	AXL	19	41219223	41261766	+	5134	protein_coding	AXL receptor tyrosine kinase [Source:HGNC Symbol;Acc:HGNC:905] && P30530.3 RecName: Full=Tyrosine-protein kinase receptor UFO; AltName: Full=AXL oncogene; Flags: Precursor	-
ENSG00000261934	29.8534	20.8088	31.36	179.866	94.4956	118.087	27.3407	130.816	-2.25039	1.87774e-08	4.23734e-07	PCDHGA9	5	141402778	141512975	+	4899	protein_coding	protocadherin gamma subfamily A, 9 [Source:HGNC Symbol;Acc:HGNC:8707] && Q9Y5G4.1 RecName: Full=Protocadherin gamma-A9; Short=PCDH-gamma-A9; Flags: Precursor	-
novel.793	2423.1	2104.81	4957.49	818.865	940.774	1032.24	3161.8	930.627	1.7645	1.91439e-08	4.3157e-07	-	CHR_HSCHR6_MHC_DBB_CTG1	31260950	31264347	-	1604	-	- && Q29963.2 RecName: Full=HLA class I histocompatibility antigen, Cw-6 alpha chain; AltName: Full=MHC class I antigen Cw*6; Flags: Precursor && -	-
ENSG00000115548	1415.05	1459.74	1009.62	3372.49	3112.5	3237.21	1294.8	3240.73	-1.32384	1.94607e-08	4.38274e-07	KDM3A	2	86440647	86492716	+	13299	protein_coding	lysine demethylase 3A [Source:HGNC Symbol;Acc:HGNC:20815] && Q9Y4C1.4 RecName: Full=Lysine-specific demethylase 3A; AltName: Full=JmjC domain-containing histone demethylation protein 2A; AltName: Full=Jumonji domain-containing protein 1A	-
ENSG00000100060	33.8338	63.467	84.4978	5.91665	7.5262	3.05397	60.5995	5.49894	3.44916	1.94872e-08	4.38433e-07	MFNG	22	37469063	37486393	-	3034	protein_coding	MFNG O-fucosylpeptide 3-beta-N-acetylglucosaminyltransferase [Source:HGNC Symbol;Acc:HGNC:7038] && O00587.2 RecName: Full=Beta-1,3-N-acetylglucosaminyltransferase manic fringe; AltName: Full=O-fucosylpeptide 3-beta-N-acetylglucosaminyltransferase	-
ENSG00000092529	5.97067	36.4155	24.3911	198.8	110.384	128.267	22.2591	145.817	-2.71126	1.95969e-08	4.40461e-07	CAPN3	15	42359498	42412949	+	12774	protein_coding	calpain 3 [Source:HGNC Symbol;Acc:HGNC:1480] && P20807.2 RecName: Full=Calpain-3; AltName: Full=Calcium-activated neutral proteinase 3; Short=CANP 3; AltName: Full=Calpain L3; AltName: Full=Calpain p94; AltName: Full=Muscle-specific calcium-activated neutral protease 3; AltName: Full=New calpain 1; Short=nCL-1	-
ENSG00000260947	73.6383	83.2354	54.0089	222.466	215.751	259.588	70.2942	232.602	-1.72969	1.96701e-08	4.41666e-07	-	9	33697459	33700986	+	3528	lncRNA	novel transcript && -	-
ENSG00000187955	4966.61	5447.76	4295.45	15727.7	10203	12020.4	4903.27	12650.4	-1.36734	1.98809e-08	4.45954e-07	COL14A1	8	120059780	120373573	+	10190	protein_coding	collagen type XIV alpha 1 chain [Source:HGNC Symbol;Acc:HGNC:2191] && Q05707.3 RecName: Full=Collagen alpha-1(XIV) chain; AltName: Full=Undulin; Flags: Precursor	-
ENSG00000132763	152.252	179.997	208.195	537.232	422.303	574.147	180.148	511.227	-1.50305	2.0013e-08	4.4847e-07	MMACHC	1	45500300	45513382	+	5049	protein_coding	metabolism of cobalamin associated C [Source:HGNC Symbol;Acc:HGNC:24525] && Q9Y4U1.3 RecName: Full=Methylmalonic aciduria and homocystinuria type C protein; AltName: Full=CblC; AltName: Full=Cyanocobalamin reductase (cyanide-eliminating)	-
ENSG00000151445	167.179	125.894	121.956	382.216	421.467	377.675	138.343	393.786	-1.51029	2.01423e-08	4.5092e-07	VIPAS39	14	77426675	77457952	-	3695	protein_coding	VPS33B interacting protein, apical-basolateral polarity regulator, spe-39 homolog [Source:HGNC Symbol;Acc:HGNC:20347] && Q9H9C1.1 RecName: Full=Spermatogenesis-defective protein 39 homolog; Short=hSPE-39; AltName: Full=VPS33B-interacting protein in apical-basolateral polarity regulator; AltName: Full=VPS33B-interacting protein in polarity and apical restriction	-
ENSG00000032444	2103.67	2304.58	3482.7	1126.53	714.989	838.824	2630.32	893.448	1.5587	2.01673e-08	4.51031e-07	PNPLA6	19	7534004	7561764	+	7161	protein_coding	patatin like phospholipase domain containing 6 [Source:HGNC Symbol;Acc:HGNC:16268] && Q8IY17.2 RecName: Full=Neuropathy target esterase; AltName: Full=Patatin-like phospholipase domain-containing protein 6	-
ENSG00000108179	3234.12	3200.4	3712.67	765.615	1463.43	1300.99	3382.4	1176.68	1.52258	2.03877e-08	4.55507e-07	PPIF	10	79347469	79355334	+	2671	protein_coding	peptidylprolyl isomerase F [Source:HGNC Symbol;Acc:HGNC:9259] && P30405.1 RecName: Full=Peptidyl-prolyl cis-trans isomerase F, mitochondrial; Short=PPIase F; AltName: Full=Cyclophilin D; Short=CyP-D; Short=CypD; AltName: Full=Cyclophilin F; AltName: Full=Mitochondrial cyclophilin; Short=CyP-M; AltName: Full=Rotamase F; Flags: Precursor	-
ENSG00000115944	2607.19	2353.48	2629.88	663.849	1125.58	1019.01	2530.19	936.147	1.43355	2.04477e-08	4.56395e-07	COX7A2L	2	42333546	42425088	-	5605	protein_coding	cytochrome c oxidase subunit 7A2 like [Source:HGNC Symbol;Acc:HGNC:2289] && -	-
ENSG00000243155	106.477	97.8016	85.3689	11.8333	24.2511	18.3238	96.5492	18.1361	2.39162	2.04834e-08	4.56739e-07	-	1	180944042	180976482	-	2424	lncRNA	novel transcript && Q5VZ46.3 RecName: Full=Uncharacterized protein KIAA1614	-
ENSG00000213199	300.524	243.464	345.831	56.7999	97.8405	102.817	296.606	85.8192	1.78405	2.11459e-08	4.70767e-07	ASIC3	7	151048292	151052756	+	2748	protein_coding	acid sensing ion channel subunit 3 [Source:HGNC Symbol;Acc:HGNC:101] && Q9UHC3.2 RecName: Full=Acid-sensing ion channel 3; Short=ASIC3; Short=hASIC3; AltName: Full=Amiloride-sensitive cation channel 3; AltName: Full=Neuronal amiloride-sensitive cation channel 3; AltName: Full=Testis sodium channel 1; Short=hTNaC1	-
ENSG00000182718	3461	3587.45	3323.29	661.482	1476.81	1235.84	3457.24	1124.71	1.61917	2.11543e-08	4.70767e-07	ANXA2	15	60347134	60402883	-	11574	protein_coding	annexin A2 [Source:HGNC Symbol;Acc:HGNC:537] && P07355.2 RecName: Full=Annexin A2; AltName: Full=Annexin II; AltName: Full=Annexin-2; AltName: Full=Calpactin I heavy chain; AltName: Full=Calpactin-1 heavy chain; AltName: Full=Chromobindin-8; AltName: Full=Lipocortin II; AltName: Full=Placental anticoagulant protein IV; Short=PAP-IV; AltName: Full=Protein I; AltName: Full=p36 >Q5R5A0.1 RecName: Fu…	-
ENSG00000135931	2413.15	2754.05	2801.49	1280.36	997.639	1013.92	2656.23	1097.31	1.27595	2.15368e-08	4.78806e-07	ARMC9	2	231198546	231376848	+	23371	protein_coding	armadillo repeat containing 9 [Source:HGNC Symbol;Acc:HGNC:20730] && Q7Z3E5.2 RecName: Full=LisH domain-containing protein ARMC9; AltName: Full=Melanoma/melanocyte-specific tumor antigen KU-MEL-1; AltName: Full=NS21	-
ENSG00000214413	697.574	718.946	460.818	163.3	239.166	220.904	625.779	207.79	1.58756	2.1561e-08	4.78871e-07	BBIP1	10	110898730	110919201	-	8442	protein_coding	BBSome interacting protein 1 [Source:HGNC Symbol;Acc:HGNC:28093] && A8MTZ0.2 RecName: Full=BBSome-interacting protein 1; AltName: Full=BBSome-interacting protein of 10 kDa	-
ENSG00000177150	1382.21	1380.67	1061.88	399.966	554.43	503.905	1274.92	486.1	1.38967	2.16619e-08	4.80438e-07	FAM210A	18	13663347	13726663	-	4681	protein_coding	family with sequence similarity 210 member A [Source:HGNC Symbol;Acc:HGNC:28346] && Q96ND0.2 RecName: Full=Protein FAM210A	-
ENSG00000149548	103.492	75.9523	55.7511	243.766	250.037	317.613	78.3984	270.472	-1.78939	2.16742e-08	4.80438e-07	CCDC15	11	124954121	125041489	+	4823	protein_coding	coiled-coil domain containing 15 [Source:HGNC Symbol;Acc:HGNC:25798] && Q0P6D6.2 RecName: Full=Coiled-coil domain-containing protein 15	-
ENSG00000118507	49.7556	23.9302	20.9067	127.8	152.196	157.789	31.5308	145.928	-2.21525	2.2485e-08	4.9792e-07	AKAP7	6	131135467	131283535	+	4593	protein_coding	A-kinase anchoring protein 7 [Source:HGNC Symbol;Acc:HGNC:377] && Q9P0M2.2 RecName: Full=A-kinase anchor protein 7 isoform gamma; Short=AKAP-7 isoform gamma; AltName: Full=A-kinase anchor protein 18 kDa; Short=AKAP 18; AltName: Full=Protein kinase A-anchoring protein 7 isoform gamma; Short=PRKA7 isoform gamma	-
ENSG00000173114	263.705	281.96	164.64	602.315	739.24	742.115	236.768	694.557	-1.55471	2.26728e-08	5.01585e-07	LRRN3	7	111091006	111125454	+	3875	protein_coding	leucine rich repeat neuronal 3 [Source:HGNC Symbol;Acc:HGNC:17200] && Q9H3W5.1 RecName: Full=Leucine-rich repeat neuronal protein 3; AltName: Full=Neuronal leucine-rich repeat protein 3; Short=NLRR-3; Flags: Precursor	-
ENSG00000145604	2561.42	2614.63	1824.98	5088.32	6565.35	6197.53	2333.68	5950.4	-1.35062	2.30232e-08	5.08837e-07	SKP2	5	36151989	36196849	+	17377	protein_coding	S-phase kinase associated protein 2 [Source:HGNC Symbol;Acc:HGNC:10901] && Q13309.2 RecName: Full=S-phase kinase-associated protein 2; AltName: Full=Cyclin-A/CDK2-associated protein p45; AltName: Full=F-box protein Skp2; AltName: Full=F-box/LRR-repeat protein 1; AltName: Full=p45skp2	-
novel.269	38.8094	66.5883	35.7155	1.18333	4.18122	0	47.0377	1.78818	4.61101	2.30686e-08	5.09341e-07	-	7	56002213	56005256	-	1763	-	- && Q8N7I0.1 RecName: Full=Protein GVQW1; AltName: Full=GVQW motif-containing protein 1; AltName: Full=Tigger transposable element-derived 1-like protein 2; Flags: Precursor && -	-
ENSG00000189238	134.34	138.379	110.631	29.5833	32.6135	33.5937	127.783	31.9302	1.99749	2.30998e-08	5.09531e-07	LINC00943	12	126723412	126749027	+	8927	lncRNA	long intergenic non-protein coding RNA 943 [Source:HGNC Symbol;Acc:HGNC:48639] && -	-
ENSG00000197372	159.218	142.541	76.6578	378.666	436.519	439.772	126.139	418.319	-1.73291	2.37607e-08	5.23597e-07	ZNF675	19	23525631	23687220	-	6785	protein_coding	zinc finger protein 675 [Source:HGNC Symbol;Acc:HGNC:30768] && Q14593.3 RecName: Full=Zinc finger protein 273; AltName: Full=Zinc finger protein HZF9	zf-C2H2
ENSG00000155761	186.086	216.412	116.729	637.815	464.115	524.265	173.076	542.065	-1.64849	2.39043e-08	5.26244e-07	SPAG17	1	117953590	118185228	-	9828	protein_coding	sperm associated antigen 17 [Source:HGNC Symbol;Acc:HGNC:26620] && Q6Q759.1 RecName: Full=Sperm-associated antigen 17; AltName: Full=Projection protein PF6 homolog	-
ENSG00000172375	442.825	460.916	574.062	191.7	163.904	189.346	492.601	181.65	1.44119	2.43656e-08	5.35878e-07	C2CD2L	11	119102198	119118544	+	9216	protein_coding	C2CD2 like [Source:HGNC Symbol;Acc:HGNC:29000] && O14523.3 RecName: Full=C2 domain-containing protein 2-like; AltName: Full=Transmembrane protein 24	-
ENSG00000145348	231.861	179.997	133.28	589.299	518.471	497.797	181.713	535.189	-1.55952	2.47491e-08	5.4378e-07	TBCK	4	106041599	106316683	-	10829	protein_coding	TBC1 domain containing kinase [Source:HGNC Symbol;Acc:HGNC:28261] && Q8TEA7.4 RecName: Full=TBC domain-containing protein kinase-like protein	-
ENSG00000165716	94.5357	103.004	201.227	391.683	479.168	539.535	132.922	470.128	-1.81953	2.48921e-08	5.46388e-07	DIPK1B	9	136712572	136724742	+	3394	protein_coding	divergent protein kinase domain 1B [Source:HGNC Symbol;Acc:HGNC:28290] && Q5VUD6.3 RecName: Full=Protein FAM69B	-
ENSG00000115009	304.504	204.967	236.071	34.3166	79.4432	74.3133	248.514	62.691	1.97743	2.54284e-08	5.57617e-07	CCL20	2	227805739	227817564	+	1594	protein_coding	C-C motif chemokine ligand 20 [Source:HGNC Symbol;Acc:HGNC:10619] && -	-
ENSG00000152749	168.174	105.085	107.147	381.033	393.871	374.621	126.802	383.175	-1.59628	2.6009e-08	5.69794e-07	GPR180	13	94601857	94634661	+	8884	protein_coding	G protein-coupled receptor 180 [Source:HGNC Symbol;Acc:HGNC:28899] && Q86V85.1 RecName: Full=Integral membrane protein GPR180; AltName: Full=Intimal thickness-related receptor; Flags: Precursor	-
ENSG00000236609	9.95112	9.36398	20.9067	87.5665	67.7358	97.7271	13.4073	84.3431	-2.63587	2.68459e-08	5.87558e-07	ZNF853	7	6615610	6624290	+	3864	protein_coding	zinc finger protein 853 [Source:HGNC Symbol;Acc:HGNC:21767] && P0CG23.1 RecName: Full=Zinc finger protein 853	zf-C2H2
ENSG00000224616	30.8485	29.1324	16.5511	127.8	112.893	105.871	25.5107	115.521	-2.18571	2.69383e-08	5.89007e-07	RTCA-AS1	1	100251528	100266179	-	10034	lncRNA	RTCA antisense RNA 1 [Source:HGNC Symbol;Acc:HGNC:50573] && Q96MD7.1 RecName: Full=Uncharacterized protein C9orf85	-
ENSG00000178184	420.933	415.137	443.395	159.75	163.068	166.95	426.488	163.256	1.38533	2.70537e-08	5.90957e-07	PARD6G	18	80157232	80247514	-	4192	protein_coding	par-6 family cell polarity regulator gamma [Source:HGNC Symbol;Acc:HGNC:16076] && Q9BYG4.1 RecName: Full=Partitioning defective 6 homolog gamma; Short=PAR-6 gamma; AltName: Full=PAR6D	-
ENSG00000136986	2240	2291.05	1931.25	810.582	981.75	931.461	2154.1	907.931	1.24586	2.72322e-08	5.94279e-07	DERL1	8	123013170	123042302	-	6954	protein_coding	derlin 1 [Source:HGNC Symbol;Acc:HGNC:28454] && Q9BUN8.1 RecName: Full=Derlin-1; AltName: Full=Degradation in endoplasmic reticulum protein 1; Short=DERtrin-1; AltName: Full=Der1-like protein 1	-
ENSG00000187840	1571.28	1510.72	3990.56	409.432	692.41	669.838	2357.52	590.56	1.99663	2.74361e-08	5.98151e-07	EIF4EBP1	8	38030534	38060365	+	880	protein_coding	eukaryotic translation initiation factor 4E binding protein 1 [Source:HGNC Symbol;Acc:HGNC:3288] && Q13541.3 RecName: Full=Eukaryotic translation initiation factor 4E-binding protein 1; Short=4E-BP1; Short=eIF4E-binding protein 1; AltName: Full=Phosphorylated heat- and acid-stable protein regulated by insulin 1; Short=PHAS-I	-
ENSG00000267060	10.9462	5.20221	13.0667	36.6833	129.618	86.5292	9.73837	84.2768	-3.10775	2.8168e-08	6.13512e-07	PTGES3L	17	42968088	42980433	-	2856	protein_coding	prostaglandin E synthase 3 like [Source:HGNC Symbol;Acc:HGNC:43943] && E9PB15.1 RecName: Full=Putative protein PTGES3L; AltName: Full=Prostaglandin E synthase 3-like	-
ENSG00000140497	829.924	895.821	1113.28	363.283	360.421	400.07	946.341	374.591	1.3374	2.83118e-08	6.15051e-07	SCAMP2	15	74843730	74873365	-	5000	protein_coding	secretory carrier membrane protein 2 [Source:HGNC Symbol;Acc:HGNC:10564] && O15127.2 RecName: Full=Secretory carrier-associated membrane protein 2; Short=Secretory carrier membrane protein 2	-
ENSG00000170231	26.868	32.2537	35.7155	0	0	0	31.6124	0	7.42234	2.83137e-08	6.15051e-07	FABP6	5	160187367	160238735	+	1088	protein_coding	fatty acid binding protein 6 [Source:HGNC Symbol;Acc:HGNC:3561] && P51161.2 RecName: Full=Gastrotropin; Short=GT; AltName: Full=Fatty acid-binding protein 6; AltName: Full=Ileal lipid-binding protein; Short=ILBP; AltName: Full=Intestinal 15 kDa protein; Short=I-15P; AltName: Full=Intestinal bile acid-binding protein; Short=I-BABP	-
ENSG00000164048	60.7019	47.8603	66.2044	261.516	196.517	163.896	58.2555	207.31	-1.82718	2.83206e-08	6.15051e-07	ZNF589	3	48241100	48299253	+	5521	protein_coding	zinc finger protein 589 [Source:HGNC Symbol;Acc:HGNC:16747] && Q86UQ0.1 RecName: Full=Zinc finger protein 589; AltName: Full=Stem cell zinc finger protein 1	zf-C2H2
novel.434	6.96579	2.08088	6.96889	63.8999	45.1572	53.9535	5.33852	54.3368	-3.32737	2.87459e-08	6.23686e-07	-	CHR_HG28_PATCH	1906912	1917031	+	2143	-	- && P45378.3 RecName: Full=Troponin T, fast skeletal muscle; Short=TnTf; AltName: Full=Beta-TnTF; AltName: Full=Fast skeletal muscle troponin T; Short=fTnT && -	-
ENSG00000104881	400.035	407.853	526.151	162.116	157.214	168.986	444.68	162.772	1.45085	2.89203e-08	6.26867e-07	PPP1R13L	19	45379638	45406349	-	5028	protein_coding	protein phosphatase 1 regulatory subunit 13 like [Source:HGNC Symbol;Acc:HGNC:18838] && Q8WUF5.4 RecName: Full=RelA-associated inhibitor; AltName: Full=Inhibitor of ASPP protein; Short=Protein iASPP; AltName: Full=NFkB-interacting protein 1; AltName: Full=PPP1R13B-like protein	-
ENSG00000163485	343.314	368.317	485.209	1165.58	948.301	1003.74	398.946	1039.21	-1.38003	2.90845e-08	6.2982e-07	ADORA1	1	203090654	203167405	+	4191	protein_coding	adenosine A1 receptor [Source:HGNC Symbol;Acc:HGNC:262] && P30542.1 RecName: Full=Adenosine receptor A1	-
ENSG00000123080	137.326	127.974	116.729	315.949	398.888	353.243	127.343	356.027	-1.48512	2.91644e-08	6.30942e-07	CDKN2C	1	50960745	50974634	+	3018	protein_coding	cyclin dependent kinase inhibitor 2C [Source:HGNC Symbol;Acc:HGNC:1789] && P42773.1 RecName: Full=Cyclin-dependent kinase 4 inhibitor C; AltName: Full=Cyclin-dependent kinase 6 inhibitor; AltName: Full=p18-INK4c; AltName: Full=p18-INK6	-
ENSG00000155827	873.709	911.428	711.698	2225.85	1826.36	1997.3	832.278	2016.5	-1.27683	2.93138e-08	6.33565e-07	RNF20	9	101533853	101563344	+	4692	protein_coding	ring finger protein 20 [Source:HGNC Symbol;Acc:HGNC:10062] && Q5VTR2.2 RecName: Full=E3 ubiquitin-protein ligase BRE1A; Short=BRE1-A; Short=hBRE1; AltName: Full=RING finger protein 20; AltName: Full=RING-type E3 ubiquitin transferase BRE1A	-
ENSG00000173825	53.7361	47.8603	99.3066	9.46665	8.36244	7.12593	66.9677	8.31834	3.01671	2.94348e-08	6.35572e-07	TIGD3	11	65354751	65357613	+	2028	protein_coding	tigger transposable element derived 3 [Source:HGNC Symbol;Acc:HGNC:18334] && Q6B0B8.1 RecName: Full=Tigger transposable element-derived protein 3	-
ENSG00000158560	10.9462	8.32354	11.3244	62.7165	69.4082	67.1874	10.1981	66.4374	-2.69973	2.95134e-08	6.36658e-07	DYNC1I1	7	95772506	96110322	+	4568	protein_coding	dynein cytoplasmic 1 intermediate chain 1 [Source:HGNC Symbol;Acc:HGNC:2963] && O14576.2 RecName: Full=Cytoplasmic dynein 1 intermediate chain 1; AltName: Full=Cytoplasmic dynein intermediate chain 1; AltName: Full=Dynein intermediate chain 1, cytosolic; Short=DH IC-1	-
ENSG00000135047	1553.37	1334.89	1862.44	297.016	653.107	547.679	1583.56	499.267	1.66363	2.96435e-08	6.38852e-07	CTSL	9	87724051	87731469	+	6113	protein_coding	cathepsin L [Source:HGNC Symbol;Acc:HGNC:2537] && P07711.2 RecName: Full=Cathepsin L1; AltName: Full=Cathepsin L; AltName: Full=Major excreted protein; Short=MEP; Contains: RecName: Full=Cathepsin L1 heavy chain; Contains: RecName: Full=Cathepsin L1 light chain; Flags: Precursor	-
ENSG00000245025	121.404	150.864	113.244	31.9499	25.9236	36.6477	128.504	31.5071	2.03212	2.97784e-08	6.41147e-07	-	8	22984596	23019335	-	6318	lncRNA	novel transcript, antisense to RHOBTB2 && Q9BYZ6.2 RecName: Full=Rho-related BTB domain-containing protein 2; AltName: Full=Deleted in breast cancer 2 gene protein; AltName: Full=p83	-
ENSG00000149346	104.487	88.4376	64.4622	384.583	244.183	253.48	85.7955	294.082	-1.77768	2.98204e-08	6.41438e-07	SLX4IP	20	10435305	10636829	+	6486	protein_coding	SLX4 interacting protein [Source:HGNC Symbol;Acc:HGNC:16225] && Q5VYV7.1 RecName: Full=Protein SLX4IP; AltName: Full=SLX4-interacting protein	-
ENSG00000177614	133.345	178.956	189.031	565.632	427.321	440.79	167.111	477.914	-1.51431	2.98608e-08	6.41695e-07	PGBD5	1	230314490	230426332	-	11257	protein_coding	piggyBac transposable element derived 5 [Source:HGNC Symbol;Acc:HGNC:19405] && Q8N414.3 RecName: Full=PiggyBac transposable element-derived protein 5	-
ENSG00000224660	506.512	479.644	352.8	157.383	145.506	171.022	446.319	157.971	1.49857	3.00834e-08	6.45862e-07	SH3BP5-AS1	3	15254184	15264515	+	6877	lncRNA	SH3BP5 antisense RNA 1 [Source:HGNC Symbol;Acc:HGNC:44501] && O60239.2 RecName: Full=SH3 domain-binding protein 5; Short=SH3BP-5; AltName: Full=SH3 domain-binding protein that preferentially associates with BTK	-
ENSG00000126870	142.301	175.835	193.387	545.516	423.139	453.006	170.507	473.887	-1.47297	3.02561e-08	6.4895e-07	DYNC2I1	7	158856558	158956747	+	6687	protein_coding	dynein 2 intermediate chain 1 [Source:HGNC Symbol;Acc:HGNC:21862] && Q8WVS4.3 RecName: Full=WD repeat-containing protein 60	-
ENSG00000146950	123.394	141.5	102.791	449.666	303.557	354.261	122.562	369.161	-1.59089	3.03423e-08	6.5018e-07	SHROOM2	X	9786429	9949443	+	8218	protein_coding	shroom family member 2 [Source:HGNC Symbol;Acc:HGNC:630] && Q13796.1 RecName: Full=Protein Shroom2; AltName: Full=Apical-like protein; AltName: Full=Protein APXL	-
ENSG00000196659	17.912	30.1728	16.5511	101.766	94.4956	114.015	21.5453	103.426	-2.27017	3.03812e-08	6.50394e-07	TTC30B	2	177548998	177552796	-	3799	protein_coding	tetratricopeptide repeat domain 30B [Source:HGNC Symbol;Acc:HGNC:26425] && Q8N4P2.2 RecName: Full=Tetratricopeptide repeat protein 30B; Short=TPR repeat protein 30B	-
ENSG00000288559	205.988	199.765	184.676	39.0499	56.0283	71.2593	196.81	55.4459	1.82236	3.0561e-08	6.53622e-07	-	10	73247342	73248268	-	623	lncRNA	novel transcript && -	-
ENSG00000106689	186.086	140.46	180.32	411.799	467.46	511.031	168.955	463.43	-1.45526	3.07141e-08	6.55932e-07	LHX2	9	124001670	124033301	+	2497	protein_coding	LIM homeobox 2 [Source:HGNC Symbol;Acc:HGNC:6594] && P50458.2 RecName: Full=LIM/homeobox protein Lhx2; Short=Homeobox protein LH-2; Short=LIM homeobox protein 2	Homeobox
ENSG00000089820	86.5748	96.7611	177.707	455.582	383.836	386.836	120.348	408.752	-1.75991	3.07272e-08	6.55932e-07	ARHGAP4	X	153907367	153934999	-	5580	protein_coding	Rho GTPase activating protein 4 [Source:HGNC Symbol;Acc:HGNC:674] && P98171.2 RecName: Full=Rho GTPase-activating protein 4; AltName: Full=Rho-GAP hematopoietic protein C1; AltName: Full=Rho-type GTPase-activating protein 4; AltName: Full=p115	-
ENSG00000198740	301.519	270.515	152.444	1056.71	636.382	713.611	241.493	802.236	-1.73269	3.12988e-08	6.675e-07	ZNF652	17	49289206	49362473	-	11813	protein_coding	zinc finger protein 652 [Source:HGNC Symbol;Acc:HGNC:29147] && Q9Y2D9.3 RecName: Full=Zinc finger protein 652	zf-C2H2
novel.306	38.8094	56.1839	34.8444	3.54999	0.836244	2.03598	43.2792	2.14074	4.41224	3.1381e-08	6.6862e-07	-	9	135436259	135444238	-	2179	-	- && Q8WTZ3.1 RecName: Full=Zinc finger protein ENSP00000375192 && -	-
ENSG00000180884	8.95601	11.4449	5.22667	97.0331	55.1921	50.8995	8.54251	67.7083	-2.99607	3.18153e-08	6.77232e-07	ZNF792	19	34956354	34964229	-	4414	protein_coding	zinc finger protein 792 [Source:HGNC Symbol;Acc:HGNC:24751] && Q3KQV3.2 RecName: Full=Zinc finger protein 792	zf-C2H2
ENSG00000260920	651.799	701.258	365.867	117.15	210.733	170.004	572.974	165.963	1.78333	3.28988e-08	6.99635e-07	-	1	40464319	40466767	+	2449	lncRNA	novel transcript, sense overlapping with ZNF643 && -	-
ENSG00000122483	223.9	239.302	162.898	609.415	516.799	581.273	208.7	569.162	-1.44845	3.3242e-08	7.06268e-07	CCDC18	1	93179919	93278730	+	7613	protein_coding	coiled-coil domain containing 18 [Source:HGNC Symbol;Acc:HGNC:30370] && Q5T9S5.1 RecName: Full=Coiled-coil domain-containing protein 18; AltName: Full=Sarcoma antigen NY-SAR-24	-
ENSG00000159720	1965.35	2118.34	2189.1	569.182	928.231	880.562	2090.93	792.658	1.39839	3.38159e-08	7.17782e-07	ATP6V0D1	16	67438014	67481181	-	8156	protein_coding	ATPase H+ transporting V0 subunit d1 [Source:HGNC Symbol;Acc:HGNC:13724] && P61420.1 RecName: Full=V-type proton ATPase subunit d 1; Short=V-ATPase subunit d 1; AltName: Full=32 kDa accessory protein; AltName: Full=P39; AltName: Full=V-ATPase 40 kDa accessory protein; AltName: Full=V-ATPase AC39 subunit; AltName: Full=Vacuolar proton pump subunit d 1 >P61421.1 RecName: Full=V-type proton ATPase s…	-
ENSG00000277586	133.345	124.853	141.991	340.799	382.163	358.333	133.396	360.432	-1.43381	3.44927e-08	7.3146e-07	NEFL	8	24950955	24956721	-	3940	protein_coding	neurofilament light chain [Source:HGNC Symbol;Acc:HGNC:7739] && P07196.3 RecName: Full=Neurofilament light polypeptide; Short=NF-L; AltName: Full=68 kDa neurofilament protein; AltName: Full=Neurofilament triplet L protein >Q5R408.2 RecName: Full=Neurofilament light polypeptide; Short=NF-L; AltName: Full=Neurofilament triplet L protein	-
ENSG00000169083	322.416	306.93	246.524	1283.91	647.253	789.961	291.957	907.043	-1.63494	3.46464e-08	7.34028e-07	AR	X	67544021	67730619	+	12818	protein_coding	androgen receptor [Source:HGNC Symbol;Acc:HGNC:644] && P10275.3 RecName: Full=Androgen receptor; AltName: Full=Dihydrotestosterone receptor; AltName: Full=Nuclear receptor subfamily 3 group C member 4	ESR-like
ENSG00000164828	13195.2	12103.5	11782.6	6105.99	5115.3	5136.78	12360.4	5452.69	1.18077	3.48068e-08	7.36734e-07	SUN1	7	816615	896435	+	11850	protein_coding	Sad1 and UNC84 domain containing 1 [Source:HGNC Symbol;Acc:HGNC:18587] && O94901.3 RecName: Full=SUN domain-containing protein 1; AltName: Full=Protein unc-84 homolog A; AltName: Full=Sad1/unc-84 protein-like 1	-
ENSG00000208028	36.8192	86.3567	40.9422	5.91665	4.18122	4.07196	54.706	4.72328	3.54707	3.50699e-08	7.41604e-07	MIR616	12	57519163	57519259	-	97	miRNA	microRNA 616 [Source:HGNC Symbol;Acc:HGNC:32872] && -	-
ENSG00000162869	105.482	108.206	96.6933	283.999	267.598	349.171	103.46	300.256	-1.53759	3.52082e-08	7.43831e-07	PPP1R21	2	48440598	48515391	+	3998	protein_coding	protein phosphatase 1 regulatory subunit 21 [Source:HGNC Symbol;Acc:HGNC:30595] && Q6ZMI0.1 RecName: Full=Protein phosphatase 1 regulatory subunit 21; AltName: Full=Coiled-coil domain-containing protein 128; AltName: Full=KLRAQ motif-containing protein 1	-
ENSG00000212907	9656.57	10385.7	5349.49	27531.4	20370.1	26018.8	8463.92	24640.1	-1.54165	3.56353e-08	7.52149e-07	MT-ND4L	MT	10470	10766	+	297	protein_coding	mitochondrially encoded NADH:ubiquinone oxidoreductase core subunit 4L [Source:HGNC Symbol;Acc:HGNC:7460] && P03901.1 RecName: Full=NADH-ubiquinone oxidoreductase chain 4L; AltName: Full=NADH dehydrogenase subunit 4L	-
ENSG00000152463	47.7654	47.8603	36.5867	0	0.836244	2.03598	44.0708	0.957408	5.47791	3.57792e-08	7.54479e-07	OLAH	10	15032227	15073853	+	2334	protein_coding	oleoyl-ACP hydrolase [Source:HGNC Symbol;Acc:HGNC:25625] && Q9NV23.1 RecName: Full=S-acyl fatty acid synthase thioesterase, medium chain; AltName: Full=Augmented in rheumatoid arthritis 1; Short=AURA1; AltName: Full=Oleoyl-ACP hydrolase; AltName: Full=Thioesterase II; AltName: Full=Thioesterase domain-containing protein 1	-
ENSG00000104899	665.73	645.074	925.12	214.183	303.557	281.983	745.308	266.574	1.48181	3.61914e-08	7.62458e-07	AMH	19	2249309	2252073	+	2587	protein_coding	anti-Mullerian hormone [Source:HGNC Symbol;Acc:HGNC:464] && P03971.3 RecName: Full=Muellerian-inhibiting factor; AltName: Full=Anti-Muellerian hormone; Short=AMH; AltName: Full=Muellerian-inhibiting substance; Short=MIS; Flags: Precursor	-
ENSG00000173545	966.254	1002.99	1195.16	321.866	487.53	389.89	1054.8	399.762	1.39811	3.62427e-08	7.62824e-07	ZNF622	5	16451519	16465800	-	1707	protein_coding	zinc finger protein 622 [Source:HGNC Symbol;Acc:HGNC:30958] && Q969S3.1 RecName: Full=Zinc finger protein 622; AltName: Full=Zinc finger-like protein 9	zf-C2H2
[truncated: 7,637 more rows]
